# Supplementary material for: Genome-scale metabolic modeling of the human milk oligosaccharide utilization by Bifidobacterium longum subsp. infantis
Source: mSystems. 2024 Feb 16;9(3):e00715-23. doi: 10.1128/msystems.00715-23 (PMC10949479; doi:10.1128/msystems.00715-23)
Supplement: Supplemental Data — Additional data. [file msystems.00715-23-s0002.xlsx]

## Sheet: Genes
GeneID	Index
Blon_0131	1
Blon_0136	2
Blon_0019	3
Blon_0170	4
Blon_0148	5
Blon_1848	6
Blon_0140	7
Blon_1980	8
Blon_1981	9
Blon_1455	10
Blon_1961	11
Blon_0567	12
Blon_0820	13
Blon_2241	14
Blon_2285	15
Blon_0875	16
Blon_0583	17
Blon_0178	18
Blon_2471	19
Blon_1879	20
Blon_1880	21
Blon_0398	22
Blon_0399	23
Blon_1731	24
Blon_2239	25
Blon_0318	26
Blon_0956	27
Blon_1450	28
Blon_0909	29
Blon_1878	30
Blon_0799	31
Blon_0384	32
Blon_0385	33
Blon_0076	34
Blon_2216	35
Blon_0083	36
Blon_2007	37
Blon_0373	38
Blon_0638	39
Blon_0784	40
Blon_1160	41
Blon_0681	42
Blon_0123	43
Blon_0882	44
Blon_1881	45
Blon_1952	46
Blon_0359	47
Blon_1843	48
Blon_1696	49
Blon_0757	50
Blon_1164	51
Blon_1891	52
Blon_0320	53
Blon_1991	54
Blon_2032	55
Blon_0593	56
Blon_1480	57
Blon_2008	58
Blon_2420	59
Blon_0053	60
Blon_0055	61
Blon_0056	62
Blon_0832	63
Blon_0872	64
Blon_1997	65
Blon_0139	66
Blon_2246	67
Blon_2402	68
Blon_0645	69
Blon_2432	70
Blon_0954	71
Blon_1065	72
Blon_0386	73
Blon_1989	74
Blon_2183	75
Blon_2444	76
Blon_2456	77
Blon_2457	78
Blon_2458	79
Blon_0044	80
Blon_0045	81
Blon_0431	82
Blon_1874	83
Blon_1875	84
Blon_0166	85
Blon_1451	86
Blon_0164	87
Blon_0165	88
Blon_0327	89
Blon_0911	90
Blon_1439	91
Blon_1937	92
Blon_1992	93
Blon_2297	94
Blon_0491	95
Blon_0602	96
Blon_1366	97
Blon_0303	98
Blon_0304	99
Blon_0305	100
Blon_0306	101
Blon_0307	102
Blon_0308	103
Blon_0309	104
Blon_0310	105
Blon_2288	106
Blon_1905	107
Blon_0625	108
Blon_0618	109
Blon_2286	110
Blon_0134	111
Blon_0737	112
Blon_0738	113
Blon_1930	114
Blon_2095	115
Blon_1851	116
Blon_0251	117
Blon_2485	118
Blon_0273	119
Blon_1598	120
Blon_1010	121
Blon_1485	122
Blon_1595	123
Blon_1591	124
Blon_2004	125
Blon_0748	126
Blon_2320	127
Blon_1167	128
Blon_0756	129
Blon_2317	130
Blon_0769	131
Blon_1060	132
Blon_0388	133
Blon_2465	134
Blon_0357	135
Blon_0358	136
Blon_2453	137
Blon_0740	138
Blon_2134	139
Blon_2035	140
Blon_2034	141
Blon_0651	142
Blon_2141	143
Blon_0890	144
Blon_2160	145
Blon_0552	146
Blon_0553	147
Blon_1446	148
Blon_1447	149
Blon_2065	150
Blon_2323	151
Blon_1449	152
Blon_0551	153
Blon_1597	154
Blon_1596	155
Blon_0898	156
Blon_1753	157
Blon_0640	158
Blon_0963	159
Blon_0174	160
Blon_0970	161
Blon_0779	162
Blon_1983	163
Blon_0900	164
Blon_1836	165
Blon_1695	166
Blon_1722	167
Blon_1054	168
Blon_0427	169
Blon_0607	170
Blon_0120	171
Blon_1648	172
Blon_0029	173
Blon_2056	174
Blon_0787	175
Blon_2195	176
Blon_2447	177
Blon_0116	178
Blon_0783	179
Blon_2260	180
Blon_0181	181
Blon_1727	182
Blon_0319	183
Blon_1846	184
Blon_0210	185
Blon_0881	186
Blon_0417	187
Blon_2062	188
Blon_2460	189
Blon_2063	190
Blon_1169	191
Blon_1938	192
Blon_2073	193
Blon_1453	194
Blon_2018	195
Blon_1847	196
Blon_0070	197
Blon_0128	198
Blon_1588	199
Blon_0725	200
Blon_1893	201
Blon_0394	202
Blon_0830	203
Blon_2298	204
Blon_0011	205
Blon_1481	206
Blon_1482	207
Blon_1958	208
Blon_0768	209
Blon_0191	210
Blon_2357	211
Blon_2367	212
Blon_2368	213
Blon_2369	214
Blon_0250	215
Blon_1723	216
Blon_0666	217
Blon_0207	218
Blon_2365	219
Blon_2370	220
Blon_0550	221
Blon_0971	222
Blon_0548	223
Blon_0669	224
Blon_0034	225
Blon_0797	226
Blon_0565	227
Blon_0823	228
Blon_0794	229
Blon_2316	230
Blon_2315	231
Blon_0302	232
Blon_0824	233
Blon_2269	234
Blon_1051	235
Blon_0827	236
Blon_0825	237
Blon_1371	238
Blon_1574	239
Blon_0577	240
Blon_0578	241
Blon_0579	242
Blon_0580	243
Blon_0581	244
Blon_0753	245
Blon_0754	246
Blon_0755	247
Blon_1094	248
Blon_1052	249
Blon_0584	250
Blon_2070	251
Blon_2324	252
Blon_2325	253
Blon_2016	254
Blon_2123	255
Blon_2334	256
Blon_2416	257
Blon_0268	258
Blon_0540	259
Blon_1090	260
Blon_0840	261
Blon_0085	262
Blon_0919	263
Blon_0137	264
Blon_2475	265
Blon_0668	266
Blon_0780	267
Blon_1759	268
Blon_0353	269
Blon_2136	270
Blon_2003	271
Blon_1719	272
Blon_1721	273
Blon_1454	274
Blon_0089	275
Blon_2126	276
Blon_0444	277
Blon_1755	278
Blon_1862	279
Blon_1717	280
Blon_0409	281
Blon_1705	282
Blon_2462	283
Blon_1200	284
Blon_0223	285
Blon_0109	286
Blon_1622	287
Blon_1844	288
Blon_0912	289
Blon_2163	290
Blon_0703	291
Blon_1996	292
Blon_0594	293
Blon_1715	294
Blon_1877	295
Blon_2148	296
Blon_1448	297
Blon_0739	298
Blon_1889	299
Blon_1445	300
Blon_1690	301
Blon_0751	302
Blon_0853	303
Blon_2188	304
Blon_0171	305
Blon_1714	306
Blon_2031	307
Blon_0718	308
Blon_0845	309
Blon_1087	310
Blon_0208	311
Blon_1174	312
Blon_2152	313
Blon_2184	314
Blon_1365	315
Blon_0945	316
Blon_2439	317
Blon_0364	318
Blon_0365	319
Blon_0366	320
Blon_1635	321
Blon_1993	322
Blon_1994	323
Blon_2014	324
Blon_0281	325
Blon_2013	326
Blon_0052	327
Blon_0059	328
Blon_0918	329
Blon_1960	330
Blon_0828	331
Blon_1959	332
Blon_1064	333
Blon_1367	334
Blon_1940	335
Blon_1941	336
Blon_0061	337
Blon_1726	338
Blon_0233	339
Blon_1732	340
Blon_2130	341
Blon_1730	342
Blon_0404	343
Blon_1697	344
Blon_1745	345
Blon_0910	346
Blon_1368	347
Blon_0389	348
Blon_0387	349
Blon_0424	350
Blon_2069	351
Blon_2000	352
Blon_0723	353
Blon_2477	354
Blon_2478	355
Blon_2479	356
Blon_0612	357
Blon_2191	358
Blon_2303	359
Blon_1896	360
Blon_1897	361
Blon_1084	362
Blon_1701	363
Blon_1702	364
Blon_1161	365
Blon_1162	366
Blon_1095	367
Blon_2390	368
Blon_2386	369
Blon_1577	370
Blon_1578	371
Blon_1579	372
Blon_0595	373
Blon_2077	374
Blon_1886	375
Blon_1887	376
Blon_0323	377
Blon_1935	378
Blon_2452	379
Blon_1871	380
Blon_1872	381
Blon_1873	382
Blon_0913	383
Blon_1096	384
Blon_0901	385
Blon_2142	386
Blon_1460	387
Blon_0796	388
Blon_1088	389
Blon_2491	390
Blon_1370	391
Blon_0851	392
Blon_2171	393
Blon_0538	394
Blon_0626	395
Blon_2321	396
Blon_0856	397
Blon_0854	398
Blon_0857	399
Blon_2254	400
Blon_1151	401
Blon_2376	402
Blon_2389	403
Blon_0852	404
Blon_1058	405
Blon_1585	406
Blon_2363	407
Blon_0110	408
Blon_0111	409
Blon_0112	410
Blon_0113	411
Blon_0114	412
Blon_0115	413
Blon_0726	414
Blon_0145	415
Blon_1618	416
Blon_1617	417
Blon_0572	418
Blon_2400	419
Blon_1166	420
Blon_2196	421
Blon_2209	422
Blon_0805	423
Blon_1756	424
Blon_1757	425
Blon_1758	426
Blon_1963	427
Blon_0001	428
Blon_1015	429
Blon_1249	430
Blon_0160	431
Blon_1616	432
Blon_0173	433
Blon_0175	434
Blon_1791	435
Blon_0003	436
Blon_1995	437
Blon_2131	438
Blon_0235	439
Blon_0006	440
Blon_0590	441
Blon_0007	442
Blon_0730	443
Blon_0808	444
Blon_0817	445
Blon_0891	446
Blon_0907	447
Blon_0908	448
Blon_0961	449
Blon_0966	450
Blon_1012	451
Blon_1056	452
Blon_1153	453
Blon_1487	454
Blon_1602	455
Blon_1612	456
Blon_1867	457
Blon_1883	458
Blon_1884	459
Blon_1924	460
Blon_1925	461
Blon_1965	462
Blon_1966	463
Blon_1967	464
Blon_1968	465
Blon_1969	466
Blon_2133	467
Blon_2161	468
Blon_2178	469
Blon_2210	470
Blon_2212	471
Blon_2213	472
Blon_2214	473
Blon_2218	474
Blon_2219	475
Blon_2220	476
Blon_2221	477
Blon_2222	478
Blon_2223	479
Blon_2224	480
Blon_2225	481
Blon_2226	482
Blon_2227	483
Blon_2228	484
Blon_2229	485
Blon_2230	486
Blon_2231	487
Blon_2232	488
Blon_2233	489
Blon_2234	490
Blon_2235	491
Blon_2236	492
Blon_2237	493
Blon_2238	494
Blon_2244	495
Blon_2245	496
Blon_2255	497
Blon_2266	498
Blon_2267	499
Blon_2271	500
Blon_2293	501
Blon_2300	502
Blon_2301	503
Blon_2318	504
Blon_0234	505
Blon_0236	506
Blon_0237	507
Blon_2426	508
BLIJ_2570	509
Blon_0258	510
Blon_0259	511
Blon_0260	512
Blon_0275	513
Blon_0338	514
Blon_0383	515
Blon_0393	516
Blon_0401	517
Blon_0420	518
Blon_0547	519
Blon_0574	520
Blon_0589	521
Blon_0064	522
Blon_0653	523
Blon_0705	524
Blon_0706	525
Blon_0903	526
Blon_0904	527
Blon_1778	528
Blon_1484	529
Blon_0124	530
Blon_1710	531
Blon_2048	532
Blon_2049	533
Blon_2052	534
Blon_2199	535
Blon_2211	536
Blon_2487	537
Blon_2498	538
Blon_0350	539
Blon_0400	540
Blon_0960	541
Blon_2331	542
Blon_0877	543
Blon_0879	544
Blon_2349	545
Blon_0644	546
Blon_0290	547
Blon_2284	548
Blon_0104	549
Blon_0105	550
Blon_0106	551
Blon_0107	552
Blon_0108	553
Blon_109	554
Blon_0883	555
Blon_2177	556
Blon_2174	557
Blon_2350	558
Blon_2344	559
Blon_2347	560
Blon_0459	561
Blon_0732	562
Blon_2355	563
Blon_0343	564
Blon_2202	565
Blon_0248	566
Blon_0426	567
Blon_2335	568
Blon_2305	569
Blon_2337	570
Blon_2308	571
Blon_2339	572
Blon_2306	573
Blon_2309	574
Blon_2340	575
Blon_2338	576
Blon_2336	577
Blon_2348	578

## Sheet: Metabolites
metID	Metabolite Names	Formula	Charges	metKEGGID	metChEBIID	metHMDBID
10fthf5glu[c]	10-formyltetrahydrofolate-[Glu](5)	C40H45N11O19	-6
10fthf[c]	10-Formyltetrahydrofolate	C20H21N7O7	-2	C00234	11304, 15637, 19108, 19109, 57454, 698	HMDB00972
10m3hddcaACP[c]	10-methyl-3-hydroxy-dodecanoyl-ACP	C24H45N2O9PRS	-1
10m3hundecACP[c]	10-methyl-3-hydroxy-undecanoyl-ACP	C23H43N2O9PRS	-1
10m3oddcaACP[c]	10-methyl-3-oxo-dodecanoyl-ACP	C24H43N2O9PRS	-1
10m3oundecACP[c]	10-methyl-3-oxo-undecanoyl-ACP	C23H41N2O9PRS	-1
11m3hddcaACP[c]	11-methyl-3-hydroxy-dodecanoyl-ACP	C24H45N2O9PRS	-1
11m3oddcaACP[c]	11-methyl-3-oxo-dodecanoyl-ACP	C24H43N2O9PRS	-1
12m3hmyrsACP[c]	12-methyl-3-hydroxy-tetra-decanoyl-ACP	C26H49N2O9PRS	-1
12m3htridecACP[c]	12-methyl-3-hydroxy-tridecanoyl-ACP	C25H47N2O9PRS	-1
12m3omyrsACP[c]	12-methyl-3-oxo-tetra-decanoyl-ACP	C26H47N2O9PRS	-1
12m3otridecACP[c]	12-methyl-3-oxo-tridecanoyl-ACP	C25H45N2O9PRS	-1
12ppd_S[c]	(S)-propane-1,2-diol	C3H8O2	0	C02917	29002	HMDB06213
12ppd_S[e]	(S)-propane-1,2-diol	C3H8O2	0	C02917	29002	HMDB06213
13dpg[c]	3-Phospho-D-glyceroyl phosphate	C3H4O10P2	-4	C00236	11881, 16001, 1658, 20189, 57604	HMDB62758
13m3hmyrsACP[c]	13-methyl-3-hydroxy-tetra-decanoyl-ACP	C26H49N2O9PRS	-1
13m3omyrsACP[c]	13-methyl-3-oxo-tetra-decanoyl-ACP	C26H47N2O9PRS	-1
14m3hpalmACP[c]	14-methyl-3-hydroxy-hexa-decanoyl-ACP	C28H53N2O9PRS	-1
14m3hpentdecACP[c]	14-methyl-3-hydroxy-pentadecanoyl-ACP	C27H51N2O9PRS	-1
14m3opalmACP[c]	14-methyl-3-oxo-hexa-decanoyl-ACP	C28H51N2O9PRS	-1
14m3opentdecACP[c]	14-methyl-3-oxo-pentadecanoyl-ACP	C27H49N2O9PRS	-1
15m3hpalmACP[c]	15-methyl-3-hydroxy-hexa-decanoyl-ACP	C28H53N2O9PRS	-1
15m3opalmACP[c]	15-methyl-3-oxo-hexa-decanoyl-ACP	C28H51N2O9PRS	-1
1agpe120[c]	1-Acyl-sn-glycero-3-phosphoethanolamine (n-C12:0)	C17H36NO7P1	0
1agpe140[c]	1-Acyl-sn-glycero-3-phosphoethanolamine (n-C14:0)	C19H40NO7P1	0		84299, 85215	HMDB11500
1agpe141[c]	1-Acyl-sn-glycero-3-phosphoethanolamine (n-C14:1)	C19H38NO7P1	0
1agpe160[c]	1-Acyl-sn-glycero-3-phosphoethanolamine (n-C16:0)	C21H44NO7P1	0		73004, 73134	HMDB11503
1agpe161[c]	1-Acyl-sn-glycero-3-phosphoethanolamine (n-C16:1)	C21H42NO7P1	0
1agpe180[c]	1-Acyl-sn-glycero-3-phosphoethanolamine (n-C18:0)	C23H48NO7P1	0	C21484	75036, 83047	HMDB11130
1agpe181[c]	1-Acyl-sn-glycero-3-phosphoethanolamine (n-C18:1)	C23H46NO7P1	0
1agpg120[c]	1-Acyl-sn-glycero-3-phosphoglycerol (n-C12:0)	C18H36O9P1	-1
1agpg140[c]	1-Acyl-sn-glycero-3-phosphoglycerol (n-C14:0)	C20H40O9P1	-1		72826, 73092
1agpg141[c]	1-Acyl-sn-glycero-3-phosphoglycerol (n-C14:1)	C20H38O9P1	-1
1agpg160[c]	1-Acyl-sn-glycero-3-phosphoglycerol (n-C16:0)	C22H44O9P1	-1		72825, 73093, 75158, 75376
1agpg161[c]	1-Acyl-sn-glycero-3-phosphoglycerol (n-C16:1)	C22H42O9P1	-1
1agpg180[c]	1-Acyl-sn-glycero-3-phosphoglycerol (n-C18:0)	C24H48O9P1	-1		72827, 73091	HMDB61697
1agpg181[c]	1-Acyl-sn-glycero-3-phosphoglycerol (n-C18:1)	C24H46O9P1	-1		72828, 72952
1aihpdecg3p[c]	1-anteisoheptadecanoyl-sn-glycerol 3-phosphate (14-methyl-hexadecanoyl, anteiso-C17)	C20H39O7P	-2
1aipdecg3p[c]	1-anteisopentadecanoyl-sn-glycerol 3-phosphate (12-methyl-tetradecanoyl, anteiso-C15)	C18H36O7P	-1
1ddecg3p[c]	1-acyl-sn-glycerol 3-phosphate(2-)	C15H29O7P1	-2		62840, 72682	HMDB62319
1hdec9eg3p[c]	1-hexadec-9-enoyl-sn-glycerol 3-phosphate	C19H35O7P1	-2
1hdecg3p[c]	1-hexadecanoyl-sn-glycerol 3-phosphate	C19H37O7P1	-2
1ihdecg3p[c]	1-isohexadecanoyl-sn-glycerol 3-phosphate (14-methyl-pentadecanoyl, iso-C16)	C19H38O7P	-1
1ihpdecg3p[c]	1-isoheptadecanoyl-sn-glycerol 3-phosphate (15-methyl-hexadecanoyl, iso-C17)	C20H39O7P	-2
1ipdecg3p[c]	1-isopentadecanoyl-sn-glycerol 3-phosphate (13-methyl-tetradecanoyl, iso-C15)	C18H36O7P	-1
1itdecg3p[c]	1-isotetradecanoyl-sn-glycerol 3-phosphate (12-methyl-tridecanoyl, iso-C14)	C17H34O7P	-1
1odec11eg3p[c]	1-octadec-11-enoyl-sn-glycerol 3-phosphate	C21H39O7P1	-2
1odecg3p[c]	1-octadecanoyl-sn-glycerol 3-phosphate	C21H41O7P1	-2		74565, 74850	HMDB07854
1pipdn2c[c]	1-piperideine-2-carboxylate	C6H9NO2	0	C04092	10539, 11153, 12278, 16187, 16334, 18885, 18886, 23601, 30912, 500, 77631	HMDB01084, HMDB62778
1pyr5c[c]	1-Pyrroline-5-carboxylate	C5H6NO2	-1	C03912, C04322	11297, 11689, 12409, 1372, 15893, 17388, 18727, 19095, 19873, 26458, 29066, 371	HMDB01301, HMDB02240
1tdec7eg3p[c]	1-tetradec-7-enoyl-sn-glycerol 3-phosphate	C17H31O7P1	-2
1tdecg3p[c]	1-tetradecanoyl-sn-glycerol 3-phosphate	C17H33O7P1	-2		62833, 72683	HMDB62321
23camp[c]	2,3-Cyclic AMP	C10H11N5O6P	-1	C02353	19212, 27844, 40469, 60879, 823
23ccmp[c]	2,3-Cyclic CMP	C9H11N3O7P	-1	C02354	19213, 27652, 60877, 824
23cgmp[c]	2,3-Cyclic GMP	C10H11N5O7P	-1	C06194	19214, 28181, 60837, 825
23cump[c]	2,3-cyclic UMP(1-)	C9H10N2O8P	-1	C02355	19215, 28637, 60873, 826	HMDB11640
23dhdp[c]	2,3-Dihydrodipicolinate	C7H5NO4	-2	C03340	11421, 18042, 19312, 23739, 29048, 30620, 48052, 878	HMDB12247
23dhmb[c]	(R)-2,3-Dihydroxy-3-methylbutanoate	C5H9O4	-1	C04272	10966, 15684, 18645, 305, 49072	HMDB12141
23dhmp[c]	(R)-2,3-Dihydroxy-3-methylpentanoate	C6H11O4	-1	C06007	18646, 27512, 306, 49258	HMDB12140
25aics[c]	(S)-2-[5-Amino-1-(5-phospho-D-ribosyl)imidazole-4-carboxamido]succinate	C13H15N4O12P	-4	C04823	11028, 18319, 18965, 572, 58443, 78110	HMDB00797, HMDB06274
25dhpp[c]	2,5-Diamino-6-hydroxy-4-(5-phosphoribosylamino)-pyrimidine	C9H14N5O8P	-2
26dap_LL[c]	LL-2,6-Diaminoheptanedioate	C7H14N2O4	0	C00666	13192, 16026, 21428, 21429, 47031, 57609, 6341	HMDB01370
26dap_M[c]	meso-2,6-Diaminoheptanedioate	C7H14N2O4	0
2agpe120[c]	2-Acyl-sn-glycero-3-phosphoethanolamine (n-C12:0)	C17H36NO7P1	0
2agpe140[c]	2-Acyl-sn-glycero-3-phosphoethanolamine (n-C14:0)	C19H40NO7P1	0			HMDB11470
2agpe141[c]	2-Acyl-sn-glycero-3-phosphoethanolamine (n-C14:1)	C19H38NO7P1	0
2agpe160[c]	2-Acyl-sn-glycero-3-phosphoethanolamine (n-C16:0)	C21H44NO7P1	0		131743, 132926	HMDB11473
2agpe161[c]	2-Acyl-sn-glycero-3-phosphoethanolamine (n-C16:1)	C21H42NO7P1	0
2agpe180[c]	2-Acyl-sn-glycero-3-phosphoethanolamine (n-C18:0)	C23H48NO7P1	0		133144, 133145	HMDB11129
2agpe181[c]	2-Acyl-sn-glycero-3-phosphoethanolamine (n-C18:1)	C23H46NO7P1	0
2agpg120[c]	2-Acyl-sn-glycero-3-phosphoglycerol (n-C12:0)	C18H36O9P1	-1
2agpg140[c]	2-Acyl-sn-glycero-3-phosphoglycerol (n-C14:0)	C20H40O9P1	-1
2agpg141[c]	2-Acyl-sn-glycero-3-phosphoglycerol (n-C14:1)	C20H38O9P1	-1
2agpg160[c]	2-Acyl-sn-glycero-3-phosphoglycerol (n-C16:0)	C22H44O9P1	-1
2agpg161[c]	2-Acyl-sn-glycero-3-phosphoglycerol (n-C16:1)	C22H42O9P1	-1
2agpg180[c]	2-Acyl-sn-glycero-3-phosphoglycerol (n-C18:0)	C24H48O9P1	-1			HMDB61703
2agpg181[c]	2-Acyl-sn-glycero-3-phosphoglycerol (n-C18:1)	C24H46O9P1	-1
2ahbut[c]	(S)-2-Aceto-2-hydroxybutanoate	C6H9O4	-1	C06006	18730, 27681, 373, 49256	HMDB06854, HMDB06900
2ahhmd[c]	2-Amino-4-hydroxy-6-hydroxymethyl-7,8-dihydropteridine diphosphate	C7H8N5O8P2	-3
2ahhmp[c]	2-Amino-4-hydroxy-6-hydroxymethyl-7,8-dihydropteridine	C7H9N5O2	0	C01300
2aobut[c]	L-2-amino-3-oxobutanoic acid	C4H7NO3	0	C03508	13048, 16944, 21195, 35229, 40668, 40673, 6156, 78948	HMDB06454
2cpr5p[c]	1-(2-Carboxyphenylamino)-1-deoxy-D-ribulose 5-phosphate	C12H13NO9P	-3	C01302	11186, 18959, 28625, 29112, 565, 566, 58613
2dda7p[c]	2-Dehydro-3-deoxy-D-arabino-heptonate 7-phosphate	C7H10O10P	-3	C04691	1053, 11544, 11785, 11786, 18150, 19523, 20003, 29477, 58394
2ddecg3p[c]	2-dodecanoyl-sn-glycerol 3-phosphate	C15H30O7P1	-1
2ddg6p[c]	2-Dehydro-3-deoxy-D-gluconate 6-phosphate	C6H8O9P	-3	C04442	1051, 11543, 11551, 12227, 15925, 19522, 57569	HMDB01376
2ddglcn[c]	2-Dehydro-3-deoxy-D-gluconate	C6H9O6	-1	C00204	1059, 11550, 17032, 19530, 57990
2dhp[c]	2-Dehydropantoate	C6H9O4	-1	C00966	1071, 11561, 17094, 19545
2dmmq8[c]	2-Demethylmenaquinone 8	C50H70O2	0		48455
2dmmql8[c]	2-Demethylmenaquinol 8	C50H72O2	0		61873
2dr5p[c]	2-deoxy-D-ribose 5-phosphate(2-)	C5H9O7P	-2	C00673	1082, 11566, 16132, 19559, 40516, 40921, 40923, 42055, 55513, 57651, 62877	HMDB01031
2h3oppan[c]	2-Hydroxy-3-oxopropanoate	C3H3O4	-1	C01146	1123, 11583, 15194, 16992, 19605, 57978	HMDB06781, HMDB06938
2hdec9eg3p[c]	2-hexadec-9-enoyl-sn-glycerol 3-phosphate	C19H36O7P1	-1
2hdecg3p[c]	2-hexadecanoyl-sn-glycerol 3-phosphate	C19H38O7P1	-1			HMDB07849
2ippm[c]	2-Isopropylmaleate	C7H8O4	-2	C02631	11604, 1179, 17275, 19668, 58085	HMDB12241
2mahmp[c]	2-Methyl-4-amino-5-hydroxymethylpyrimidine diphosphate	C6H8N3O7P2	-3	C04752	11612, 1194, 11953, 16629, 19684, 20308, 29079, 57841
2mcacn[c]	(Z)-but-2-ene-1,2,3-tricarboxylate	C7H5O6	-3	C04225	11084, 16717, 18819, 456, 57872	HMDB06357
2me4p[c]	2-C-methyl-D-erythritol 4-phosphate	C5H11O7P	-2	C11434	1030, 11483, 17764, 58262
2mecdp[c]	2-C-methyl-D-erythritol 2,4-cyclodiphosphate	C5H10O9P2	-2	C11453	1029, 11481, 11482, 18425, 58483
2obut[c]	2-Oxobutanoate	C4H5O3	-1	C00109	11636, 1250, 16763, 19741, 19743, 30831, 39748	HMDB00005, HMDB06544
2odec11eg3p[c]	2-octadec-11-enoyl-sn-glycerol 3-phosphate	C21H40O7P1	-1
2odecg3p[c]	2-octadecanoyl-sn-glycerol 3-phosphate	C21H42O7P1	-1			HMDB07850
2p4c2me[c]	2-phospho-4-(cytidine 5-diphospho)-2-C-methyl-D-erythritol	C14H22N3O17P3	-4	C11436	11649, 11650, 1266, 16840, 57919
2pg[c]	D-Glycerate 2-phosphate	C3H4O7P	-3	C00631	11651, 1267, 12986, 17835, 21028, 24344, 39868, 58289, 88350	HMDB00362, HMDB03391, HMDB62707
2pglyc[c]	2-phosphonatoglycolate(3-)	C2H2O6P	-3	C00988	11652, 1268, 17150, 19763, 19764, 44849, 58033	HMDB00816, HMDB60148
2tdec7eg3p[c]	2-tetradec-7-enoyl-sn-glycerol 3-phosphate	C17H32O7P1	-1
2tdecg3p[c]	2-tetradecanoyl-sn-glycerol 3-phosphate	C17H34O7P1	-1
33hmeoxobut[c]	2-Oxo-3-hydroxyisovalerate	C5H7O4	-1
34hpp[c]	3-(4-hydroxyphenyl)pyruvate	C9H7O4	-1	C01179	11725, 11727, 12016, 1431, 15999, 20425, 20426, 36242, 42422, 594665	HMDB00707
3a2opp[c]	3-Amino-2-oxopropyl phosphate	C3H7NO5P	-1		1449
3amp[c]	3-AMP(2-)	C10H12N5O7P	-2	C01367	1333, 22241, 28931, 40872, 60880	HMDB03540, HMDB06550
3c2hmp[c]	3-Carboxy-2-hydroxy-4-methylpentanoate	C7H10O5	-2	C04411	11760, 11843, 15592, 1565, 20094, 35114, 35120, 35121, 35122, 43465, 43468	HMDB12156
3c3hmp[c]	3-Carboxy-3-hydroxy-4-methylpentanoate	C7H10O5	-2	C02504	1178, 35128	HMDB00402
3c4mop[c]	3-Carboxy-4-methyl-2-oxopentanoate	C7H8O5	-2	C04236	11765, 1467, 17214, 19975	HMDB12149
3cmp[c]	3-cmp	C9H12N3O8P	-2	C05822	1335, 23517, 28929, 41345, 41615, 53013, 60875
3dhq[c]	3-Dehydroquinate	C7H9O6	-1	C00944	11781, 12122, 1487, 17947, 19997, 32364, 42078	HMDB12710
3dhsk[c]	3-Dehydroshikimate	C7H7O5	-1	C02637	11782, 12123, 1488, 16630, 17841, 19998, 19999, 2052, 20566, 30918, 42005
3gmp[c]	3-GMP	C10H12N5O8P	-2	C06193	24447, 28072, 39948, 42888, 5567, 60732
3h3mop[c]	(R)-3-Hydroxy-3-methyl-2-oxopentanoate	C6H9O4	-1
3haACP[c]	(3R)-3-Hydroxyacyl-[acyl-carrier protein]	C15H27N2O9PRS	-1	C01271	84648
3hddecACP[c]	(R)-3-Hydroxydodecanoyl-[acyl-carrier protein]	C23H43N2O9PRS	-1	C05757	325
3hdecACP[c]	(R)-3-Hydroxydecanoyl-[acyl-carrier protein]	C21H39N2O9PRS	-1	C04619
3hhexACP[c]	(R)-3-Hydroxyhexanoyl-[acyl-carrier protein]	C17H31N2O9PRS	-1	C05747	326
3hmrsACP[c]	(R)-3-Hydroxytetradecanoyl-[acyl-carrier protein]	C25H47N2O9PRS	-1	C04688
3hoctACP[c]	(R)-3-Hydroxyoctanoyl-[acyl-carrier protein]	C19H35N2O9PRS	-1	C04620
3hoctaACP[c]	(R)-3-Hydroxyoctadecanoyl-[acyl-carrier protein]	C29H55N2O9PRS	-1	C04688
3hpalmACP[c]	R-3-hydroxypalmitoyl-[acyl-carrier protein]	C27H51N2O9PRS	-1	C04633
3ig3p[c]	C-(3-Indolyl)-glycerol 3-phosphate	C11H12NO6P	-2	C03506	51793, 58866
3mob[c]	3-methyl-2-oxobutanoate	C5H7O3	-1	C00141	11851, 132177, 1584, 16530, 20115, 43714	HMDB00019, HMDB04260
3mop[c]	3-methyl-2-oxopentanoate	C6H9O3	-1	C00671	10888, 11049, 15614, 18567, 18568, 18755, 213, 35146, 401
3oddecACP[c]	3-Oxododecanoyl-[acyl-carrier protein]	C23H41N2O9PRS	-1	C05756	1637
3odecACP[c]	3-Oxodecanoyl-[acyl-carrier protein]	C21H37N2O9PRS	-1	C05753	1634
3ohexACP[c]	3-Oxohexanoyl-[acyl-carrier protein]	C17H29N2O9PRS	-1	C05746	1642
3omrsACP[c]	3-Oxotetradecanoyl-[acyl-carrier protein]	C25H45N2O9PRS	-1	C05759	1655
3ooctACP[c]	3-Oxooctanoyl-[acyl-carrier protein]	C19H33N2O9PRS	-1	C05750	1646
3ooctdACP[c]	3-Oxooctadecanoyl-[acyl-carrier protein]	C29H53N2O9PRS	-1
3opalmACP[c]	3-Oxohexadecanoyl-[acyl-carrier protein]	C27H49N2O9PRS	-1	C05762	1639
3pg[c]	3-Phospho-D-glycerate	C3H4O7P	-3	C00197	11879, 11880, 12987, 1657, 17794, 21029, 58272	HMDB60180
3php[c]	3-phosphonatooxypyruvate(3-)	C3H2O7P	-3	C03232	11883, 11884, 1661, 18110, 20191, 20192, 30933	HMDB01024, HMDB60175
3psme[c]	5-O-(1-Carboxyvinyl)-3-phosphoshikimate	C10H9O10P	-4	C01269	12094, 12097, 16257, 20533, 2104, 57701
3ump[c]	3-UMP(2-)	C9H11N2O9P	-2	C01368	1361, 27229, 28895, 46259, 556513, 60784	HMDB60282
4abut[c]	4-Aminobutanoate	C4H9NO2	0	C00334	11961, 16865, 1786, 193777, 20317, 20318, 30566, 40483, 59888	HMDB00112
4abutn[c]	4-Aminobutanal	C4H10NO	1	C00555	11960, 17769, 1785, 20316, 58264	HMDB01080, HMDB60247
4abz[c]	4-Aminobenzoate	C7H6NO2	-1	C00568	113372, 11959, 1783, 17836, 20314, 20315, 30753, 44778	HMDB01392
4abz[e]	4-Aminobenzoate	C7H6NO2	-1	C00568	113372, 11959, 1783, 17836, 20314, 20315, 30753, 44778	HMDB01392
4adcho[c]	4-amino-4-deoxychorismate	C10H10NO5	-1	C11355	11956, 18198, 1943, 35180, 35181, 58406
4ahmmp[c]	4-Amino-5-hydroxymethyl-2-methylpyrimidine	C6H9N3O	0	C01279	11957, 16892, 1781, 20312, 43206
4ampm[c]	4-Amino-2-methyl-5-phosphomethylpyrimidine	C6H8N3O4P	-2		44219
4c2me[c]	4-(cytidine 5-diphospho)-2-C-methyl-D-erythritol	C14H23N3O14P2	-2	C11435	11938, 16578, 1770, 57823
4h2oglt[c]	4-hydroxy-2-oxoglutarate(2-)	C5H4O6	-2	C01127	11993, 17742, 1838, 20374, 20375, 30923, 36148	HMDB01479, HMDB02070
4hba[c]	4-Hydroxy-benzyl alcohol	C7H8O2	0	C17467	67410	HMDB11724
4hthr[c]	4-Hydroxy-L-threonine	C4H9NO4	0	C06056	1853, 20393, 28330, 60904
4m3hhexACP[c]	4-methyl-3-hydroxy-hexanoyl-ACP	C18H33N2O9PRS	-1
4m3hpentACP[c]	4-methyl-3-hydroxy-pentanoyl-ACP	C17H31N2O9PRS	-1
4m3ohexACP[c]	4-methyl-3-oxo-hexanoyl-ACP	C18H31N2O9PRS	-1
4m3opentACP[c]	4-methyl-3-oxo-pentanoyl-ACP	C17H29N2O9PRS	-1
4mhetz[c]	4-Methyl-5-(2-hydroxyethyl)-thiazole	C6H9NOS	0	C04294	12021, 12022, 12086, 17957, 2011, 20522, 46320	HMDB32985
4mop[c]	4-methyl-2-oxopentanoate	C6H9O3	-1	C00233	12020, 17865, 1891, 20438, 41619, 48430	HMDB00695, HMDB00762
4mpetz[c]	4-Methyl-5-(2-phosphoethyl)-thiazole	C6H8NO4PS	-2	C04327	12023, 12024, 17857, 1892, 20439, 30638, 46182, 58296
4pasp[c]	4-Phospho-L-aspartate	C4H6NO7P	-2	C03082	12042, 13062, 15836, 1925, 20471, 20472, 21246, 30407, 57535	HMDB12250
4per[c]	4-Phospho-D-erythronate	C4H6O8P	-3	C03393	1924, 41926, 49003, 49055, 58766
4ppan[c]	D-4-Phosphopantothenate	C9H15NO8P	-3	C03492	10986, 12886, 15905, 18702, 20891, 4082	HMDB01016, HMDB62700
4ppcys[c]	N-((R)-4-Phosphopantothenoyl)-L-cysteine	C12H20N2O9PS	-3	C04352	10987, 12438, 15769, 21461, 328, 57507, 59458	HMDB01117
4r5au[c]	4-(1-D-Ribitylamino)-5-aminouracil	C9H16N4O6	0	C04732	11929, 15934, 1761, 20283, 52403, 57573
5aizc[c]	5-amino-1-(5-phospho-D-ribosyl)imidazole-4-carboxylate	C9H11N3O9P	-3	C04751	12103, 18968, 28413, 41336, 575, 58564, 77657	HMDB06273, HMDB62424
5aprbu[c]	5-Amino-6-(5-phosphoribitylamino)uracil	C9H15N4O9P	-2	C04454	12107, 18247, 2031, 58421	HMDB03841
5apru[c]	5-Amino-6-(5-phosphoribosylamino)uracil	C9H13N4O9P	-2	C01268	12108, 18337, 2032, 20546, 58453, 59550, 59551
5fthf[c]	5-formyltetrahydrofolate(2-)	C20H21N7O7	-2	C03479	12127, 15640, 18607, 2057, 57457, 63606, 65340	HMDB01562, HMDB06206, HMDB62757
5hxudidzcba[c]	5-Hydroxy-2-oxo-4-ureido-2,5-dihydro-1H-imidazole-5-carboxylate	C5H5N4O5	-1
5m3hhexACP[c]	5-methyl-3-hydroxy-hexanoyl-ACP	C18H33N2O9PRS	-1
5m3ohexACP[c]	5-methyl-3-oxo-hexanoyl-ACP	C18H31N2O9PRS	-1
5mta[c]	5-Methylthioadenosine	C11H15N5O3S	0	C00170	12055, 12064, 12771, 14605, 17509, 18175, 1966, 1986, 20491, 20494, 44181	HMDB01173
5mthf[c]	5-Methyltetrahydrofolate	C20H24N7O6	-1	C00440	12146, 136009, 15641, 18608, 20612, 2097	HMDB01396
5mthf[e]	5-Methyltetrahydrofolate	C20H24N7O6	-1	C00440	12146, 136009, 15641, 18608, 20612, 2097	HMDB01396
5mthglu[c]	5_Methyltetrahydropteroyltri_L_glutamate	C25H34N8O12	0
5mtr[c]	5-Methylthio-D-ribose	C6H12O4S	0	C03089	12148, 16895, 2101, 22007, 57941, 78440
5thf[c]	pentaglutamyl folate (THF)	C39H45N11O18	-6
6a2ohxnt[c]	6-amino-2-oxohexanoic acid	C6H11NO3	0	C03239	12205, 17534, 20701, 2170, 58183	HMDB12151
6hmhpt[c]	6-hydroxymethyl dihydropterin	C7H9N5O2	0	C01300	1003, 11511, 17083, 19456, 44841
6hmhptpp[c]	6-hydroxymethyl-dihydropterin pyrophosphate	C7H8N5O8P2	-3	C04807	1011, 11512, 11517, 15998, 19465, 57602, 72950, 73083
6m3hheptACP[c]	6-methyl-3-hydroxy-heptanoyl-ACP	C19H35N2O9PRS	-1
6m3hocACP[c]	6-methyl-3-hydroxy-octanoyl-ACP	C20H37N2O9PRS	-1
6m3oheptACP[c]	6-methyl-3-oxo-heptanoyl-ACP	C19H33N2O9PRS	-1
6m3oocACP[c]	6-methyl-3-oxo-octanoyl-ACP	C20H35N2O9PRS	-1
6pgc[c]	6-Phospho-D-gluconate	C6H10O10P	-3	C00345	12232, 16863, 2231, 33851, 40282, 48928, 58759	HMDB01316, HMDB62800
6pgl[c]	6-phospho-D-glucono-1,5-lactone	C6H9O9P	-2	C01236	12233, 12958, 16938, 20989, 4160, 57955	HMDB01127, HMDB62628
7m3hocACP[c]	7-methyl-3-hydroxy-octanoyl-ACP	C20H37N2O9PRS	-1
7m3oocACP[c]	7-methyl-3-oxo-octanoyl-ACP	C20H35N2O9PRS	-1
8m3hdcaACP[c]	8-methyl-3-hydroxy-decanoyl-ACP	C22H41N2O9PRS	-1
8m3hnonACP[c]	8-methyl-3-hydroxy-nonanoyl-ACP	C21H39N2O9PRS	-1
8m3odcaACP[c]	8-methyl-3-oxo-decanoyl-ACP	C22H39N2O9PRS	-1
8m3ononACP[c]	8-methyl-3-oxo-nonanoyl-ACP	C21H37N2O9PRS	-1
9m3hdcaACP[c]	9-methyl-3-hydroxy-decanoyl-ACP	C22H41N2O9PRS	-1
9m3odcaACP[c]	9-methyl-3-oxo-decanoyl-ACP	C22H39N2O9PRS	-1
ACP[c]	acyl carrier protein	C11H21N2O7PRS	-1	C00229	14405, 18359, 2458
C02528[e]	chenodeoxycholate	C24H39O4	-1	C02528	13905, 15956, 22882, 22884, 3108, 41236, 57586	HMDB00030
C11821[c]	5-Hydroxyisourate	C5H4N4O4	0	C11821	13905, 15956, 22882, 22884, 3108, 41236, 57586	HMDB00030
CE5656[c]	lipoyl-AMP(1-)	C18H25N5O8PS2	-1	C16238	103211
HC01104[c]	4-nitrophenyl phosphate(2-)	C6H4NO6P	-2	C03360	10744, 13357, 15378, 5584	HMDB59597
HC01434[c]	oxalatosuccinate(3-)	C6H3O7	-3	C05379	10744, 13357, 15378, 5584	HMDB59597
HC01651[c]	Formamidopyrimidine nucleoside triphosphate	C10H14N5O15P3	-4		10744, 13357, 15378, 5584	HMDB59597
HC01652[c]	2,5-Diaminopyrimidine nucleoside triphosphate	C9H14N5O14P3	-4	C05923	10744, 13357, 15378, 5584	HMDB59597
HC01710[c]	2,5-Diamino-6-(5-triphosphoryl-3,4-trihydroxy-2-oxopentyl)- amino-4-oxopyrimidine	C9H14N5O14P3	-4		10744, 13357, 15378, 5584	HMDB59597
L2aadp6sa[c]	L-allysine	C6H11NO3	0	C04076	26219, 29103, 49685, 8345	HMDB00586
Largn[c]	L-Arogenate	C10H12NO5	-1	C00826	26219, 29103, 49685, 8345	HMDB00586
Naccitr_L[c]	N-Acetyl-L-citrulline	C8H15N3O4	0
PGP[c]	Peptidoglycan polymer (n subunits)	C39H64N8O19X	0
PGPm1[c]	Peptidoglycan polymer (n-1 subunits)	X	0
Ser_Thr[e]	protein-linked serine or threonine residue (O-glycosylation site)	XH	0	C05382	15073, 15074, 15721, 26621, 4244, 57483, 9083	HMDB01068, HMDB62754
T_antigen[e]	T antigen (core 1)	C14H24NO10X	0	C00089	15128, 17992, 26812, 45795, 9314	HMDB00258
Tn_antigen[e]	Tn antigen	C8H14NO5X	0	C04383	15244, 17748, 19273, 45782, 45834, 45917, 45918, 53527, 9579	HMDB00273
aacald[c]	Aminoacetaldehyde	C2H6NO	1		12233, 12958, 16938, 20989, 4160, 57955	HMDB01127, HMDB62628
aact[c]	ammonioacetone	C3H8NO	1	C01888	12233, 12958, 16938, 20989, 4160, 57955	HMDB01127, HMDB62628
ac[c]	acetate	C2H3O2	-1	C00033	12233, 12958, 16938, 20989, 4160, 57955	HMDB01127, HMDB62628
ac[e]	acetate	C2H3O2	-1	C00033	12233, 12958, 16938, 20989, 4160, 57955	HMDB01127, HMDB62628
acald[c]	acetaldehyde	C2H4O	0	C00084	12233, 12958, 16938, 20989, 4160, 57955	HMDB01127, HMDB62628
acald[e]	acetaldehyde	C2H4O	0	C00084	12233, 12958, 16938, 20989, 4160, 57955	HMDB01127, HMDB62628
accoa[c]	Acetyl-CoA	C23H34N7O17P3S	-4	C00024	12233, 12958, 16938, 20989, 4160, 57955	HMDB01127, HMDB62628
acg5p[c]	N-acetyl-L-gamma-glutamyl phosphate(3-)	C7H9NO8P	-3	C04133	12233, 12958, 16938, 20989, 4160, 57955	HMDB01127, HMDB62628
acg5sa[c]	2-acetamido-5-oxopentanoate	C7H10NO4	-1	C01250	12233, 12958, 16938, 20989, 4160, 57955	HMDB01127, HMDB62628
acgal[e]	N-acetyl-D-galactosamine	C8H15NO6	0	C01132	12233, 12958, 16938, 20989, 4160, 57955	HMDB01127, HMDB62628
acgam1p[c]	N-Acetyl-D-glucosamine 1-phosphate	C8H14NO9P	-2	C04256	12233, 12958, 16938, 20989, 4160, 57955	HMDB01127, HMDB62628
acgam6p[c]	N-acetyl-D-glucosamine 6-phosphate(2-)	C8H14NO9P	-2	C00357	12233, 12958, 16938, 20989, 4160, 57955	HMDB01127, HMDB62628
acgam[c]	N-acetyl-D-glucosamine	C8H15NO6	0	C00140	12233, 12958, 16938, 20989, 4160, 57955	HMDB01127, HMDB62628
acgam[e]	N-acetyl-D-glucosamine	C8H15NO6	0	C00140	12233, 12958, 16938, 20989, 4160, 57955	HMDB01127, HMDB62628
acglu[c]	N-acetyl-L-glutamate(2-)	C7H9NO5	-2	C00624	12233, 12958, 16938, 20989, 4160, 57955	HMDB01127, HMDB62628
achms[c]	O-Acetyl-L-homoserine	C6H11NO4	0		12233, 12958, 16938, 20989, 4160, 57955	HMDB01127, HMDB62628
acmana[c]	N-acetyl-D-mannosamine	C8H15NO6	0	C00645	12233, 12958, 16938, 20989, 4160, 57955	HMDB01127, HMDB62628
acmanap[c]	N-acetyl-D-mannosamine 6-phosphate(2-)	C8H14NO9P	-2	C04257	12233, 12958, 16938, 20989, 4160, 57955	HMDB01127, HMDB62628
acnam[c]	N-acetylneuraminate	C11H18NO9	-1	C19910	12233, 12958, 16938, 20989, 4160, 57955	HMDB01127, HMDB62628
acnam[e]	N-acetylneuraminate	C11H18NO9	-1	C19910	12233, 12958, 16938, 20989, 4160, 57955	HMDB01127, HMDB62628
acon_C[c]	cis-Aconitate	C6H3O6	-3		12233, 12958, 16938, 20989, 4160, 57955	HMDB01127, HMDB62628
acorn[c]	N(2)-acetyl-L-ornithine	C7H14N2O3	0	C00437	12233, 12958, 16938, 20989, 4160, 57955	HMDB01127, HMDB62628
acser[c]	O-Acetyl-L-serine	C5H9NO4	0	C00979	12685, 12710, 12724, 17981, 21938, 44568, 58340, 7668	HMDB03011
actACP[c]	Acetoacetyl-ACP	C15H25N2O9PRS	-1	C05744	2393
actn_R[c]	(R)-Acetoin	C4H8O2	0
actp[c]	Acetyl phosphate	C2H3O5P	-2	C00227	13711, 15350, 22191, 2407, 46262	HMDB01494
ade[c]	Adenine	C5H5N5	0	C00147	13733, 16708, 22236, 2470, 40579	HMDB00034
ade[e]	Adenine	C5H5N5	0	C00147	13733, 16708, 22236, 2470, 40579	HMDB00034
adhlam[c]	S-Acetyldihydrolipoamide	C10H19NO2S2	0	C01136	12738, 16807, 22029, 8940	HMDB01526, HMDB06951
adn[c]	Adenosine	C10H13N5O4	0	C00212	13734, 16335, 22237, 2472, 40558, 40825, 40906, 40911	HMDB00050, HMDB04401, HMDB04402, HMDB04421
adp[c]	ADP	C10H12N5O10P2	-3	C00008	13222, 16761, 22244, 2342, 40553, 456216, 87518	HMDB01341
adpglc[c]	ADP alpha-D-glucoside(2-)	C16H23N5O15P2	-2	C00498	13230, 15751, 20846, 2349, 40615, 57498	HMDB06557, HMDB12186, HMDB62621
ahcys[c]	S-Adenosyl-L-homocysteine	C14H20N6O5S	0	C00021	12741, 12759, 12761, 16680, 22034, 45495, 57856, 67009, 8945	HMDB00939
ahdt[c]	7,8-dihydroneopterin 3-triphosphate(4-)	C9H12N5O13P3	-4	C04895	1002, 11509, 12201, 18372, 19455, 20684, 28069, 58462	HMDB00980, HMDB01144, HMDB12181
ai15tca1[c]	Anteisopentadecanoyllipoteichoic acid (n=24), linked, unsubstituted	C117H228O135P24	-24
ai15tcaacgam[c]	Anteisopentadecanoyllipoteichoic acid (n=24), linked, N-acetyl-D-glucosamine	C309H540N24O255P24	-24
ai17tca1[c]	Anteisoheptadecanoyllipoteichoic acid (n=24), linked, unsubstituted	C121H236O135P24	-24
ai17tcaacgam[c]	Anteisoheptadecanoyllipoteichoic acid (n=24), linked, N-acetyl-D-glucosamine	C313H548N24O255P24	-24
aicar[c]	5-Amino-1-(5-Phospho-D-ribosyl)imidazole-4-carboxamide	C9H13N4O8P	-2	C04677	12102, 18406, 18966, 40739, 573, 58475	HMDB01517
aihpdcoa[c]	fa12coa,Anteiso-C17:0 CoA Anteisoheptadecanoyl-CoA	C38H64N7O17P3S	-4
aipdcoa[c]	fa4coa,Anteiso-C15:0 CoA Anteisopentadecanoyl-CoA	C36H60N7O17P3S	-4
air[c]	5-amino-1-(5-phospho-D-ribosyl)imidazole	C8H12N3O7P	-2	C03373	12101, 18969, 2655, 28843, 58592	HMDB62575
akg[c]	2-Oxoglutarate	C5H4O5	-2	C00026	11638, 1253, 16810, 19748, 19749, 30915, 30916, 40661	HMDB00208, HMDB02812, HMDB62781
ala_B[c]	beta-alanine	C3H7NO2	0	C00099	10343, 12389, 16958, 22821, 41050, 57966, 63070	HMDB00056
ala_D[c]	D-alanine	C3H7NO2	0		15570	HMDB01310
ala_L[c]	L-alanine	C3H7NO2	0		16977	HMDB00161
ala_L[e]	L-alanine	C3H7NO2	0		16977	HMDB00161
alaala[c]	D-Alanyl-D-alanine	C6H12N2O3	0	C00993	12900, 13749, 16576, 20894, 4088, 57822	HMDB03459
alaasp[c]	L-alanyl-L-aspartate	C7H11N2O5	-1
alaasp[e]	L-alanyl-L-aspartate	C7H11N2O5	-1
alac_S[c]	(S)-2-Acetolactate	C5H7O4	-1
alagln[c]	L-alanyl-L-glutamine	C8H15N3O4	0
alagln[e]	L-alanyl-L-glutamine	C8H15N3O4	0
alaglu[c]	L-alanyl-L-glutamate	C8H13N2O5	-1
alaglu[e]	L-alanyl-L-glutamate	C8H13N2O5	-1
alagly[c]	L-alanylglycine	C5H10N2O3	0
alagly[e]	L-alanylglycine	C5H10N2O3	0
alahis[c]	L-alanyl-L-histidine	C9H14N4O3	0	C00386	57485
alahis[e]	L-alanyl-L-histidine	C9H14N4O3	0	C00386	57485
alaleu[c]	L-alanyl-L-leucine	C9H18N2O3	0
alaleu[e]	L-alanyl-L-leucine	C9H18N2O3	0
alathr[c]	L-alanyl-L-threonine	C7H14N2O4	0
alathr[e]	L-alanyl-L-threonine	C7H14N2O4	0
alltn[c]	Allantoin	C4H6N4O3	0	C01551	13761, 15676, 22354, 2594, 74345	HMDB00462
alltn_R[c]	(R)-Allantoin	C4H6N4O3	0
alpro[c]	S-Aminomethyldihydrolipoylprotein	CH6NS2X	1	C01242	12744, 16882, 8951
amet[c]	S-Adenosyl-L-methionine	C15H23N6O5S	1	C00019	10786, 10833, 12742, 12757, 12760, 15414, 22036, 33442, 45607, 527887, 59789, 67040, 8946	HMDB01185, HMDB62709
amopbut_L[c]	2-Amino-3-oxo-4-phosphonooxybutyrate	C4H6NO7P	-2	C07335	77851
amp[c]	AMP	C10H12N5O7P	-2	C00020	12056, 13234, 13235, 13736, 13740, 16027, 22242, 22245, 2356, 40510, 40721, 40726, 40786, 40826, 456215, 47222	HMDB00045
anth[c]	anthranilate	C7H6NO2	-1	C00108	13841, 16567, 22575, 22577, 22578, 2757, 30754, 40980	HMDB01123
apoACP[c]	apoprotein [acyl carrier protein]	RHO	0
apoC_Lys_btn[c]	Holocarboxylase (biotin covalent bound to Lys residue of apoC)	C16H27N4O3SX	0
aps[c]	5-adenylyl sulfate(2-)	C10H12N5O10PS	-2	C00224	12059, 13741, 13743, 17709, 22247, 2486, 40562, 58243	HMDB01003
arab_L[e]	L-arabinose	C5H10O5	0	C00259	17535	HMDB00646
arabttr[e]	Arabinotriose	C15H26O13	0
arbt6p[c]	Arbutin 6-phosphate	C12H15O10P	-2	C06187	2807, 60929
arbt[e]	Arbutin	C12H16O7	0	C00224	12059, 13741, 13743, 17709, 22247, 2486, 40562, 58243	HMDB01003
arg_L[c]	L-argininium(1+)	C6H15N4O2	1	C00062	16467	HMDB00517
arg_L[e]	L-argininium(1+)	C6H15N4O2	1	C00062	16467	HMDB00517
argsuc[c]	N(omega)-(L-Arginino)succinate	C10H17N4O6	-1	C03406	10960, 15682, 21475, 57472, 7098	HMDB00052, HMDB01006
asn_L[c]	L-asparagine	C4H8N2O3	0	C00152	17196	HMDB00168
asn_L[e]	L-asparagine	C4H8N2O3	0	C00152	17196	HMDB00168
asp_L[c]	L-aspartate(1-)	C4H6NO4	-1	C00049	17053	HMDB00191
asp_L[e]	L-aspartate(1-)	C4H6NO4	-1	C00049	17053	HMDB00191
aspsa[c]	L-Aspartate 4-semialdehyde	C4H7NO3	0	C00441	13086, 13087, 18051, 21245, 40847, 537519, 6194	HMDB12249
atp[c]	ATP	C10H12N5O13P3	-4	C00002	10789, 10841, 13236, 15422, 22249, 2359, 237958, 30616, 40938, 57299	HMDB00538
biomass[c]	Produced biomass	X	0
btamp[c]	Biotinyl-5-AMP	C20H27N7O9PS	-1	C05921
btn[c]	Biotin	C10H15N2O3S	-1	C00120	13905, 15956, 22882, 22884, 3108, 41236, 57586	HMDB00030
btn[e]	Biotin	C10H15N2O3S	-1	C00120	13905, 15956, 22882, 22884, 3108, 41236, 57586	HMDB00030
btn_co2[c]	Carboxybiotin-carboxyl-carrier protein	C17H26N4O5SX	-1
ca2[c]	calcium(2+)	Ca	2	C00076	22988, 29108, 3308, 39123, 48760	HMDB00464
ca2[e]	calcium(2+)	Ca	2	C00076	22988, 29108, 3308, 39123, 48760	HMDB00464
camp[c]	3,5-cyclic AMP(1-)	C10H11N5O6P	-1	C00575	11673, 1325, 17489, 19827, 41588, 58165	HMDB00058
cbasp[c]	N-Carbamoyl-L-aspartate	C5H6N2O5	-2	C00438	12496, 12593, 15859, 21687, 21688, 32814, 44316, 7257	HMDB00828
cbmt[c]	Carbamate	CH2NO2	-1
cbp[c]	Carbamoyl phosphate	CH2NO5P	-2	C00169	13942, 17672, 23005, 3389, 41567, 58228	HMDB01096
cd2[c]	Cadmium	Cd	2	C01413	3290, 48773, 48775	HMDB03638
cd2[e]	Cadmium	Cd	2	C01413	3290, 48773, 48775	HMDB03638
cdp[c]	CDP	C9H12N3O11P2	-3	C00112	13254, 17239, 23519, 3260, 41451, 58069	HMDB01546
cdpdaihpdecg[c]	CDP-1,2-dianteisoheptadecanoylglycerol (14-methyl-hexadecanoyl, anteiso-C17)	C46H83N3O15P2	-2
cdpdaipdecg[c]	CDP-1,2-dianteisopentadecanoylglycerol (12-methyl-tetradecanoyl, anteiso-C15)	C42H75N3O15P2	-2
cdpdddecg[c]	CDP-1,2-didodecanoylglycerol	C36H63N3O15P2	-2
cdpdhdec9eg[c]	CDP-1,2-dihexadec-9-enoylglycerol	C44H75N3O15P2	-2		104012
cdpdhdecg[c]	CDP-1,2-dihexadecanoylglycerol	C44H79N3O15P2	-2
cdpdihdecg[c]	CDP-1,2-diisohexadecanoylglycerol (14-methyl-pentadecanoyl, iso-C16)	C44H79N3O15P2	-2
cdpdihpdecg[c]	CDP-1,2-diisoheptadecanoylglycerol (15-methyl-hexadecanoyl, iso-C17)	C46H83N3O15P2	-2
cdpdipdecg[c]	CDP-1,2-diisopentadecanoylglycerol (13-methyl-tetradecanoyl, iso-C15)	C42H75N3O15P2	-2
cdpditdecg[c]	CDP-1,2-diisotetradecanoylglycerol (12-methyl-tridecanoyl, iso-C14)	C40H71N3O15P2	-2
cdpdodec11eg[c]	CDP-1,2-dioctadec-11-enoylglycerol	C48H83N3O15P2	-2		104362
cdpdodecg[c]	CDP-1,2-dioctadecanoylglycerol	C48H87N3O15P2	-2		104121
cdpdtdec7eg[c]	CDP-1,2-ditetradec-7-enoylglycerol	C40H67N3O15P2	-2		103990
cdpdtdecg[c]	CDP-1,2-ditetradecanoylglycerol	C40H71N3O15P2	-2		103211
cellb[c]	cellobiose	C12H22O11	0	C00185, C06421, C06422	10358, 22836, 35462, 36217, 41353	HMDB00055
cgly[c]	L-cysteinylglycine	C5H10N2O3S	0	C01419	4047, 61694	HMDB00078, HMDB28775
cgly[e]	L-cysteinylglycine	C5H10N2O3S	0	C01419	4047, 61694	HMDB00078, HMDB28775
chol[c]	Choline	C5H14NO	1	C00114	13985, 15354, 23212, 3665, 41524, 72322	HMDB00097
cholate[e]	Cholate	C24H39O5	-1	C00695	11895, 13978, 16359, 1694, 20216, 20223, 23168, 23210, 29077, 29747, 41494, 57748	HMDB00619
chor[c]	chorismate	C10H8O6	-2	C00251	13993, 17333, 23225, 23227, 29748, 3677	HMDB12199
chtbs[c]	N,N-diacetylchitobiose	C16H28N2O11	0
chtbs[e]	N,N-diacetylchitobiose	C16H28N2O11	0
cit[c]	Citrate	C6H5O7	-3	C00158	132362, 133748, 13999, 16947, 23321, 23322, 30769, 35802, 35804, 35806, 35808, 35809, 35810, 3727, 41523, 42563, 76049	HMDB00094
citr_L[c]	L-citrulline	C6H13N3O3	0	C00327	16349	HMDB00904
cl[c]	Chloride	Cl	-1	C00698, C01327	13291, 13364, 13970, 17883, 17996, 24635, 3616, 3731, 48804, 50315, 5590	HMDB00492, HMDB02073, HMDB02162, HMDB02306
cl[e]	Chloride	Cl	-1	C00698, C01327	13291, 13364, 13970, 17883, 17996, 24635, 3616, 3731, 48804, 50315, 5590	HMDB00492, HMDB02073, HMDB02162, HMDB02306
cmp[c]	CMP	C9H12N3O8P	-2	C00055	13274, 17361, 23520, 3275, 41312, 41319, 41666, 41691, 47362, 48799, 58120, 60377	HMDB00095
co2[c]	carbon dioxide	CO2	0	C00011	13282, 13283, 13284, 13285, 16526, 23011, 3283, 48829	HMDB01967
co2[e]	carbon dioxide	CO2	0	C00011	13282, 13283, 13284, 13285, 16526, 23011, 3283, 48829	HMDB01967
coa[c]	Coenzyme A	C21H32N7O16P3S	-4	C00010	13294, 13295, 13298, 15346, 23355, 3771, 41597, 41631, 57287, 741566	HMDB01423, HMDB62184
cobalt2[c]	Co2+	Co	2	C00175	23337, 48827, 48828	HMDB00608
cobalt2[e]	Co2+	Co	2	C00175	23337, 48827, 48828	HMDB00608
core2[e]	Core 2	C22H37N2O15X	0
core3[e]	Core 3	C16H27N2O10X	0	C01306
core4[e]	Core 4	C24H40N3O15X	0	C04917
core5[e]	Core 5	C16H27N2O10X	0
core6[e]	Core 6	C16H27N2O10X	0
core7[e]	Core 7	C16H27N2O10X	0
core8[e]	Core 8	C14H24NO10X	0
cpppg3[c]	Coproporphyrinogen III	C36H40N4O8	-4	C03263	14020, 15439, 23386, 3880, 41560, 57309	HMDB01261
ctp[c]	CTP	C9H12N3O14P3	-4	C00063	13286, 17677, 23522, 3285, 37563, 41675, 58231	HMDB00082
cu2[c]	Cu2+	Cu	2	C00070	20882, 23380, 29036, 49550	HMDB00657
cu2[e]	Cu2+	Cu	2	C00070	20882, 23380, 29036, 49550	HMDB00657
cys_L[c]	L-cysteine	C3H7NO2S	0	C00097	17561	HMDB00574
cys_L[e]	L-cysteine	C3H7NO2S	0	C00097	17561	HMDB00574
cyst_L[c]	L-cystathionine	C7H14N2O4S	0	C02291	17482	HMDB00099
cytd[c]	Cytidine	C9H13N3O5	0	C00475	14063, 17562, 23515, 4053, 41649, 41686, 41704, 41709	HMDB00089
dad_2[c]	2-deoxyadenosine	C10H13N5O3	0	C00559	14112, 17256, 19234, 39863, 40535, 40560, 40565, 4405	HMDB00101, HMDB05778, HMDB11722
dadp[c]	dADP	C10H12N5O9P2	-3	C00206	10489, 14067, 16174, 19235, 41890, 57667	HMDB01508
damp[c]	dAMP(2-)	C10H12N5O6P	-2	C00360	10490, 14068, 17713, 19236, 40419, 40499, 40505, 40544, 40607, 40614, 41815, 41864, 41870, 58245	HMDB00905
datp[c]	dATP	C10H12N5O12P3	-4	C00131	10491, 14069, 16284, 19238, 42290, 495505, 61404	HMDB01532
db4p[c]	3,4-dihydroxy-2-butanone 4-phosphate	C4H7O6P	-2	C15556	50606
dcamp[c]	N6-(1,2-Dicarboxyethyl)-AMP	C14H14N5O11P	-4	C03794	12656, 12657, 15919, 21857, 22262, 39869, 57567, 7405	HMDB00536, HMDB01332, HMDB11633, HMDB59653
dcdp[c]	dCDP	C9H12N3O10P2	-3	C00705	10492, 19241, 28846, 49966, 58593	HMDB01245
dcmp[c]	dCMP	C9H12N3O7P	-2	C00239	10493, 14070, 14071, 14115, 15918, 19242, 41838, 41875, 41881, 57566	HMDB01202
dctp[c]	dCTP	C9H12N3O13P3	-4	C00458	10494, 14072, 16311, 19243, 57724, 61481	HMDB00998
dcyt[c]	Deoxycytidine	C9H13N3O4	0	C00881	15698, 19240, 41417, 41430, 41434, 41806, 4407	HMDB00014
ddcaACP[c]	Dodecanoyl-ACP (n-C12:0ACP)	C23H43N2O8PRS	-1
ddca[c]	laurate	C12H23O2	-1	C02679
dextrin[c]	Dextrin	C36H62O31	0	C00721	23651, 28675, 4468	HMDB06857
dextrin[e]	Dextrin	C36H62O31	0	C00721	23651, 28675, 4468	HMDB06857
dgchol[e]	glycochenodeoxycholate	C26H43NO5	0	C05466
dgdp[c]	dGDP	C10H12N5O10P2	-3	C00361	10495, 19245, 28862, 41949, 58595	HMDB00960
dgmp[c]	dGMP	C10H12N5O7P	-2	C00362	10496, 14074, 16192, 19246, 41902, 41939, 41944, 42676, 42726, 42733, 45049, 47449, 57673
dgsn[c]	Deoxyguanosine	C10H13N5O4	0	C00330	14116, 17172, 19244, 23624, 42667, 42867, 42874, 42987, 4412	HMDB00085
dgtp[c]	dGTP	C10H12N5O13P3	-4	C00286	10497, 14076, 16497, 19247, 57794, 61429	HMDB01440
dha[c]	glycerone	C3H6O3	0	C00184	14340, 16016, 24354, 39809, 5453	HMDB01882
dhap[c]	Dihydroxyacetone phosphate	C3H5O6P	-2	C00111	14341, 14342, 16108, 24355, 39571, 5454, 57642	HMDB01473, HMDB11735
dhf[c]	7,8-Dihydrofolate	C19H19N7O6	-2	C00415	12245, 14150, 15633, 20768, 42000, 4564, 57451	HMDB01056
dhlam[c]	dihydrolipoamide	C8H17NOS2	0	C00579	14153, 17694, 23749, 43711, 4568	HMDB00985, HMDB06948
dhlpro[c]	Dihydrolipolprotein	H2S2X	0	C02972	14155, 16194, 4570
dhna[c]	1,4-Dihydroxy-2-naphthoate	C11H7O4	-1	C03657	11173, 18094, 18933, 539
dhnpt[c]	Dihydroneopterin	C9H13N5O4	0	C04874	1001, 11510, 17001, 19454, 30567, 44427	HMDB02275
dhor_S[c]	(S)-dihydroorotate	C5H5N2O4	-1	C00337	17025	HMDB03349
dhpt[c]	Dihydropteroate	C14H13N6O3	-1	C00921	14160, 17839, 23762, 4581	HMDB01412
dhptd[c]	4,5-dihydroxy-2,3-pentanedione	C5H8O4	0	C11838	29484
dmlz[c]	6,7-Dimethyl-8-(1-D-ribityl)lumazine	C13H18N4O6	0	C04332	12185, 17601, 20682, 2154, 58201	HMDB03826
dmphqno[c]	Demethylphylloquinone	C30H44O2	0
dmpp[c]	Dimethylallyl diphosphate	C5H9O7P2	-3	C00235	12280, 14169, 14883, 16057, 18108, 23803, 26245, 341937, 42074, 4616, 57623, 8394	HMDB01120, HMDB02101
dnad[c]	Deamino-NAD+	C21H24N6O15P2	-2	C00857	14103, 14104, 14105, 18304, 23567, 4340, 58437	HMDB01179
dnarep[c]	DNA replication	X	0
dpcoa[c]	Dephospho-CoA	C21H33N7O13P2S	-2	C00882	11793, 14124, 15468, 23642, 41614, 4436, 57328	HMDB01373
drib[c]	2-deoxy-D-ribose	C5H10O4	0	C01801	90761	HMDB03224
dsT_antigen[e]	disialyl-T antigen	C36H56N3O26X	-2
dtdp4d6dg[c]	dTDP-4-dehydro-6-deoxy-alpha-D-glucose(2-)	C16H22N2O15P2	-2	C11907	10510, 14081, 16128, 23542, 57649, 62829	HMDB60081
dtdp[c]	dTDP	C10H13N2O11P2	-3	C00363
dtdpglu[c]	dTDP-glucose(2-)	C16H24N2O16P2	-2	C00842	10526, 10528, 14089, 14091, 15700, 23556, 57477	HMDB62805
dtmp[c]	dTMP	C10H13N2O8P	-2	C00364	10529, 14092, 15246, 17013, 26999, 45759, 45762, 45772, 45926, 46013, 46036, 46960, 47711, 63528, 63549	HMDB01227
dttp[c]	dTTP	C10H13N2O14P3	-4	C00459	10530, 14093, 18077, 27000, 37568, 46175, 58370	HMDB01342
dudp[c]	dUDP	C9H11N2O11P2	-3	C01346	10531, 19262, 28850, 60471	HMDB01000
dump[c]	dUMP	C9H11N2O8P	-2	C00365	10532, 14094, 17622, 19263, 246422, 42245, 46286, 46288, 47722	HMDB01409
duri[c]	Deoxyuridine	C9H12N2O5	0	C00526	11398, 11572, 14123, 16450, 19261, 23640, 29113, 42178, 4434, 46165, 46289, 46293	HMDB00012
dutp[c]	dUTP	C9H11N2O14P3	-4	C00460	10533, 14095, 17625, 19264, 58212, 61555	HMDB01191
dxyl5p[c]	1-deoxy-D-xylulose 5-phosphate	C5H9O7P	-2	C11437	11254, 16493, 57792, 622	HMDB01213
e4hglu[c]	erythro-4-hydroxy-L-glutamate(1-)	C5H8NO5	-1	C05947	21285, 6331	HMDB62752
e4p[c]	D-Erythrose 4-phosphate	C4H7O7P	-2	C00279	12921, 16897, 20927, 4114, 42349, 48153	HMDB01321
eig3p[c]	D-erythro-1-(Imidazol-4-yl)glycerol 3-phosphate	C6H9N2O6P	-2	C04666	12888, 17805, 20923, 4270, 58278	HMDB12208
etha[c]	etha[c]	C2H8NO	1	C00189	14223, 16000, 23979, 272066, 42323, 4880, 57603	HMDB00149, HMDB62693
etoh[c]	ethanol	C2H6O	0	C00469	14222, 16236, 23978, 30878, 30880, 42377, 44594, 4879, 52092	HMDB00108
etoh[e]	ethanol	C2H6O	0	C00469	14222, 16236, 23978, 30878, 30880, 42377, 44594, 4879, 52092	HMDB00108
f1a[e]	F1alpha	C22H37N2O15X	0
f1p[c]	D-Fructose 1-phosphate	C6H11O9P	-2	C01094	20930, 37515, 5174, 58674
f6p[c]	D-Fructose 6-phosphate	C6H11O9P	-2	C05345	10375, 12352, 16084, 22768, 42378, 57634	HMDB03971
fa11[c]	Fatty acid (Iso-C17:0)	C17H33O2	-1
fa12[c]	Fatty acid (Anteiso-C17:0)	C17H33O2	-1
fa1[c]	Fatty acid (Iso-C14:0)	C14H27O2	-1
fa3[c]	Fatty acid (Iso-C15:0)	C15H29O2	-1
fa4[c]	Fatty acid (Anteiso-C15:0)	C15H29O2	-1
fa6[c]	Fatty acid (iso-C16:0)	C16H31O2	-1
fad[c]	Flavin adenine dinucleotide oxidized	C27H31N9O15P2	-2	C00016	13315, 16238, 21125, 42388, 4956, 57692	HMDB01248
fadh2[c]	Flavin adenine dinucleotide reduced	C27H33N9O15P2	-2	C01352	13316, 17877, 21126, 42427, 4957, 58307	HMDB01197, HMDB06252, HMDB06358
fdp[c]	D-Fructose 1,6-bisphosphate	C6H10O12P2	-4	C00354	37736, 49299
fdxox[c]	Oxidized ferredoxin	X	0	C00139	14717, 17908, 7836
fdxrd[c]	Reduced ferredoxin	XH2	0	C00138	15024, 17513, 8792
fe2[c]	Fe2+	Fe	2	C14818	13319, 13321, 21129, 24876, 29033, 34754, 49599	HMDB00692
fe2[e]	Fe2+	Fe	2	C14818	13319, 13321, 21129, 24876, 29033, 34754, 49599	HMDB00692
fe3[c]	Fe3+	Fe	3	C14819	13320, 21130, 24877, 29034, 34755, 49595	HMDB12943
fe3[e]	Fe3+	Fe	3	C14819	13320, 21130, 24877, 29034, 34755, 49595	HMDB12943
fgam[c]	N2-Formyl-N1-(5-phospho-D-ribosyl)glycinamide	C8H13N2O9P	-2	C04376	12635, 18272, 1982, 20498, 42411, 58426	HMDB01308, HMDB06476
ficytC[c]	Ferricytochrome c	C42H54FeN8O6S2	3	C00125, C00923, C01070	14235, 14239, 14240, 14245, 15719, 15991, 16951, 5021, 5026, 5028
fmn[c]	FMN	C17H19N4O9P	-2	C00061	13317, 17621, 21127, 42587, 4960, 58210	HMDB01520
fmnh2[c]	Reduced FMN	C17H21N4O9P	-2	C01847	13318, 133886, 15017, 16048, 21128, 42517, 57618, 8782	HMDB01142
focytC[c]	Ferrocytochrome C	C42H54FeN8O6S2	2	C00126, C01071	14252, 14253, 14256, 15856, 16928, 5038, 5040, 8789
fol[c]	Folate	C19H18N7O6	-1	C00504	24075, 27470, 42610, 5140, 569217, 62501	HMDB00121
fol[e]	Folate	C19H18N7O6	-1	C00504	24075, 27470, 42610, 5140, 569217, 62501	HMDB00121
for[c]	Formate	CH1O2	-1	C00058	14276, 15740, 24081, 24082, 30751, 42460, 5145	HMDB00142
for[e]	Formate	CH1O2	-1	C00058	14276, 15740, 24081, 24082, 30751, 42460, 5145	HMDB00142
fpram[c]	2-(Formamido)-N1-(5-phospho-D-ribosyl)acetamidine	C8H15N3O8P	-1	C04640	11474, 18413, 58478, 971	HMDB06211
fprica[c]	5-Formamido-1-(5-phospho-D-ribosyl)imidazole-4-carboxamide	C10H13N4O9P	-2	C04734	12125, 18381, 18967, 574, 58467	HMDB01439, HMDB62708
frdp[c]	Farnesyl diphosphate	C15H25O7P2	-3	C00448	10700, 11488, 11491, 12854, 12874, 14231, 17407, 175763, 19789, 24016, 42496, 50277	HMDB00961, HMDB04201
fru[c]	D-Fructose	C6H12O6	0	C00095, C01496, C05003, C10906	12923, 15824, 20929, 24104, 24110, 28757, 37714, 37721, 4118, 4119, 47424, 48095, 5172	HMDB62538
fru[e]	D-Fructose	C6H12O6	0	C00095, C01496, C05003, C10906	12923, 15824, 20929, 24104, 24110, 28757, 37714, 37721, 4118, 4119, 47424, 48095, 5172	HMDB62538
fruur[c]	D-Fructuronate	C6H9O7	-1	C00905	12927, 16849, 20936, 20937, 24112, 24113, 4126, 47950, 59863, 59881
fuc_L[c]	L-fucose	C6H12O5	0	C01019	2181	HMDB00174
fuc_L[e]	L-fucose	C6H12O5	0	C01019	2181	HMDB00174
fum[c]	Fumarate	C4H2O4	-2	C00122	14284, 18012, 22956, 22957, 22958, 24122, 24124, 29806, 36180, 37154, 37155, 42511, 42743, 5190	HMDB00134
g1p[c]	D-Glucose 1-phosphate	C6H11O9P	-2	C00103	10246, 12320, 12967, 12970, 16077, 21001, 21004, 29042, 4169, 42623, 57629, 58601	HMDB01306, HMDB01586
g3p[c]	Glyceraldehyde 3-phosphate	C3H5O6P	-2	C00118, C00661	12983, 12984, 14333, 17138, 181, 18324, 21026, 29052, 5446, 58027, 59776	HMDB01112
g3pc[c]	sn-Glycero-3-phosphocholine	C8H20NO6P	0	C00670	10646, 12841, 12847, 14343, 16870, 26697, 41458, 55397, 76433
g3pe[c]	sn-Glycero-3-phosphoethanolamine	C5H14NO6P	0	C01233	10647, 12842, 16929, 26699, 57952	HMDB59660
g3pg[c]	Glycerophosphoglycerol	C6H14O8P	-1	C03274	5457, 61933
g6p[c]	D-Glucose 6-phosphate	C6H11O9P	-2	C00092	14314, 4170, 61548	HMDB01401, HMDB01549, HMDB06793
g6p_B[c]	beta-D-glucose 6-phosphate	C6H11O9P	-2	C01172	10399, 12375, 17719, 22797, 41041, 42755, 58247	HMDB03498
gal1p[c]	(2R,3R,4S,5R,6R)-3,4,5-trihydroxy-6-(hydroxymethyl)oxan-2-yl phosphate	C6H11O9P	-2	C00446, C03384	10232, 12305, 12306, 17973, 20957, 22374, 37480, 4140, 42878, 58336, 59011	HMDB00645, HMDB03359, HMDB62705
gal[c]	D-Galactose	C6H12O6	0	C01172	10399, 12375, 17719, 22797, 41041, 42755, 58247	HMDB03498
gal[e]	D-Galactose	C6H12O6	0	C01172	10399, 12375, 17719, 22797, 41041, 42755, 58247	HMDB03498
galur[c]	D-Galacturonate	C6H9O7	-1	C00333	18024, 20976, 20978, 4153, 75525
gam1p[c]	D-Glucosamine 1-phosphate	C6H13NO8P	-1	C06156	12316, 20994, 27625, 4163, 42868, 58516
gam6p[c]	D-Glucosamine 6-phosphate	C6H13NO8P	-1	C00352	12962, 47987, 58725
gar[c]	N1-(5-Phospho-D-ribosyl)glycinamide	C7H14N2O8P	-1	C03838	12623, 18349, 1983, 20499, 58457	HMDB02022
gcald[c]	glycolaldehyde	C2H4O2	0	C00266	131198, 14347, 17071, 24386, 5474	HMDB02165, HMDB03344
gcald[e]	glycolaldehyde	C2H4O2	0	C00266	131198, 14347, 17071, 24386, 5474	HMDB02165, HMDB03344
gchola[e]	glycocholate	C26H43NO6	0	C01921
gdp[c]	GDP	C10H12N5O11P2	-3	C00035	13327, 14379, 17552, 24448, 42738, 5212, 58189, 65180	HMDB01201
gdptp[c]	Guanosine 3-diphosphate 5-triphosphate	C10H11N5O20P5	-7	C04494	14378, 14382, 16690, 24446, 5566, 60028, 71477	HMDB60480
glc_D[c]	D-glucose	C6H12O6	0	C00031	4167	HMDB00122
glc_D[e]	D-glucose	C6H12O6	0	C00031	4167	HMDB00122
glc_bD[c]	beta D-glucose	C6H12O6	0
glcn[c]	D-gluconate	C6H11O7	-1	C00257	12955, 18391, 20983, 20985, 20986, 24265, 24266, 33198, 4157, 42715	HMDB00625, HMDB03373
glcur[c]	D-glucuronate	C6H9O7	-1	C00191	12975, 15748, 21013, 24297, 24298, 4178, 47952, 58720
glcur[e]	D-glucuronate	C6H9O7	-1	C00191	12975, 15748, 21013, 24297, 24298, 4178, 47952, 58720
gln_L[c]	L-glutamine	C5H10N2O3	0	C00064	18050	HMDB00641
gln_L[e]	L-glutamine	C5H10N2O3	0	C00064	18050	HMDB00641
glu5p[c]	L-Glutamate 5-phosphate	C5H8NO7P	-2	C03287	13108, 13113, 17798, 21312, 58274, 6230	HMDB01228
glu5sa[c]	L-Glutamate 5-semialdehyde	C5H9NO3	0	C01165	13109, 17232, 21302, 58066, 6225	HMDB02104
glu_D[c]	D-Glutamate	C5H8NO4	-1
glu_L[c]	L-glutamate(1-)	C5H8NO4	-1	C00025	16015	HMDB00148
glu_L[e]	L-glutamate(1-)	C5H8NO4	-1	C00025	16015	HMDB00148
glutrna[c]	L-Glutamyl-tRNA(Glu)	C5H7NO3R	0	C02987	13114, 29157, 6232
glx[c]	glyoxylate	C2H1O3	-1	C00048	14368, 16891, 24420, 24421, 35977, 36655, 42767, 5509	HMDB00119
gly[c]	Glycine	C2H5NO2	0	C00037	10792, 14344, 15428, 24368, 32507, 32508, 42964, 5460, 57305	HMDB00123
gly[e]	Glycine	C2H5NO2	0	C00037	10792, 14344, 15428, 24368, 32507, 32508, 42964, 5460, 57305	HMDB00123
glyald[c]	D-Glyceraldehyde	C3H6O3	0	C00577	12982, 17378, 21025, 39973, 4186
glyasn[c]	Glycyl-L-asparagine	C6H11N3O4	0
glyasn[e]	Glycyl-L-asparagine	C6H11N3O4	0
glyasp[c]	Glycyl-L-aspartate	C6H9N2O5	-1
glyasp[e]	Glycyl-L-aspartate	C6H9N2O5	-1
glyc3p[c]	Glycerol 3-phosphate	C3H7O6P	-2	C00093	10648, 12843, 12848, 15978, 26705, 42793, 57597	HMDB00126, HMDB02722
glyc3p[e]	Glycerol 3-phosphate	C3H7O6P	-2	C00093	10648, 12843, 12848, 15978, 26705, 42793, 57597	HMDB00126, HMDB02722
glyc45tca[c]	glycerol teichoic acid (n=45), linked, unsubstituted	X	0
glyc45tcaala_D[c]	glycerol teichoic acid (n=45), linked, D-ala substituted	X	0
glyc45tcaglc[c]	glycerol teichoic acid (n=45), linked, glucose substituted	X	0
glyc[c]	Glycerol	C3H8O3	0	C00577	12982, 17378, 21025, 39973, 4186
glyc[e]	Glycerol	C3H8O3	0	C00577	12982, 17378, 21025, 39973, 4186
glyc_R[c]	D-glycerate	C3H5O4	-1		32398	HMDB00139
glyclt[c]	glycolate	C2H3O3	-1	C00160	14348, 17497, 24388, 24390, 29805, 42865, 5475	HMDB00115, HMDB03035
glycogen[c]	glycogen	C6H10O5	0	C00182	24379, 24384, 28087, 5466	HMDB00757
glycogenb[c]	glycogen(n-1)	X	0
glycys[c]	Gly-Cys	C5H10N2O3S	0
glycys[e]	Gly-Cys	C5H10N2O3S	0
glygln[c]	Glycyl-L-glutamine	C7H13N3O4	0
glygln[e]	Glycyl-L-glutamine	C7H13N3O4	0
glyglu[c]	Glycyl-L-glutamate	C7H11N2O5	-1
glyglu[e]	Glycyl-L-glutamate	C7H11N2O5	-1
glyleu[c]	Glycylleucine	C8H16N2O3	0	C02155	73514	HMDB00759
glyleu[e]	Glycylleucine	C8H16N2O3	0	C02155	73514	HMDB00759
glymet[c]	Glycyl-L-methionine	C7H14N2O3S	0
glymet[e]	Glycyl-L-methionine	C7H14N2O3S	0
glyphe[c]	Glycylphenylalanine	C11H14N2O3	0		133047, 73912	HMDB28848
glyphe[e]	Glycylphenylalanine	C11H14N2O3	0		133047, 73912	HMDB28848
glypro[c]	Glycylproline	C7H12N2O3	0		70744, 73779	HMDB00721
glypro[e]	Glycylproline	C7H12N2O3	0		70744, 73779	HMDB00721
glytyr[c]	Glycyl-L-tyrosine	C11H14N2O4	0
glytyr[e]	Glycyl-L-tyrosine	C11H14N2O4	0
gmp[c]	GMP	C10H12N5O8P	-2	C00144	13341, 14381, 17345, 24449, 24450, 29058, 40119, 42615, 42647, 42831, 42887, 42892, 42979, 47450, 5228, 58115	HMDB01397
gncore1[e]	GlcNAc-alpha-1,4-Core 1	C22H37N2O15X	0
gncore2[e]	GlcNAc-alpha-1,4-Core 2	C30H50N3O20X	0
grdp[c]	Geranyl diphosphate	C10H17O7P2	-3	C00341	14299, 17211, 24223, 42877, 5332, 58057	HMDB01285, HMDB01560, HMDB02239, HMDB06506
gsn[c]	Guanosine	C10H13N5O5	0	C00387	14375, 16750, 24444, 42840, 42847, 42853, 471737, 5564	HMDB00133
gtp[c]	GTP	C10H12N5O14P3	-4	C00044	13342, 15996, 24451, 37565, 42934, 5234, 57600	HMDB01273
gua[c]	Guanine	C5H5N5O	0	C00242	14371, 14372, 16235, 24443, 42948, 5563	HMDB00132
h2mb4p[c]	1-hydroxy-2-methyl-2-(E)-butenyl 4-diphosphate	C5H9O8P2	-3	C11811	10952, 128753, 15664, 632
h2o2[c]	Hydrogen peroxide	H2O2	0	C00080	10744, 13357, 15378, 5584	HMDB59597
h2o[c]	Water	H2O	0	C00080	10744, 13357, 15378, 5584	HMDB59597
h2o[e]	Water	H2O	0	C00080	10744, 13357, 15378, 5584	HMDB59597
h2s[c]	Hydrogen sulfide	H2S	0	C00080	10744, 13357, 15378, 5584	HMDB59597
h[c]	proton	H	1	C00242	14371, 14372, 16235, 24443, 42948, 5563	HMDB00132
h[e]	proton	H	1	C00242	14371, 14372, 16235, 24443, 42948, 5563	HMDB00132
hco3[c]	Bicarbonate	CHO3	-1	C00288, C01353	13351, 13363, 17544, 22863, 23017, 23744, 28976, 29201, 3401, 40961, 41605, 41609, 5589	HMDB00595, HMDB03538, HMDB31453
hcys_L[c]	L-homocysteine	C4H9NO2S	0	C05330	17588	HMDB00742
hdca[c]	Hexadecanoate (n-C16:0)	C16H31O2	-1	C00249	14730, 15756, 231736, 233028, 24540, 24541, 24542, 24550, 29889, 35978, 44952, 7896	HMDB00220, HMDB60083
hdcea[c]	Hexadecenoate (n-C16:1)	C16H29O2	-1	C08362
hdcoa[c]	Hexadecenoyl-CoA (n-C16:1CoA)	C37H60N7O17P3S	-4
hdeACP[c]	cis-hexadec-9-enoyl-[acyl-carrier protein] (n-C16:1)	C27H49N2O8PRS	-1
hethmpp[c]	Hydroxy ethyl Thiamin diphosphate	C14H20N4O8P2S	-2
hg2[c]	Hg2+	Hg	2	C00703	13370, 16793, 25199, 25200, 49640, 5714	HMDB03625
hg2[e]	Hg2+	Hg	2	C00703	13370, 16793, 25199, 25200, 49640, 5714	HMDB03625
his_L[c]	L-histidine	C6H9N3O2	0	C00135	15971	HMDB00177
his_L[e]	L-histidine	C6H9N3O2	0	C00135	15971	HMDB00177
hisp[c]	L-Histidinol phosphate	C6H11N3O4P	-1	C01100	13119, 16996, 21327, 43319, 57980, 6242
histd[c]	L-Histidinol	C6H12N3O	1	C00860	13118, 16255, 21326, 57699, 6241	HMDB03431
histl_L[c]	L-Histidinal	C6H10N3O	1
hom_L[c]	L-homoserine	C4H9NO3	0	C00263	15699	HMDB00719
hxan[c]	Hypoxanthine	C5H4N4O	0	C00262	14431, 17368, 24762, 43237, 5841	HMDB00157
hxan[e]	Hypoxanthine	C5H4N4O	0	C00262	14431, 17368, 24762, 43237, 5841	HMDB00157
i14tca1[c]	Isotetradecanoyllipoteichoic acid (n=24), linked, unsubstituted	C115H224O135P24	-24
i14tcaacgam[c]	Isotetradecanoyllipoteichoic acid (n=24), linked, N-acetyl-D-glucosamine	C307H536N24O255P24	-24
i15tca1[c]	Isopentadecanoyllipoteichoic acid (n=24), linked, unsubstituted	C117H228O135P24	-24
i15tcaacgam[c]	Isopentadecanoyllipoteichoic acid (n=24), linked, N-acetyl-D-glucosamine	C309H540N24O255P24	-24
i16tca1[c]	Isohexadecanoyllipoteichoic acid (n=24), linked, unsubstituted	C119H232O135P24	-24
i16tcaacgam[c]	Isohexadecanoyllipoteichoic acid (n=24), linked, N-acetyl-D-glucosamine	C311H544N24O255P24	-24
i17tca1[c]	Isoheptadecanoyllipoteichoic acid (n=24), linked, unsubstituted	C121H236O135P24	-24
i17tcaacgam[c]	Isoheptadecanoyllipoteichoic acid (n=24), linked, N-acetyl-D-glucosamine	C313H548N24O255P24	-24
iasp[c]	Iminoaspartate	C4H3NO4	-2	C05840	24784, 50616, 5878, 58831, 77875	HMDB01131
icit[c]	Isocitrate	C6H5O7	-3	C00311	14465, 16087, 24884, 24886, 30887, 36453, 36454, 5998	HMDB00193
idp[c]	IDP(3-)	C10H11N4O11P2	-3	C00104	13371, 17808, 19270, 43252, 58280, 5848	HMDB03335
ihdcoa[c]	fa6coa,Iso-C16:0 CoA Isohexadecanoyl-CoA	C37H62N7O17P3S	-4
ihpdcoa[c]	fa11coa, Iso-C17:0 CoA Isoheptadecanoyl-CoA	C38H64N7O17P3S	-4
ile_L[c]	L-isoleucine	C6H13NO2	0	C00407	17191	HMDB00172
ile_L[e]	L-isoleucine	C6H13NO2	0	C00407	17191	HMDB00172
im4ac[c]	imidazol-4-ylacetate	C5H5N2O2	-1	C02835	12017, 14435, 16974, 24776, 24777, 43615, 57969, 5875, 70804	HMDB02024, HMDB60261
im4act[c]	imidazole-4-acetaldehyde	C5H6N2O	0	C05130	24775, 27398, 5874	HMDB03905, HMDB06237
imacp[c]	3-(Imidazol-4-yl)-2-oxopropyl phosphate	C6H7N2O5P	-2	C01267	11736, 1437, 16426, 19941, 57766	HMDB12236
imp[c]	IMP	C10H11N4O8P	-2	C00130	12057, 12063, 13372, 13373, 14457, 17202, 19271, 43418, 43475, 43524, 43528, 43563, 43611, 47501, 58053, 5849	HMDB00175
indole[c]	Indole	C8H7N	0	C00463	14444, 16881, 24794, 35579, 35581, 43537, 5900	HMDB00738
inost[c]	myo-inositol	C6H12O6	0	C00137, C19891	10601, 12826, 12831, 17268, 19183, 24848, 25451, 27372, 4200, 43559, 52772	HMDB00211, HMDB02256, HMDB34220
ins[c]	Inosine	C10H12N4O5	0	C00294	14456, 17596, 24841, 44407, 5927	HMDB00195
inulin[c]	Chicory inulin, 30 monosaccharide units (29 fru, 1 glc) on average	C180H302O151	0	C03323
inulin[e]	Chicory inulin, 30 monosaccharide units (29 fru, 1 glc) on average	C180H302O151	0	C03323
ipdcoa[c]	fa3coa,Iso-C15:0 CoA Isopentadecanoyl-CoA	C36H60N7O17P3S	-4
ipdp[c]	Isopentenyl diphosphate	C5H9O7P2	-3	C00129	128769, 14473, 16584, 24907, 6037	HMDB01347, HMDB04196
isomal[c]	Isomaltose, Brachiose	C12H22O11	0	C00252	24901, 28189, 6026	HMDB02923
itdcoa[c]	fa1coa,Iso-C14:0 CoA Isotetradecanoyl-CoA	C35H58N7O17P3S	-4
itp[c]	ITP(3-)	C10H11N4O14P3	-4	C00081	13374, 16039, 19272, 43508, 57614, 5851, 61402	HMDB00189
k[c]	potassium	K	1	C00238	26219, 29103, 49685, 8345	HMDB00586
k[e]	potassium	K	1	C00238	26219, 29103, 49685, 8345	HMDB00586
kesto[e]	Kestose (2 fru, 1 glc inulin-type fructo-oligosaccharide)	C18H32O16	0
kestopt[e]	Kestopentaose (4 fru, 1 glc inulin-type fructo-oligosaccharide)	C30H52O26	0
kestottr[e]	Kestotetraose (3 fru, 1 glc inulin-type fructo-oligosaccharide)	C24H42O21	0
l2a6o[c]	L-2-Amino-6-oxopimelate	C7H10NO5	-1
lac_L[c]	(S)-lactate	C3H5O3	-1	C00186	422	HMDB00190
lac_L[e]	(S)-lactate	C3H5O3	-1	C00186	422	HMDB00190
lald_L[c]	(S)-lactaldehyde	C3H6O2	0	C00424	18041	HMDB03052
lcts[c]	Lactose	C12H22O11	0	C00243, C01970	10296, 10380, 10428, 14497, 17716, 22460, 22760, 22846, 25005, 27755, 27968, 28577, 35463, 36218, 43665, 613009	HMDB41627
lcts[e]	Lactose	C12H22O11	0	C00243, C01970	10296, 10380, 10428, 14497, 17716, 22460, 22760, 22846, 25005, 27755, 27968, 28577, 35463, 36218, 43665, 613009	HMDB41627
leu_L[c]	L-leucine	C6H13NO2	0	C00123	15603	HMDB00687
leu_L[e]	L-leucine	C6H13NO2	0	C00123	15603	HMDB00687
lipoate[c]	lipoate	C8H14O2S2	0	C00725, C16241	14519, 146958, 16494, 25056, 25058, 30313, 30314, 30315, 43790, 43796, 6492, 83088	HMDB01451, HMDB14312
lpam[c]	lipoamide	C8H15NOS2	0	C00248	14518, 17460, 25055, 6491, 83094	HMDB00962, HMDB06877, HMDB06950
lpro[c]	Lipoylprotein	S2X	0	C02051	14523, 15804, 6500
lys_L[c]	L-lysinium(1+)	C6H15N2O2	1	C00047	18019	HMDB00182
lys_L[e]	L-lysinium(1+)	C6H15N2O2	1	C00047	18019	HMDB00182
madg[c]	alpha-Methyl-D-glucoside	C7H14O6	0		320061, 42974
mal_L[c]	(S)-malate(2-)	C4H4O5	-2	C00149	30797	HMDB00156
malcoa[c]	Malonyl-CoA	C24H33N7O19P3S	-5	C00083	14565, 15531, 25135, 43979, 57384, 6661	HMDB01175
malt[c]	Maltose	C12H22O11	0	C00208, C00897	10300, 12340, 14568, 17306, 18167, 22463, 25144, 43893, 6668
malt[e]	Maltose	C12H22O11	0	C00208, C00897	10300, 12340, 14568, 17306, 18167, 22463, 25144, 43893, 6668
malthp[c]	maltoheptaose	C42H72O36	0		62010	HMDB13000
malthx[c]	Maltohexaose	C36H62O31	0	C01936	25141, 27445, 61953, 6667	HMDB12253
malthx[e]	Maltohexaose	C36H62O31	0	C01936	25141, 27445, 61953, 6667	HMDB12253
maltpt[c]	maltopentaose	C30H52O26	0		61952, 62006	HMDB12254
malttr[c]	maltotriose	C18H32O16	0	C01835	25146, 27931, 43937, 61993, 6672	HMDB01262
malttr[e]	maltotriose	C18H32O16	0	C01835	25146, 27931, 43937, 61993, 6672	HMDB01262
maltttr[c]	Maltotetraose	C24H42O21	0	C02013, C02052	25145, 28460, 44299, 61988, 62974, 6671	HMDB01296
man6p[c]	D-Mannose 6-phosphate	C6H11O9P	-2	C00159	12999, 14575, 16024, 21057, 33930, 37684, 4208	HMDB00169
man[c]	D-Mannose	C6H12O6	0	C00159	12999, 14575, 16024, 21057, 33930, 37684, 4208	HMDB00169
mana[c]	D-Mannonate	C6H11O7	-1	C00514	12998, 17767, 21052, 21053, 33076, 4206, 49545, 58654
mantr[c]	mannotriose (beta-1,4)	C18H32O16	0
mantr[e]	mannotriose (beta-1,4)	C18H32O16	0
mbdg[c]	beta-Methylglucoside	C7H14O6	0
melib[c]	Melibiose	C12H22O11	0		61827
melib[e]	Melibiose	C12H22O11	0		61827
meoh[c]	methanol	CH4O1	0	C00132	14588, 17790, 25227, 44080, 44553, 52090, 6816	HMDB01875
met_D[c]	D-Methionine	C5H10NO2S	0
met_D[e]	D-Methionine	C5H10NO2S	0
met_L[c]	L-methionine	C5H11NO2S	0	C00073	16643	HMDB00696
met_L[e]	L-methionine	C5H11NO2S	0	C00073	16643	HMDB00696
metala[c]	L-methionyl-L-alanine	C8H16N2O3S	0		74394
metala[e]	L-methionyl-L-alanine	C8H16N2O3S	0		74394
methf[c]	5,10-Methenyltetrahydrofolate	C20H20N7O6	-1	C00445	12068, 12069, 15638, 1987, 57455	HMDB01354, HMDB62623
metsox_R_L[c]	L-methionine-R-sulfoxide	C5H11NO3S	0
metsox_R_L[e]	L-methionine-R-sulfoxide	C5H11NO3S	0
metsox_S_L[c]	L-Methionine Sulfoxide	C5H11NO3S	0
metsox_S_L[e]	L-Methionine Sulfoxide	C5H11NO3S	0
mg2[c]	magnesium	Mg	2	C00305	13379, 18420, 25112, 39127, 49736, 6635	HMDB00547
mg2[e]	magnesium	Mg	2	C00305	13379, 18420, 25112, 39127, 49736, 6635	HMDB00547
mi1p_D[c]	1D-myo-inositol 1-phosphate(2-)	C6H11O9P	-2	C01177	18297	HMDB02985
mi3p_D[c]	1D-myo-inositol 3-phosphate(2-)	C6H11O9P	-2	C04006	18169	HMDB06814
mi4p_D[c]	1D-myo-inositol 4-phosphate(2-)	C6H11O9P	-2	C03546	18384	HMDB01313
micit[c]	(2S,3R)-3-hydroxybutane-1,2,3-tricarboxylate	C7H7O7	-3	C04593	10869, 15607, 18550, 189, 57429
mlthf[c]	5,10-Methylenetetrahydrofolate	C20H21N7O6	-2	C00143	10925, 15636, 18602, 1989
mn2[c]	Mn2+	Mn	2	C19610	21435, 25156, 29035, 49749	HMDB01333
mn2[e]	Mn2+	Mn	2	C19610	21435, 25156, 29035, 49749	HMDB01333
mql8[c]	Menaquinol 8	C51H74O2	0		61684
mqn8[c]	Menaquinone 8	C51H72O2	0	C00828	44027
myrsACP[c]	Myristoyl-ACP (n-C14:0ACP)	C25H47N2O8PRS	-1
myrstca1[c]	Myristoyllipoteichoic acid (n=24), linked, unsubstituted	C115H224O135P24	-24
myrstcaacgam[c]	Myristoyllipoteichoic acid (n=24), linked, N-acetyl-D-glucosamine	C307H536N24O255P24	-24
n6all26d[c]	N6-Acetyl-LL-2,6-diaminoheptanedioate	C9H15N2O5	-1	C04390	12578, 18317, 21875, 21876, 49004, 58767, 7410
na1[c]	Sodium	Na	1	C01330	26717, 29101, 49766, 9175	HMDB00588
na1[e]	Sodium	Na	1	C01330	26717, 29101, 49766, 9175	HMDB00588
nac[c]	Nicotinate	C6H4NO2	-1	C00253	14650, 15940, 22851, 25530, 25538, 32544, 44319, 7559	HMDB01488
nac[e]	Nicotinate	C6H4NO2	-1	C00253	14650, 15940, 22851, 25530, 25538, 32544, 44319, 7559	HMDB01488
nad[c]	Nicotinamide adenine dinucleotide	C21H26N7O14P2	-1	C00003	13393, 13394, 15846, 21901, 29867, 44214, 44215, 44281, 57540, 7422	HMDB00902
nadh[c]	Nicotinamide adenine dinucleotide - reduced	C21H27N7O14P2	-2	C00004	13395, 13396, 16908, 21902, 44216, 57945, 7423	HMDB01487
nadp[c]	Nicotinamide adenine dinucleotide phosphate	C21H25N7O17P3	-3	C00006	13397, 13398, 18009, 21903, 25523, 29868, 44405, 44409, 58349, 7424	HMDB00217
nadph[c]	Nicotinamide adenine dinucleotide phosphate - reduced	C21H26N7O17P3	-4	C00005	13399, 13400, 16474, 21904, 44286, 57783, 7425	HMDB00221, HMDB00799, HMDB06341
ncam[c]	Nicotinamide	C6H6N2O	0	C00153	14645, 17154, 25521, 44258, 7556	HMDB01406
nforglu[c]	N-Formyl-L-glutamate	C6H7NO5	-2
nh4[c]	Ammonium	H4N	1	C00014, C01342	13405, 13406, 13407, 135980, 13771, 16134, 22533, 22534, 28938, 29337, 29340, 44269, 44284, 44404, 49783, 7434, 7435	HMDB00051, HMDB41827
nh4[e]	Ammonium	H4N	1	C00014, C01342	13405, 13406, 13407, 135980, 13771, 16134, 22533, 22534, 28938, 29337, 29340, 44269, 44284, 44404, 49783, 7434, 7435	HMDB00051, HMDB41827
ni2[c]	nickel	Ni	2	C19609	25517, 49785, 49786	HMDB02457
ni2[e]	nickel	Ni	2	C19609	25517, 49785, 49786	HMDB02457
nicrns[c]	Nicotinate D-ribonucleoside	C11H13NO6	0	C05841	25531, 27748, 58527, 61161, 7560	HMDB06809
nicrnt[c]	Nicotinate D-ribonucleotide	C11H12NO9P	-2	C01185	12398, 14651, 14652, 15763, 25532, 57502, 7561	HMDB59646
nmn[c]	NMN	C11H14N2O8P	-1	C00455	10433, 12397, 13409, 14646, 14647, 14648, 14649, 16171, 18201, 22850, 25522, 7557	HMDB00229, HMDB59645
o2[c]	O2	O2	0	C00007	10745, 13416, 15379, 23833, 25366, 26689, 27140, 29097, 29793, 30491, 44742, 7860	HMDB01377
o2[e]	O2	O2	0	C00007	10745, 13416, 15379, 23833, 25366, 26689, 27140, 29097, 29793, 30491, 44742, 7860	HMDB01377
oaa[c]	Oxaloacetate	C4H2O5	-2	C00036	12820, 14703, 16452, 24958, 24959, 25731, 25734, 29049, 30744, 7812	HMDB00223
ocdcaACP[c]	Octadecanoyl-ACP (n-C18:0ACP)	C29H55N2O8PRS	-1	C01530	231588, 25629, 25631, 28842, 45710	HMDB00827
ocdca[c]	octadecanoate (n-C18:0)	C18H35O2	-1	C01530	231588, 25629, 25631, 28842, 45710	HMDB00827
ocdcea[c]	octadecenoate (n-C18:1)	C18H33O2	-1	C00712	104361, 14684, 16196, 25663, 25664, 30823, 44741, 7741	HMDB00207, HMDB02066
octdp[c]	all-trans-Octaprenyl diphosphate	C40H65O7P2	-3	C04146	10194, 12781, 16275, 22346, 44585, 53045, 57711	HMDB01094
octeACP[c]	cis-octadec-11-enoyl-[acyl-carrier protein] (n-C18:1)	C29H53N2O8PRS	-1
odecoa[c]	Octadecenoyl-CoA (n-C18:1CoA)	C39H64N7O17P3S	-4	C00510
ohpb[c]	2-Oxo-3-hydroxy-4-phosphobutanoate	C4H4O8P	-3	C06054	1240, 19731, 27951, 58538	HMDB06801
orn[c]	Ornithine	C5H13N2O2	1	C00077, C01602	11448, 13148, 15729, 18257, 19370, 21367, 32964, 44667, 46911, 46912, 46913, 46914, 6280, 7784	HMDB00214, HMDB00818, HMDB04984, HMDB32455, HMDB62654, HMDB62718
orot5p[c]	Orotidine 5-phosphate	C10H10N2O11P	-3	C00295	14698, 16742, 25719, 25720, 30839, 44781, 7787	HMDB00226
orot[c]	Orotate	C5H3N2O4	-1	C00295	14698, 16742, 25719, 25720, 30839, 44781, 7787	HMDB00226
oxa[c]	oxalate(2-)	C2O4	-2	C00209	132952, 14702, 16995, 25729, 25730, 30623, 44583, 44820, 46904, 7811	HMDB02329
oxa[e]	oxalate(2-)	C2O4	-2	C00209	132952, 14702, 16995, 25729, 25730, 30623, 44583, 44820, 46904, 7811	HMDB02329
pa120[c]	1,2-didodecanoyl-sn-glycerol 3-phosphate	C27H51O8P1	-2
pa140[c]	1,2-ditetradecanoyl-sn-glycerol 3-phosphate	C31H59O8P1	-2		62085, 83321, 83550, 84266
pa141[c]	1,2-ditetradec-7-enoyl-sn-glycerol 3-phosphate	C31H55O8P1	-2
pa160[c]	1,2-dihexadecanoyl-sn-glycerol 3-phosphate	C35H67O8P1	-2		72859, 73246	HMDB00674, HMDB07857
pa161[c]	1,2-dihexadec-9-enoyl-sn-glycerol 3-phosphate	C35H63O8P1	-2
pa180[c]	1,2-dioctadecanoyl-sn-glycerol 3-phosphate	C39H75O8P1	-2		82921, 83774
pa181[c]	1,2-dioctadec-11-enoyl-sn-glycerol 3-phosphate	C39H71O8P1	-2
paai15[c]	1,2-dianteisopentadecanoyl-sn-glycerol 3-phosphate (12-methyl-tetradecanoyl, anteiso-C15)	C33H63O8P	-2
paai17[c]	1,2-dianteisoheptadecanoyl-sn-glycerol 3-phosphate (14-methyl-hexadecanoyl, anteiso-C17)	C37H71O8P	-2
pai14[c]	1,2-diisotetradecanoyl-sn-glycerol 3-phosphate (12-methyl-tridecanoyl, iso-C14)	C31H59O8P	-2
pai15[c]	1,2-diisopentadecanoyl-sn-glycerol 3-phosphate (13-methyl-tetradecanoyl, iso-C15)	C33H63O8P	-2
pai16[c]	1,2-diisohexadecanoyl-sn-glycerol 3-phosphate (14-methyl-pentadecanoyl, iso-C16)	C35H67O8P	-2
pai17[c]	1,2-diisoheptadecanoyl-sn-glycerol 3-phosphate (15-methyl-hexadecanoyl, iso-C17)	C37H71O8P	-2
palmACP[c]	Palmitoyl-ACP (n-C16:0ACP)	C27H51N2O8PRS	-1
palmtca1[c]	Palmitoyllipoteichoic acid (n=24), linked, unsubstituted	C119H232O135P24	-24
palmtcaacgam[c]	Palmitoyllipoteichoic acid (n=24), linked, N-acetyl-D-glucosamine	C311H544N24O255P24	-24
pan4p[c]	Pantetheine 4-phosphate	C11H21N2O7PS	-2	C01134	11916, 14735, 14736, 14738, 14825, 16858, 25844, 29890, 4222, 45012, 47942, 61723, 7914	HMDB01416
pant_R[c]	(R)-Pantoate	C6H11O4	-1
pap[c]	adenosine 3,5-bismonophosphate(4-)	C10H11N5O10P2	-4	C00054	13735, 17985, 22240, 2475, 58343	HMDB00061, HMDB01468
pb[c]	Lead	Pb	2
pb[e]	Lead	Pb	2
pdx5p[c]	Pyridoxine 5-phosphate	C8H10NO6P	-2	C00627	26430, 28803, 45202, 58589, 8672	HMDB01319
pep[c]	Phosphoenolpyruvate	C3H2O6P	-3	C00074	14812, 18021, 26054, 26055, 44894, 44897, 58702, 8147	HMDB00263
peptmet_L[c]	Peptide-L-methionine	XC3H7S	0
peptmetox_L[c]	Peptide-L-methionine (R)-S-oxide	XC3H7OS	0
pgp120[c]	Phosphatidylglycerophosphate (didodecanoyl, n-C12:0)	C30H57O13P2	-3
pgp140[c]	Phosphatidylglycerophosphate (ditetradecanoyl, n-C14:0)	C34H65O13P2	-3
pgp141[c]	Phosphatidylglycerophosphate (ditetradec-7-enoyl, n-C14:1)	C34H61O13P2	-3
pgp160[c]	Phosphatidylglycerophosphate (dihexadecanoyl, n-C16:0)	C38H73O13P2	-3			HMDB13472
pgp161[c]	Phosphatidylglycerophosphate (dihexadec-9-enoyl, n-C16:1)	C38H69O13P2	-3
pgp180[c]	Phosphatidylglycerophosphate (dioctadecanoyl, n-C18:0)	C42H81O13P2	-3			HMDB13504
pgp181[c]	Phosphatidylglycerophosphate (dioctadec-11-enoyl, n-C18:1)	C42H77O13P2	-3
pgpai15[c]	Phosphatidylglycerophosphate (12-methyl-tetradecanoyl, anteiso-C15)	C36H69O13P2	-3
pgpai17[c]	Phosphatidylglycerophosphate (14-methyl-hexadecanoyl, anteiso-C17)	C40H77O13P2	-3
pgpi14[c]	Phosphatidylglycerophosphate (12-methyltridecanoyl, iso-C14)	C34H65O13P2	-3
pgpi15[c]	Phosphatidylglycerophosphate (13-methyltetradecanoyl, iso-C15)	C36H69O13P2	-3
pgpi16[c]	Phosphatidylglycerophosphate (14-methylpentadecanoyl, iso-C16)	C38H73O13P2	-3
pgpi17[c]	Phosphatidylglycerophosphate (15-methyl-hexadecanoyl, iso-C17)	C40H77O13P2	-3
phe_L[c]	L-phenylalanine	C9H11NO2	0	C00079	17295	HMDB00159
phe_L[e]	L-phenylalanine	C9H11NO2	0	C00079	17295	HMDB00159
phom[c]	O-phosphonato-L-homoserine(2-)	C4H8NO6P	-2	C01102	12693, 12717, 15961, 21965, 57590, 7691	HMDB03484, HMDB06495, HMDB62692
phpyr[c]	keto-phenylpyruvate	C9H7O3	-1	C00166	12821, 14784, 18005, 26007	HMDB00205, HMDB01237, HMDB31629
phthr[c]	O-Phospho-4-hydroxy-L-threonine	C4H8NO7P	-2	C06055	11945, 18336, 21963, 58452, 59459, 7690	HMDB06802
phyldpp[c]	Phytyl diphosphate	C20H39O7P2	-3
pi[c]	hydrogenphosphate	HO4P	-2	C00009	14791, 18367, 26020, 26078, 29137, 29139, 35780, 39739, 39745, 43470, 43474, 45024, 7793	HMDB00973, HMDB01429, HMDB02105, HMDB02142, HMDB05947
pi[e]	hydrogenphosphate	HO4P	-2	C00009	14791, 18367, 26020, 26078, 29137, 29139, 35780, 39739, 39745, 43470, 43474, 45024, 7793	HMDB00973, HMDB01429, HMDB02105, HMDB02142, HMDB05947
pmtcoa[c]	Palmitoyl-CoA (n-C16:0CoA)	C37H62N7O17P3S	-4	C00154	14397, 14732, 15525, 24543, 57379, 7898	HMDB01338, HMDB59623
pnp[c]	4-Hydroxynitrobenzene, p-Nitrophenol	C6H4NO3	-1
pnto_R[c]	(R)-Pantothenate	C9H16NO5	-1	C00864	7916	HMDB00210
pnto_R[e]	(R)-Pantothenate	C9H16NO5	-1	C00864	7916	HMDB00210
ppa[c]	propionate	C3H5O2	-1	C00163
ppap[c]	Propanoyl phosphate	C3H5O5P	-2	C02876	58933, 8478
ppcoa[c]	Propanoyl-CoA	C24H36N7O17P3S	-4	C00100	14904, 14907, 15539, 26295, 57392, 8479	HMDB01275
pphn[c]	Prephenate	C10H8O6	-2	C00254	14884, 16666, 26256, 26257, 29934, 45028, 57852, 8399, 84387	HMDB12283
ppi[c]	Diphosphate	HO7P2	-3	C00013	13420, 18361, 29888, 33017, 33018, 33019, 42009, 45067, 45208, 45212, 8683	HMDB00250
ppi[e]	Diphosphate	HO7P2	-3	C00013	13420, 18361, 29888, 33017, 33018, 33019, 42009, 45067, 45208, 45212, 8683	HMDB00250
pppg9[c]	Protoporphyrinogen IX	C34H38N4O4	-2	C01079	14962, 15435, 26359, 26360, 57307, 8593	HMDB01097
pppi[c]	triphosphate(5-)	HO10P3	-4	C00536	18036, 29203, 39942, 39949, 48313, 48314, 48315, 48316, 5926, 9744	HMDB03379, HMDB12282
pram[c]	5-Phospho-beta-D-ribosylamine	C5H11NO7P	-1	C03090	12161, 20626, 2123, 37737, 42834, 58681	HMDB01128, HMDB02347, HMDB62576
pran[c]	N-(5-Phospho-D-ribosyl)anthranilate	C12H13NO9P	-3	C04302	12431, 12432, 18277, 21472, 21488, 7091
prbamp[c]	1-(5-Phosphoribosyl)-AMP	C15H19N5O14P2	-4	C02741	11195, 18374, 20628, 37522, 59457, 7354, 8166	HMDB12276
prbatp[c]	1-(5-Phosphoribosyl)-ATP	C15H19N5O20P4	-6	C02739	11192, 11196, 18263, 18970, 58424, 59460, 73183, 73200, 8167	HMDB03665
prfp[c]	1-(5-Phosphoribosyl)-5-[(5-phosphoribosylamino)methylideneamino]imidazole-4-carboxamide	C15H21N5O15P2	-4	C04896	11194, 18302, 2020, 20528, 58435, 75912	HMDB12277
prl45tca[c]	Prenol-45n teichoic acid	C206H386N2O242P47	-47
prl45tcaala[c]	Prenol-45n teichoic acid-alanine substituted	C341H566N47O242P47	-2
prl45tcaglc[c]	Prenol-45n teichoic acid-glucose substituted	C476H836N2O467P47	-47
prlp[c]	5-[(5-phospho-1-deoxyribulos-1-ylamino)methylideneamino]-1-(5-phosphoribosyl)imidazole-4-carboxamide	C15H21N5O15P2	-4	C04916	12100, 21471, 27735, 39698, 58525, 7090
pro_L[c]	L-proline	C5H9NO2	0	C00148	17203	HMDB00162
pro_L[e]	L-proline	C5H9NO2	0	C00148	17203	HMDB00162
proteinsynth[c]	Protein biosynthesis	X	0
prpp[c]	5-Phospho-alpha-D-ribose 1-diphosphate	C5H8O14P3	-5	C00119	12159, 12160, 17111, 20625, 2121, 45139, 58017	HMDB00280, HMDB62643
psd5p[c]	Pseudouridine 5-phosphate	C9H11N2O9P	-2
pser_L[c]	O-Phospho-L-serine	C3H6NO6P	-2	C01005	15811	HMDB00272
pyam5p[c]	Pyridoxamine 5-phosphate	C8H12N2O5P	-1	C00647	14979, 14980, 18335, 26427, 45037, 58451, 8670	HMDB01555
pydam[c]	Pyridoxamine	C8H13N2O2	1	C00534	131533, 14978, 16410, 26426, 45228, 57761, 8669	HMDB01431, HMDB62696
pydam[e]	Pyridoxamine	C8H13N2O2	1	C00534	131533, 14978, 16410, 26426, 45228, 57761, 8669	HMDB01431, HMDB62696
pydx5p[c]	Pyridoxal 5-phosphate	C8H8NO6P	-2	C00018	14977, 18405, 234571, 26424, 358848, 45145, 597326, 8668	HMDB01491
pydx[c]	Pyridoxal	C8H9NO3	0	C00534	131533, 14978, 16410, 26426, 45228, 57761, 8669	HMDB01431, HMDB62696
pydx[e]	Pyridoxal	C8H9NO3	0	C00534	131533, 14978, 16410, 26426, 45228, 57761, 8669	HMDB01431, HMDB62696
pydxn[c]	Pyridoxine	C8H11NO3	0	C00314	14981, 16709, 26429, 8671	HMDB00239, HMDB02075
pydxn[e]	Pyridoxine	C8H11NO3	0	C00314	14981, 16709, 26429, 8671	HMDB00239, HMDB02075
pyr[c]	pyruvate	C3H3O3	-1	C00022	14987, 15361, 26462, 26466, 32816, 45253, 8685	HMDB00243
q8[c]	Ubiquinone-8	C49H74O4	0	C17569	61683
q8h2[c]	Ubiquinol-8	C49H76O4	0		61682	HMDB01060
quln[c]	quinolinate(2-)	C7H3NO4	-2	C03722	132942, 14975, 16675, 26417, 26418, 29959, 44529, 46828, 46832, 46833, 8663	HMDB00232
r5p[c]	alpha-D-Ribose 5-phosphate	C5H9O8P	-2	C03736	10270, 12331, 18189, 22413
raffin[c]	Raffinose	C18H32O16	0	C00492	15015, 16634, 26521, 49843, 8771	HMDB03213
raffin[e]	Raffinose	C18H32O16	0	C00492	15015, 16634, 26521, 49843, 8771	HMDB03213
rbl_D[c]	D-ribulose	C5H10O5	0	C00309	17173	HMDB00621
rbl_L[c]	L-Ribulose	C5H10O5	0
rhcys[c]	S-Ribosyl-L-homocysteine	C9H17NO6S	0	C03539	12750, 17575, 22071, 45383, 58195, 8968, 90364
rib_D[c]	D-ribose	C5H10O5	0		47013	HMDB00283
rib_D[e]	D-ribose	C5H10O5	0		47013	HMDB00283
ribflv[c]	Riboflavin	C17H20N4O6	0	C00255	15044, 17015, 27299, 45214, 529204, 57986, 8843	HMDB00244
ribflv[e]	Riboflavin	C17H20N4O6	0	C00255	15044, 17015, 27299, 45214, 529204, 57986, 8843	HMDB00244
rmn[c]	L-Rhamnose	C6H12O5	0	C00507	13160, 16055, 21378, 26546, 45427, 57622, 62345, 62346, 6292	HMDB00849
rmn[e]	L-Rhamnose	C6H12O5	0	C00507	13160, 16055, 21378, 26546, 45427, 57622, 62345, 62346, 6292	HMDB00849
rnam[c]	N-Ribosylnicotinamide	C11H15N2O5	1	C03150	12527, 15927, 21786, 47589, 7337	HMDB00855
rnatrans[c]	RNA transcription	X	0
ru5p_D[c]	D-ribulose 5-phosphate(2-)	C5H9O8P	-2	C00199	17363	HMDB00618
ru5p_L[c]	L-Ribulose 5-phosphate	C5H9O8P	-2
s17bp[c]	Sedoheptulose 1,7-bisphosphate	C7H12O13P2	-4	C00447	15072, 17969, 26620, 58335, 9081	HMDB60274
s7p[c]	Sedoheptulose 7-phosphate	C7H13O10P	-2	C05382	15073, 15074, 15721, 26621, 4244, 57483, 9083	HMDB01068, HMDB62754
sT_antigen[e]	sialyl-T antigen	C25H40N2O18X	-1	C00059	15135, 16189, 26836, 29199, 45687, 45693, 45696, 9335	HMDB01448
sTn_antigen[e]	sialyl-Tn antigen	C19H30N2O13X	-1	C00412	15107, 15541, 26754, 57394, 9256	HMDB01114
salc6p[c]	Salicin 6-phosphate	C13H17O10P	-2	C06188
salcn[e]	Salicin	C13H18O7	0	C01451	15073, 15074, 15721, 26621, 4244, 57483, 9083	HMDB01068, HMDB62754
ser_L[c]	L-serine	C3H7NO3	0	C00065	17115	HMDB00187
ser_L[e]	L-serine	C3H7NO3	0	C00065	17115	HMDB00187
skm5p[c]	Shikimate 5-phosphate	C7H8O8P	-3	C05382	15073, 15074, 15721, 26621, 4244, 57483, 9083	HMDB01068, HMDB62754
skm[c]	Shikimate	C7H9O5	-1	C05382	15073, 15074, 15721, 26621, 4244, 57483, 9083	HMDB01068, HMDB62754
sl26da[c]	N-Succinyl-LL-2,6-diaminoheptanedioate	C11H16N2O7	-2	C04421	12617, 12618, 17279, 21791, 21792, 58087, 7342	HMDB12267
sl2a6o[c]	N-Succinyl-2-L-amino-6-oxoheptanedioate	C11H12NO8	-3	C04462	10967, 12616, 15685, 21789, 21790, 35266, 7340	HMDB12266
so3[c]	Sulfite	O3S	-2	C00094, C11481	13367, 15139, 17137, 17359, 26837, 29214, 33543, 45548, 48854, 5598, 9344	HMDB00240, HMDB01033, HMDB03008, HMDB34829
so4[c]	sulfate	O4S	-2	C00059	15135, 16189, 26836, 29199, 45687, 45693, 45696, 9335	HMDB01448
so4[e]	sulfate	O4S	-2	C00059	15135, 16189, 26836, 29199, 45687, 45693, 45696, 9335	HMDB01448
stcoa[c]	Stearoyl-CoA (n-C18:0CoA)	C39H66N7O17P3S	-4	C00412	15107, 15541, 26754, 57394, 9256	HMDB01114
sttca1[c]	Stearoyllipoteichoic acid (n=24), linked, unsubstituted	C123H240O135P24	-24
sttcaacgam[c]	Stearoyllipoteichoic acid (n=24), linked, N-acetyl-D-glucosamine	C315H552N24O255P24	-24
stys[c]	Stachyose	C24H42O21	0	C01613	15105, 17164, 26749, 9248	HMDB03553
stys[e]	Stachyose	C24H42O21	0	C01613	15105, 17164, 26749, 9248	HMDB03553
suc6p[c]	Sucrose 6-phosphate	C12H21O14P	-2	C02591, C16688	131603, 15129, 15130, 16308, 26813, 57723, 91002, 9315
succ[c]	Succinate	C4H4O4	-2	C00042	132287, 15125, 15741, 22941, 22943, 26803, 26807, 30031, 30779, 45639, 90372, 9304	HMDB00254
succ[e]	Succinate	C4H4O4	-2	C00042	132287, 15125, 15741, 22941, 22943, 26803, 26807, 30031, 30779, 45639, 90372, 9304	HMDB00254
succoa[c]	Succinyl-CoA	C25H35N7O19P3S	-5	C00091	10746, 15127, 15380, 26811, 45541, 57292, 9310	HMDB01022
suchms[c]	O-Succinyl-L-homoserine	C8H12NO6	-1	C01118	12699, 12723, 16160, 21975, 57661, 7704
sucr[c]	Sucrose	C12H22O11	0	C00089	15128, 17992, 26812, 45795, 9314	HMDB00258
sucr[e]	Sucrose	C12H22O11	0	C00089	15128, 17992, 26812, 45795, 9314	HMDB00258
tag6p_D[c]	D-Tagatose 6-phosphate	C6H11O9P	-2
tagdp_D[c]	D-Tagatose 1,6-biphosphate	C6H10O12P2	-4
tagur[c]	D-Tagaturonate	C6H9O7	-1	C00558	13026, 17886, 21098, 21099, 4252, 58493, 59451
taur[e]	Taurine	C2H7NO3S	0	C00245	15195, 15891, 26852, 32970, 45877, 507393, 9406	HMDB00251
tchola[e]	taurocholate	C26H45NO7S	0	C05122	26854, 28865, 36257, 3672, 45901, 9408	HMDB00036
tdchola[e]	taurochenodeoxycholate	C26H45NO6S	0	C05465	13961, 16525, 23096, 3590, 46136, 57802, 9407	HMDB00951
tdcoa[c]	Tetradecanoyl-CoA (n-C14:0CoA)	C35H58N7O17P3S	-4	C02593	14637, 15218, 15532, 26898, 52969, 57385, 9475	HMDB01521, HMDB06517
tdeACP[c]	cis-tetradec-7-enoyl-[acyl-carrier protein] (n-C14:1)	C25H45N2O8PRS	-1
thdp[c]	2,3,4,5-Tetrahydrodipicolinate	C7H7NO4	-2	C03972	11408, 13042, 16845, 18055, 21189, 32976, 6152, 864	HMDB12289
thf[c]	5,6,7,8-Tetrahydrofolate	C19H21N7O6	-2	C00101	10931, 12075, 15220, 15635, 18606, 20506, 46069, 57453, 68437, 9482
thf[e]	5,6,7,8-Tetrahydrofolate	C19H21N7O6	-2	C00101	10931, 12075, 15220, 15635, 18606, 20506, 46069, 57453, 68437, 9482
thfglu[c]	Tetrahydrofolyl-[Glu](2)	C24H27N8O9	-3	C09332	26909, 27650, 9483	HMDB06825
thglu[c]	Tetrahydropteroyltri_L_glutamate	C24H32N8O12	0
thm[c]	Thiamin	C12H17N4OS	1	C00378	33283
thm[e]	Thiamin	C12H17N4OS	1	C00378	33283
thmmp[c]	Thiamin monophosphate	C12H16N4O4PS	-1	C01081	15230, 15231, 26945, 37574, 37575, 46189, 9533	HMDB02666
thmpp[c]	Thiamine diphosphate	C12H16N4O7P2S	-2	C00068	15229, 45930, 45931, 49939, 58937, 9532	HMDB01372, HMDB62636
thp2c[c]	1-piperideine-6-carboxylate	C6H8NO2	-1	C00450	11409, 16987, 19295, 49014, 49015, 58769, 61447, 682, 865	HMDB12130, HMDB59657, HMDB62589
thr_L[c]	L-threonine	C4H9NO3	0	C00188	16857	HMDB00167
thr_L[e]	L-threonine	C4H9NO3	0	C00188	16857	HMDB00167
thymd[c]	Thymidine	C10H14N2O5	0	C00214	15244, 17748, 19273, 45782, 45834, 45917, 45918, 53527, 9579	HMDB00273
trdox[c]	Oxidized thioredoxin	X	0	C00343	14726, 15240, 18191, 7845
trdrd[c]	Reduced thioredoxin	XH2	0	C00342	15033
tre[c]	Trehalose	C12H22O11	0	C01083	10202, 12281, 12284, 12287, 15251, 16551, 22365, 27082, 46211	HMDB00975
tre[e]	Trehalose	C12H22O11	0	C01083	10202, 12281, 12284, 12287, 15251, 16551, 22365, 27082, 46211	HMDB00975
trnaglu[c]	tRNA (Glu)	R	0	C01641	10680, 15175, 29175
trp_L[c]	L-tryptophan	C11H12N2O2	0	C00078	16828	HMDB00929
trp_L[e]	L-tryptophan	C11H12N2O2	0	C00078	16828	HMDB00929
tsul[c]	thiosulfate(2-)	O3S2	-2	C00320, C05529	15242, 16094, 26977, 29279, 33539, 33540, 33541, 33542, 45922, 5587, 9569	HMDB00257, HMDB60293
ttc_ggdp[c]	trans,trans,cis-Geranylgeranyl diphosphate	C20H33O7P2	-3	C11356
ttdca[c]	tetradecanoate (n-C14:0)	C14H27O2	-1	C06424
ttdcea[c]	tetradecenoate (n-C14:1)	C14H25O2	-1	C08322
tyr_L[c]	L-tyrosine	C9H11NO3	0	C00082	17895	HMDB00158
tyr_L[e]	L-tyrosine	C9H11NO3	0	C00082	17895	HMDB00158
uGgla[c]	UDP-N-acetylmuramoyl-L-alanyl-gamma-D-glutamyl-L-lysyl-D-alanyl-D-alanine	C40H62N9O26P2	-3	C00167	13489, 13506, 17200, 22104, 46309, 58052, 9846	HMDB00935, HMDB01384
uaGgla[c]	Undecaprenyl-diphospho-N-acetylmuramoyl-L-alanyl-gamma-D-glutamyl-L-lysyl-D-alanyl-D-alanine	C86H140N7O21P2	-3	C00043	13456, 13473, 13475, 13476, 16264, 22115, 46243, 46287, 57705, 9823	HMDB00290, HMDB62760
uaaAgla[c]	Undecaprenyl-diphospho-N-acetylmuramoyl-(N-acetylglucosamine)-L-alanyl-D-glutamyl-L-lysyl-D-alanyl-D-alanine	C94H153N8O26P2	-3
uaaAgtla[c]	Undecaprenyl-diphospho-N-acetylmuramoyl-(N-acetylglucosamine)-L-alanyl-D-glutaminyl-L-lysyl-D-alanyl-D-alanine	C94H155N9O25P2	-2		27196, 28267, 9866
uaaGgla[c]	Undecaprenyl-diphospho-N-acetylmuramoyl-(N-acetylglucosamine)-L-alanyl-gamma-D-glutamyl-L-lysyl-D-alanyl-D-alanine	C94H153N8O26P2	-3	C05893	13343, 27203, 27692, 60033, 63162, 9873
uaaGgtla[c]	Undecaprenyl-diphospho-N-acetylmuramoyl-(N-acetylglucosamine)-L-alanyl-D-isoglutaminyl-L-lysyl-D-alanyl-D-alanine	C94H155N9O25P2	-2	C05894	27202, 27811, 62233, 9872
uaagmda[c]	Undecaprenyl-diphospho-N-acetylmuramoyl-(N-acetylglucosamine)-L-ala-D-glu-meso-2,6-diaminopimeloyl-D-ala-D-ala	C95H152N8O28P2	-4	C05898	27200, 28138, 61388, 9870
uaagtmda[c]	Undecaprenyl-diphospho-N-acetylmuramoyl-(N-acetylglucosamine)-L-alanyl-D-glutaminyl-meso-2,6-diaminopimeloyl-D-alanyl-D-alanine	C95H154N9O27P2	-3		13871, 22688, 27198, 27536, 9868
uaccg[c]	UDP-N-acetyl-3-O-(1-carboxyvinyl)-D-glucosamine	C20H26N3O19P2	-3	C04631	13466, 13467, 16435, 22110, 57771, 68483, 68507, 9818
uacgam[c]	UDP-N-acetyl-alpha-D-glucosamine(2-)	C17H25N3O17P2	-2	C00043	13456, 13473, 13475, 13476, 16264, 22115, 46243, 46287, 57705, 9823	HMDB00290, HMDB62760
uagmda[c]	Undecaprenyl-diphospho-N-acetylmuramoyl-L-alanyl-D-glutamyl-meso-2,6-diaminopimeloyl-D-alanyl-D-alanine	C87H139N7O23P2	-4	C05897	61387, 61543
uama[c]	UDP-N-acetylmuramoyl-L-alanine	C23H33N4O20P2	-3	C01212	13459, 13478, 16932, 22123, 57953, 83898, 84726, 9830
uamag[c]	UDP-N-acetylmuramoyl-L-alanyl-D-glutamate	C28H39N5O23P2	-4	C00692	13461, 13482, 16970, 22125, 46143, 57968, 83900, 9832
uamr[c]	UDP-N-acetylmuramate	C20H28N3O19P2	-3	C01050	13458, 13477, 17882, 22120, 58309, 70757, 70765, 9827
udcpdp[c]	Undecaprenyl diphosphate	C55H89O7P2	-3		15284, 17047, 27192, 53042, 57995, 9863	HMDB01469
udcpp[c]	Undecaprenyl phosphate	C55H89O4P	-2	C00348	15285, 15286, 16141, 57654, 9864
udp[c]	UDP	C9H11N2O12P2	-3	C00015	13445, 17659, 27230, 46402, 58223, 9802	HMDB00295
udpacgal[c]	UDP-N-acetyl-D-galactosamine(2-)	C17H25N3O17P2	-2	C00203	13455, 13470, 16650, 22112, 57847, 9820
udpg[c]	UDPglucose	C15H22N2O17P2	-2	C00029	13498, 13505, 18066, 22103, 27234, 28532, 42885, 46228, 46229, 52249, 58367, 58885, 9845, 9895	HMDB60079
udpgal[c]	UDP-D-galactose(2-)	C15H22N2O17P2	-2	C00052	13487, 13495, 18307, 22100, 42751, 58439, 66914, 67119, 9811	HMDB00302, HMDB62573
udpgalfur[c]	UDP-D-galacto-1,4-furanose	C15H22N2O17P2	-2	C03733	66915, 67118
udpglcur[c]	UDP-D-glucuronate	C15H19N2O18P2	-3	C00167	13489, 13506, 17200, 22104, 46309, 58052, 9846	HMDB00935, HMDB01384
ugmd[c]	UDP-N-acetylmuramoyl-L-alanyl-D-gamma-glutamyl-meso-2,6-diaminopimelate	C35H51N7O26P2	-4		13460, 13463, 13481, 22124, 28639, 30905, 58582, 9831
ugmda[c]	UDP-N-acetylmuramoyl-L-alanyl-D-glutamyl-meso-2,6-diaminopimeloyl-D-alanyl-D-alanine	C41H61N9O28P2	-4	C04882	13462, 18199, 22126, 61386, 9833
ump[c]	UMP	C9H11N2O9P	-2	C00105	13508, 13509, 16695, 27231, 46362, 46382, 46385, 47721, 57865, 9849	HMDB00288
unaga[c]	Undecaprenyl diphospho N-acetyl-glucosamine	C63H103NO12P2	-2	C01289	62958, 62959
up4g[c]	P1,P4-Bis(5-uridyl) tetraphosphate; UppppU	C18H22N4O23P4	-4	C06198
ura[c]	uracil	C4H4N2O2	0	C00106	15288, 17568, 27210, 43254, 46375, 9882	HMDB00300
ura[e]	uracil	C4H4N2O2	0	C00106	15288, 17568, 27210, 43254, 46375, 9882	HMDB00300
urea[c]	Urea	CH4N2O	0	C00086	134711, 15292, 16199, 27218, 32285, 46379, 48376, 9888	HMDB00294
urea[e]	Urea	CH4N2O	0	C00086	134711, 15292, 16199, 27218, 32285, 46379, 48376, 9888	HMDB00294
uri[c]	Uridine	C9H12N2O6	0	C00299	15296, 16704, 27227, 46386, 46391, 46460, 46463, 9893	HMDB00296
utp[c]	UTP	C9H11N2O15P3	-4	C00075	13510, 15713, 27233, 37567, 46397, 46398, 57481, 9850	HMDB00285
val_L[c]	L-valine	C5H11NO2	0	C00183	16414	HMDB00883
val_L[e]	L-valine	C5H11NO2	0	C00183	16414	HMDB00883
xan[c]	Xanthine	C5H4N4O2	0	C00385	10059, 15318, 17712, 27317, 46377, 48517	HMDB00292
xan[e]	Xanthine	C5H4N4O2	0	C00385	10059, 15318, 17712, 27317, 46377, 48517	HMDB00292
xmp[c]	Xanthosine 5-phosphate	C10H11N4O9P	-2	C00655
xtsn[c]	xanthosine	C10H12N4O6	0	C01762
xu5p_D[c]	D-xylulose 5-phosphate(2-)	C5H9O8P	-2	C00231	16332	HMDB00868
xu5p_L[c]	L-Xylulose 5-phosphate	C5H9O8P	-2
zn2[c]	Zinc	Zn	2
zn2[e]	Zinc	Zn	2
lnb[e]	Lacto-N-Biose	C14H25NO11
lnb[c]	Lacto-N-Biose	C14H25NO11
gnb[e]	Galacto-N-Biose	C14H25NO11
gnb[c]	Galacto-N-Biose	C14H25NO11
mglx[e]	Methylglyoxal	C3H4O2
mglx[c]	Methylglyoxal	C3H4O2
lactgsh[c]	(R)-S-Lactoyglutathione	C13H21N3O8S
lactgsh[e]	(R)-S-Lactoyglutathione	C13H21N3O8S
gsh[c]	Glutathione	C10H17N3O6S
gsh[e]	Glutathione	C10H17N3O6S
acACP[c]	Acetyl-[acyl-carrier protein]	C2H3OSR		C01236	12233, 12958, 16938, 20989, 4160, 57955	HMDB01127, HMDB62628
malACP[c]	Malonyl-[acyl-carrier protein]	C3H3O3SR			320061, 42974
3hbutACP[c]	(R)-3-Hydroxybutanoyl-[acyl-carrier protein]	C4H7O2SR		C01271	84648
but2ACP[c]	But-2-enoyl-[acyl-carrier protein]	C4H5OSR
butACP[c]	Butanoyl-[acyl-carrier protein]	C4H7OSR		C00120	13905, 15956, 22882, 22884, 3108, 41236, 57586	HMDB00030
thexACP[c]	trans-Hex-2-enoyl-[acyl-carrier protein]	C6H9OSR
hexACP[c]	Hexanoyl-[acyl-carrier protein]	C6H11OSR
toctACP[c]	trans-Oct-2-enoyl-[acyl-carrier protein]	C8H13OSR
octACP[c]	Octanoyl-[acyl-carrier protein]	C8H15OSR
tdecACP[c]	trans-Dec-2-enoyl-[acyl-carrier protein]	C10H17OSR
decACP[c]	Decanoyl-[acyl-carrier protein]	C10H19OSR
tddecACP[c]	trans-Dodec-2-enoyl-[acyl-carrier protein]	C12H21OSR
tmrsACP[c]	trans-Tetradec-2-enoyl-[acyl-carrier protein]	C14H25OSR
tpalmACP[c]	trans-Hexadec-2-enoyl-[acyl-carrier protein]	C16H29OSR
toctdACP[c]	trans-Octadec-2-enoyl-[acyl-carrier protein]	C18H33OSR
LTA[c]	Lipoteichoic Acid
gsh(c)	gsh(c)
mglx(c)	mglx(c)
lactgsh(c)	lactgsh(c)
octdACP[c]	octdACP[c]
pa140	pa140				62085, 83321, 83550, 84266
pa160	pa160				72859, 73246	HMDB00674, HMDB07857
pa180	pa180				82921, 83774
acgal[c]	acgal[c]			C01236	12233, 12958, 16938, 20989, 4160, 57955	HMDB01127, HMDB62628
lnt[e]	Lacto-N-tetraose	C26H45NO21
lnt[c]	Lacto-N-tetraose	C26H45NO21
GlcNAc-gal-glc[c]	N-Acetylglucosamine-gal-glc	C20H35NO16
lnnt[e]	Lacto-N-neotetraose	C26H45NO21
lnnt[c]	Lacto-N-neotetraose	C26H45NO21
2fl[e]	2-fucosyllactose	C18H32O15
2fl[c]	2-fucosyllactose	C18H32O15
fucB_L[c]	L-Fuco-Beta-pyranose	C6H12O5
fuc14lac_L[c]	L-Fucono-1,4-lactone	C6H10O5
fuco_L[c]	L-Fuconate	C6H12O6
2k3dfuc_L[c]	2-Keto-3-Deoxy-L-Fuconate	C6H10O5
3fl[e]	3-fucosyllactose	C18H32O15
3fl[c]	3-fucosyllactose	C18H32O15
6sl[e]	6-sialyllactose	C23H39NO19
6sl[c]	6-sialyllactose	C23H39NO19

## Sheet: Reactions
rxnID	Reaction Names	Subsystem	Reaction	Gene Rules	rxnKEGGID	rxnECNumbers	Lower bound	Upper bound
12PPDt	S-Propane-1,2-diol facilitated transport	Transport, extracellular	12ppd_S[e] <=> 12ppd_S[c]				-1000	1000
23DHMPO	(R)-2,3-Dihydroxy-3-methylpentanoate:NADP+ oxidoreductase	Valine, leucine, and isoleucine metabolism	23dhmp[c] + nadp[c] <=> 3h3mop[c] + h[c] + nadph[c]	(Blon_0131 and Blon_0136)		1.1.1.86	-1000	1000
23PDE2	2,3-Cyclic UMP 3-nucleotidohydrolase	Nucleotide interconversion	23cump[c] + h2o[c] -> 3ump[c] + h[c]	Blon_0019		3.1.4.16	0	1000
23PDE4	2,3-Cyclic CMP 3-nucleotidohydrolase	Nucleotide interconversion	23ccmp[c] + h2o[c] -> 3cmp[c] + h[c]	Blon_0019		3.1.4.16	0	1000
23PDE7	2,3-Cyclic AMP 3-nucleotidohydrolase	Nucleotide interconversion	23camp[c] + h2o[c] -> 3amp[c] + h[c]	Blon_0019		3.1.4.16	0	1000
23PDE9	2,3-Cyclic GMP 3-nucleotidohydrolase	Nucleotide interconversion	23cgmp[c] + h2o[c] -> 3gmp[c] + h[c]	Blon_0019		3.1.4.16	0	1000
2AHBUTI	(S)-2-Aceto-2-hydroxybutanoate isomerase	Valine, leucine, and isoleucine metabolism	2ahbut[c] <=> 3h3mop[c]	(Blon_0131 and Blon_0136)		1.1.1.86, 5.4.99.3	-1000	1000
3MOBS	3-methyl-2-oxobutanoate synthase	Valine, leucine, and isoleucine metabolism	3c3hmp[c] + coa[c] + h[c] <=> 3mob[c] + accoa[c] + h2o[c]	Blon_0170		2.3.3.13,4.1.3.12	-1000	1000
3OAR100	3-oxoacyl-[acyl-carrier-protein] reductase (n-C10:0)	Fatty acid synthesis	3odecACP[c] + h[c] + nadph[c] <=> 3hdecACP[c] + nadp[c]	Blon_0148	R04534	1.1.1.100	-1000	1000
3OAR10M11	10-methyl-3-oxo-undecanoyl-ACPNADP+ oxidoreductase	Fatty acid synthesis	10m3oundecACP[c] + h[c] + nadph[c] <=> 10m3hundecACP[c] + nadp[c]	Blon_0148		1.1.1.100	-1000	1000
3OAR10M12	10-methyl-3-oxo-dodecanoyl-ACPNADP+ oxidoreductase	Fatty acid synthesis	10m3oddcaACP[c] + h[c] + nadph[c] <=> 10m3hddcaACP[c] + nadp[c]	Blon_0148		1.1.1.100	-1000	1000
3OAR11M12	11-methyl-3-oxo-dodecanoyl-ACPNADP+ oxidoreductase	Fatty acid synthesis	11m3oddcaACP[c] + h[c] + nadph[c] <=> 11m3hddcaACP[c] + nadp[c]	Blon_0148		1.1.1.100	-1000	1000
3OAR120	3-oxoacyl-[acyl-carrier-protein] reductase (n-C12:0)	Fatty acid synthesis	3oddecACP[c] + h[c] + nadph[c] <=> 3hddecACP[c] + nadp[c]	Blon_0148	R04964	1.1.1.100	-1000	1000
3OAR12M13	12-methyl-3-oxo-tridecanoyl-ACPNADP+ oxidoreductase	Fatty acid synthesis	12m3otridecACP[c] + h[c] + nadph[c] <=> 12m3htridecACP[c] + nadp[c]	Blon_0148		1.1.1.100	-1000	1000
3OAR12M14	12-methyl-3-oxo-tetra-decanoyl-ACPNADP+ oxidoreductase	Fatty acid synthesis	12m3omyrsACP[c] + h[c] + nadph[c] <=> 12m3hmyrsACP[c] + nadp[c]	Blon_0148		1.1.1.100	-1000	1000
3OAR13M14	13-methyl-3-oxo-tetra-decanoyl-ACPNADP+ oxidoreductase	Fatty acid synthesis	13m3omyrsACP[c] + h[c] + nadph[c] <=> 13m3hmyrsACP[c] + nadp[c]	Blon_0148		1.1.1.100	-1000	1000
3OAR140	3-oxoacyl-[acyl-carrier-protein] reductase (n-C14:0)	Fatty acid synthesis	3omrsACP[c] + h[c] + nadph[c] <=> 3hmrsACP[c] + nadp[c]	Blon_0148	R04566	1.1.1.100	-1000	1000
3OAR14M15	14-methyl-3-oxo-pentadecanoyl-ACPNADP+ oxidoreductase	Fatty acid synthesis	14m3opentdecACP[c] + h[c] + nadph[c] <=> 14m3hpentdecACP[c] + nadp[c]	Blon_0148		1.1.1.100	-1000	1000
3OAR14M16	14-methyl-3-oxo-hexa-decanoyl-ACPNADP+ oxidoreductase	Fatty acid synthesis	14m3opalmACP[c] + h[c] + nadph[c] <=> 14m3hpalmACP[c] + nadp[c]	Blon_0148		1.1.1.100	-1000	1000
3OAR15M16	15-methyl-3-oxo-hexa-decanoyl-ACPNADP+ oxidoreductase	Fatty acid synthesis	15m3opalmACP[c] + h[c] + nadph[c] <=> 15m3hpalmACP[c] + nadp[c]	Blon_0148		1.1.1.100	-1000	1000
3OAR160	3-oxoacyl-[acyl-carrier-protein] reductase (n-C16:0)	Fatty acid synthesis	3opalmACP[c] + h[c] + nadph[c] <=> 3hpalmACP[c] + nadp[c]	Blon_0148	R04543	1.1.1.100	-1000	1000
3OAR180	3-oxoacyl-[acyl-carrier-protein] reductase (n-C18:0)	Fatty acid synthesis	3ooctdACP[c] + h[c] + nadph[c] <=> 3hoctaACP[c] + nadp[c]	Blon_0148		1.1.1.100	-1000	1000
3OAR40	3-oxoacyl-[acyl-carrier-protein] reductase (n-C4:0)	Fatty acid synthesis	actACP[c] + h[c] + nadph[c] <=> 3haACP[c] + nadp[c]	Blon_0148		1.1.1.100	-1000	1000
3OAR4M5	4-methyl-3-oxo-pentanoyl-ACPNADP+ oxidoreductase	Fatty acid synthesis	4m3opentACP[c] + h[c] + nadph[c] <=> 4m3hpentACP[c] + nadp[c]	Blon_0148		1.1.1.100	-1000	1000
3OAR4M6	4-methyl-3-oxo-hexanoyl-ACPNADP+ oxidoreductase	Fatty acid synthesis	4m3ohexACP[c] + h[c] + nadph[c] <=> 4m3hhexACP[c] + nadp[c]	Blon_0148		1.1.1.100	-1000	1000
3OAR5M6	5-methyl-3-oxo-hexanoyl-ACPNADP+ oxidoreductase	Fatty acid synthesis	5m3ohexACP[c] + h[c] + nadph[c] <=> 5m3hhexACP[c] + nadp[c]	Blon_0148		1.1.1.100	-1000	1000
3OAR60	3-oxoacyl-[acyl-carrier-protein] reductase (n-C6:0)	Fatty acid synthesis	3ohexACP[c] + h[c] + nadph[c] <=> 3hhexACP[c] + nadp[c]	Blon_0148	R04953	1.1.1.100	-1000	1000
3OAR6M7	6-methyl-3-oxo-heptanoyl-ACPNADP+ oxidoreductase	Fatty acid synthesis	6m3oheptACP[c] + h[c] + nadph[c] <=> 6m3hheptACP[c] + nadp[c]	Blon_0148		1.1.1.100	-1000	1000
3OAR6M8	6-methyl-3-oxo-octanoyl-ACPNADP+ oxidoreductase	Fatty acid synthesis	6m3oocACP[c] + h[c] + nadph[c] <=> 6m3hocACP[c] + nadp[c]	Blon_0148		1.1.1.100	-1000	1000
3OAR7M8	7-methyl-3-oxo-octanoyl-ACPNADP+ oxidoreductase	Fatty acid synthesis	7m3oocACP[c] + h[c] + nadph[c] <=> 7m3hocACP[c] + nadp[c]	Blon_0148		1.1.1.100	-1000	1000
3OAR80	3-oxoacyl-[acyl-carrier-protein] reductase (n-C8:0)	Fatty acid synthesis	3ooctACP[c] + h[c] + nadph[c] <=> 3hoctACP[c] + nadp[c]	Blon_0148	R04536	1.1.1.100	-1000	1000
3OAR8M10	8-methyl-3-oxo-decanoyl-ACPNADP+ oxidoreductase	Fatty acid synthesis	8m3odcaACP[c] + h[c] + nadph[c] <=> 8m3hdcaACP[c] + nadp[c]	Blon_0148		1.1.1.100	-1000	1000
3OAR8M9	8-methyl-3-oxo-nonanoyl-ACPNADP+ oxidoreductase	Fatty acid synthesis	8m3ononACP[c] + h[c] + nadph[c] <=> 8m3hnonACP[c] + nadp[c]	Blon_0148		1.1.1.100	-1000	1000
3OAR9M10	9-methyl-3-oxo-decanoyl-ACPNADP+ oxidoreductase	Fatty acid synthesis	9m3odcaACP[c] + h[c] + nadph[c] <=> 9m3hdcaACP[c] + nadp[c]	Blon_0148		1.1.1.100	-1000	1000
4ABZt2	4-aminobenzoic acid transport via proton symport	Transport, extracellular	4abz[e] + h[e] -> 4abz[c] + h[c]				0	1000
4HTHRS	4-Hydroxy-L-threonine synthase	Vitamin B6 metabolism	h2o[c] + phthr[c] -> 4hthr[c] + pi[c]	Blon_1848	R05086	4.2.3.1	0	1000
4NTPPH2	4-Nitrophenyl phosphate phosphohydrolase	Aminobenzoate degradation	HC01104[c] + h2o[c] -> h[c] + pi[c] + pnp[c]	Blon_0140		3.1.3.1,3.1.3.2,3.1.3.41	0	1000
5AIZCDC	5aizc decarboxylase	Purine catabolism	5aizc[c] + h[c] -> air[c] + co2[c]	(Blon_1980 and Blon_1981)		4.1.1.21	0	1000
5MTHCYST	Methyltransferase	Methionine and cysteine metabolism	5mthglu[c] + ahcys[c] + h[c] <=> amet[c] + thglu[c]	Blon_1455		2.1.1.-	-1000	1000
AACGLYDH	aldehyde dehydrogenase (aminoacetaldehyde, nad[c])	Pyruvate metabolism	aacald[c] + h2o[c] + nad[c] <=> gly[c] + 2 h[c] + nadh[c]	Blon_1961		1.2.1.3	-1000	1000
AACPS7	acyl-[acyl-carrier-protein] synthetase (n-C12:0)	Fatty acid synthesis	ACP[c] + atp[c] + ddca[c] -> amp[c] + ddcaACP[c] + ppi[c]			6.2.1.20	0	1000
AADSACYCL	2-Aminoadipate 6-semialdehyde	Tropane, piperidine and pyridine alkaloid biosynthesis	L2aadp6sa[c] -> h2o[c] + h[c] + thp2c[c]		R02317	1.2.1.31, 1.4.1.18	0	1000
ABUTD	Aminobutyraldehyde Dehydrogenase	beta-Alanine metabolism	4abutn[c] + h2o[c] + nad[c] -> 4abut[c] + 2 h[c] + nadh[c]	Blon_1961	R02549	1.2.1.-, 1.2.1.19, 1.2.1.3	0	1000
ABUTR	4-Aminobutyraldehyde:nad[c]+ oxidoreductase	beta-Alanine metabolism	4abutn[c] + h2o[c] + nadp[c] <=> 4abut[c] + 2 h[c] + nadph[c]	Blon_1961		1.2.1.3	-1000	1000
ACALD	acetaldehyde dehydrogenase (acetylating)	Pyruvate metabolism	acald[c] + coa[c] + nad[c] <=> accoa[c] + h[c] + nadh[c]	Blon_2241	R00228	1.2.1.10	-1000	1000
ACALDt	Acetaldehyde Reversible Transport	Transport, extracellular	acald[e] <=> acald[c]				-1000	1000
ACCOACL	Acetyl-CoA:carbon-dioxide ligase (ADP-forming)	Pyruvate metabolism	accoa[c] + btn_co2[c] -> apoC_Lys_btn[c] + malcoa[c]	Blon_2285		6.4.1.2	0	1000
ACGAMK	N-Acetylglucosamine Kinase	Aminosugar metabolism	acgam[c] + atp[c] -> acgam6p[c] + adp[c] + h[c]	Blon_0879	R01201	2.7.1.59	0	1000
ACGAMT	UDP-N-acetylglucosamine:undecaprenylphosphate N-acetylglucosamine -1-phosphate transferase	Cell wall biosynthesis	uacgam[c] + udcpp[c] -> ump[c] + unaga[c]	Blon_0583		2.7.8.33	0	1000
ACGK	acetylglutamate kinase	Arginine and proline metabolism	acglu[c] + atp[c] -> acg5p[c] + adp[c]	Blon_1879	R02649	2.7.2.8	0	1000
ACGS	N-acetylglutamate synthase	Urea cycle	accoa[c] + glu_L[c] -> acglu[c] + coa[c] + h[c]	Blon_1880	R00259	2.3.1.1	0	1000
ACHBPL	(S)-2-Aceto-2-hydroxybutanoate pyruvate-lyase (carboxylating)	Valine, leucine, and isoleucine metabolism	2obut[c] + hethmpp[c] <=> 2ahbut[c] + thmpp[c]	(Blon_0398 and Blon_0399)		2.2.1.6	-1000	1000
ACKr	acetate kinase	Pyruvate metabolism	ac[c] + atp[c] <=> actp[c] + adp[c]	Blon_1731	R00315	2.7.2.1	-1000	1000
ACLDC	acetolactate decarboxylase	Butanoate metabolism	alac_S[c] + h[c] -> actn_R[c] + co2[c]	Blon_2239	R02948	4.1.1.5	0	1000
ACLS_a	pyruvatethiamin diphosphate acetaldehydetransferase	Valine, leucine, and isoleucine metabolism	h[c] + pyr[c] + thmpp[c] -> co2[c] + hethmpp[c]	(Blon_0398 and Blon_0399)		2.2.1.6	0	1000
ACLS_b	2-Acetolactate pyruvate-lyase (carboxylating)	Valine, leucine, and isoleucine metabolism	alac_S[c] + thmpp[c] <=> hethmpp[c] + pyr[c]	(Blon_0398 and Blon_0399)		2.2.1.6	-1000	1000
ACNAMabc	N-acetylneuraminic acid uptake via ABC transporter	Transport, extracellular	acnam[e] + atp[c] + h2o[c] -> acnam[c] + adp[c] + h[c] + pi[c]				0	1000
ACNML	N-Acetylneuraminate lyase	Aminosugar metabolism	acnam[c] -> acmana[c] + pyr[c]	( Blon_0651 and Blon_2349 )	R01811	4.1.3.3	0	1000
ACOAAGPAT140	myristoyl-1-acylglycerol-3-phosphate O-acyltransferase	Glycerophospholipid metabolism	1tdecg3p[c] + tdcoa[c] -> coa[c] + pa140[c]	(Blon_0318 or Blon_0956)		2.3.1.51	0	1000
ACOAAGPAT160	palmitoyl-1-acylglycerol-3-phosphate O-acyltransferase	Glycerophospholipid metabolism	1hdecg3p[c] + pmtcoa[c] -> coa[c] + pa160[c]	(Blon_0318 or Blon_0956)		2.3.1.51	0	1000
ACOAAGPAT180	stearoyl-1-acylglycerol-3-phosphate O-acyltransferase	Glycerophospholipid metabolism	1odecg3p[c] + stcoa[c] -> coa[c] + pa180[c]	(Blon_0318 or Blon_0956)		2.3.1.51	0	1000
ACOAAGPATAI15	anteisopentadecanoyl-1-acylglycerol-3-phosphate O-acyltransferase	Glycerophospholipid metabolism	1aipdecg3p[c] + aipdcoa[c] -> coa[c] + h[c] + paai15[c]	(Blon_0318 or Blon_0956)		2.3.1.51	0	1000
ACOAAGPATAI17	anteisoheptadecanoyl-1-acylglycerol-3-phosphate O-acyltransferase	Glycerophospholipid metabolism	1aihpdecg3p[c] + aihpdcoa[c] -> coa[c] + paai17[c]	(Blon_0318 or Blon_0956)		2.3.1.51	0	1000
ACOAAGPATI14	isotetradecanoyl-1-acylglycerol-3-phosphate O-acyltransferase	Glycerophospholipid metabolism	1itdecg3p[c] + itdcoa[c] -> coa[c] + h[c] + pai14[c]	(Blon_0318 or Blon_0956)		2.3.1.51	0	1000
ACOAAGPATI15	isopentadecanoyl-1-acylglycerol-3-phosphate O-acyltransferase	Glycerophospholipid metabolism	1ipdecg3p[c] + ipdcoa[c] -> coa[c] + h[c] + pai15[c]	(Blon_0318 or Blon_0956)		2.3.1.51	0	1000
ACOAAGPATI16	isohexadecanoyl-1-acylglycerol-3-phosphate O-acyltransferase	Glycerophospholipid metabolism	1ihdecg3p[c] + ihdcoa[c] -> coa[c] + h[c] + pai16[c]	(Blon_0318 or Blon_0956)		2.3.1.51	0	1000
ACOAAGPATI17	isoheptadecanoyl-1-acylglycerol-3-phosphate O-acyltransferase	Glycerophospholipid metabolism	1ihpdecg3p[c] + ihpdcoa[c] -> coa[c] + pai17[c]	(Blon_0318 or Blon_0956)		2.3.1.51	0	1000
ACOCT	N-acetylornithine carbamoyltransferase	Arginine and proline metabolism	acorn[c] + cbp[c] -> Naccitr_L[c] + pi[c]	Blon_1877		2.1.3.9	0	1000
ACONT	Aconitase	Citric acid cycle	cit[c] <=> icit[c]	Blon_0909	R01324	4.2.1.3	-1000	1000
ACONTa	aconitase (half-reaction A, Citrate hydro-lyase)	Citric acid cycle	cit[c] <=> acon_C[c] + h2o[c]	Blon_0909	R01325	4.2.1.3	-1000	1000
ACONTb	aconitase (half-reaction B, Isocitrate hydro-lyase)	Citric acid cycle	acon_C[c] + h2o[c] <=> icit[c]	Blon_0909	R01900	4.2.1.3	-1000	1000
ACOTA	acetylornithine transaminase	Arginine and proline metabolism	acorn[c] + akg[c] <=> acg5sa[c] + glu_L[c]	Blon_1878	R02283	2.6.1.11	-1000	1000
ACPS1	acyl-carrier protein synthase	CoA synthesis	apoACP[c] + coa[c] -> ACP[c] + h[c] + pap[c]			2.7.8.7	0	1000
ACYP	Acylphosphatase	Glycolysis/gluconeogenesis	13dpg[c] + h2o[c] -> 3pg[c] + h[c] + pi[c]	Blon_0799	R01515	3.6.1.7	0	1000
ACYP_2	acylphosphatase (2)	Pyruvate metabolism	actp[c] + h2o[c] -> ac[c] + h[c] + pi[c]	Blon_0799		3.6.1.7	0	1000
ACt2r	Acetate Reversible Transport via Proton Symport	Transport, extracellular	ac[e] + h[e] <=> ac[c] + h[c]			2.7.8.7	-1000	1000
ADCL	4-aminobenzoate synthase	Folate metabolism	4adcho[c] -> 4abz[c] + h[c] + pyr[c]	Blon_0384	R05553	4.1.3.38	0	1000
ADCS	4-amino-4-deoxychorismate synthase	Folate metabolism	chor[c] + gln_L[c] -> 4adcho[c] + glu_L[c]	(Blon_0385 or Blon_0076)	R01716	2.6.1.85	0	1000
ADEt2r	adenine transport in via proton symport, reversible	Transport, extracellular	ade[e] + h[e] <=> ade[c] + h[c]				-1000	1000
ADK1	Adenylate Kinase	Nucleotide interconversion	amp[c] + atp[c] <=> 2 adp[c]	Blon_2216	R00127	2.7.4.3	-1000	1000
ADK10	adenylate kinase (dTTP)	Nucleotide interconversion	amp[c] + dttp[c] <=> adp[c] + dtdp[c]	Blon_2216			-1000	1000
ADK11	adenylate kinase (dUTP)	Nucleotide interconversion	amp[c] + dutp[c] <=> adp[c] + dudp[c]	Blon_2216			-1000	1000
ADK2	adenylate kinase (Inorganic triphosphate)	Nucleotide interconversion	amp[c] + pppi[c] <=> adp[c] + ppi[c]	Blon_2216		2.7.4.3	-1000	1000
ADK3	Adentylate Kinase (GTP)	Nucleotide interconversion	amp[c] + gtp[c] <=> adp[c] + gdp[c]	Blon_2216		2.7.4.10, 2.7.4.4	-1000	1000
ADK5	adenylate kinase (CTP)	Nucleotide interconversion	amp[c] + ctp[c] <=> adp[c] + cdp[c]	Blon_2216			-1000	1000
ADK7	adenylate kinase (dATP)	Nucleotide interconversion	amp[c] + datp[c] <=> adp[c] + dadp[c]	Blon_2216			-1000	1000
ADK8	adenylate kinase (dCTP)	Nucleotide interconversion	amp[c] + dctp[c] <=> adp[c] + dcdp[c]	Blon_2216			-1000	1000
ADK9	adenylate kinase (dGTP)	Nucleotide interconversion	amp[c] + dgtp[c] <=> adp[c] + dgdp[c]	Blon_2216			-1000	1000
ADNCYC	Adenylate Cyclase	Nucleotide interconversion	atp[c] -> camp[c] + ppi[c]	Blon_0083	R00089	4.6.1.1	0	1000
ADNUC	adenosine hydrolase	Purine catabolism	adn[c] + h2o[c] -> ade[c] + rib_D[c]	(Blon_2007 or Blon_0373 or Blon_0638 or Blon_0784)	R01245	3.2.2.8	0	1000
ADPT	Adenine Phosphoribosyltransferase	Nucleotide salvage pathway	ade[c] + prpp[c] -> amp[c] + ppi[c]	Blon_1160	R00190	2.4.2.7, 2.4.2.8	0	1000
ADSL1r	adenylsuccinate lyase	Purine synthesis	dcamp[c] <=> amp[c] + fum[c]	Blon_0681	R01083	4.3.2.2	-1000	1000
ADSL2r	adenylosuccinate lyase	Purine synthesis	25aics[c] <=> aicar[c] + fum[c]	Blon_0681	R04559	4.3.2.2	-1000	1000
ADSS	Adenylosuccinate Synthase	Nucleotide interconversion	asp_L[c] + gtp[c] + imp[c] -> dcamp[c] + gdp[c] + 2 h[c] + pi[c]	Blon_0123	R01135	6.3.4.4	0	1000
AGDC	N-Acetylglucosamine-6-Phosphate Deacetylase	Aminosugar metabolism	acgam6p[c] + h2o[c] -> ac[c] + gam6p[c]	Blon_0882	R02059	3.5.1.25	0	1000
AGPAT120	1-tetradecanoyl-sn-glycerol 3-phosphate O-acyltransferase (n-C12:0)	Glycerophospholipid metabolism	1ddecg3p[c] + ddcaACP[c] -> ACP[c] + pa120[c]	(Blon_0318 or Blon_0956)		2.3.1.51	0	1000
AGPAT140	1-tetradecanoyl-sn-glycerol 3-phosphate O-acyltransferase (n-C14:0)	Glycerophospholipid metabolism	1tdecg3p[c] + myrsACP[c] -> ACP[c] + pa140[c]	(Blon_0318 or Blon_0956)		2.3.1.51	0	1000
AGPAT141	1-tetradec-7-enoyl-sn-glycerol 3-phosphate O-acyltransferase (n-C14:1)	Glycerophospholipid metabolism	1tdec7eg3p[c] + tdeACP[c] -> ACP[c] + pa141[c]	(Blon_0318 or Blon_0956)		2.3.1.51	0	1000
AGPAT160	1-hexadecanoyl-sn-glycerol 3-phosphate O-acyltransferase (n-C16:0)	Glycerophospholipid metabolism	1hdecg3p[c] + palmACP[c] -> ACP[c] + pa160[c]	(Blon_0318 or Blon_0956)		2.3.1.51	0	1000
AGPAT161	1-hexadec-7-enoyl-sn-glycerol 3-phosphate O-acyltransferase (n-C16:1)	Glycerophospholipid metabolism	1hdec9eg3p[c] + hdeACP[c] -> ACP[c] + pa161[c]	(Blon_0318 or Blon_0956)		2.3.1.51	0	1000
AGPAT180	1-octadecanoyl-sn-glycerol 3-phosphate O-acyltransferase (n-C18:0)	Glycerophospholipid metabolism	1odecg3p[c] + ocdcaACP[c] -> ACP[c] + pa180[c]	(Blon_0318 or Blon_0956)		2.3.1.51	0	1000
AGPAT181	1-octadec-7-enoyl-sn-glycerol 3-phosphate O-acyltransferase (n-C18:1)	Glycerophospholipid metabolism	1odec11eg3p[c] + octeACP[c] -> ACP[c] + pa181[c]	(Blon_0318 or Blon_0956)		2.3.1.51	0	1000
AGPR	N-acetyl-g-glutamyl-phosphate reductase	Urea cycle	acg5sa[c] + nadp[c] + pi[c] <=> acg5p[c] + h[c] + nadph[c]	Blon_1881	R03443	1.2.1.38	-1000	1000
AHC	Adenosylhomocysteinase	Methionine and cysteine metabolism	ahcys[c] + h2o[c] <=> adn[c] + hcys_L[c]	Blon_1952		3.3.1.1	-1000	1000
AHCYSNS_r	S-adenosylhomocysteine nucleosidase reversible	Methionine and cysteine metabolism	ahcys[c] + h2o[c] <=> ade[c] + rhcys[c]	Blon_0359		3.2.2.9	-1000	1000
AHEXASE3	Hexosaminidase	Aminosugar metabolism	chtbs[c] + h2o[c] <=> 2 acgam[c]	Blon_1843		3.2.1.52	-1000	1000
AHSERL2	O-acetylhomoserine (thiol)-lyase	Methionine and cysteine metabolism	achms[c] + h2s[c] -> ac[c] + h[c] + hcys_L[c]	(Blon_1696 or Blon_0757)	R01287	2.5.1.49	0	1000
AHSERL3	O-Acetyl-L-homoserine acetate-lyase	Methionine and cysteine metabolism	achms[c] + trdrd[c] + tsul[c] <=> ac[c] + h[c] + hcys_L[c] + so3[c] + trdox[c]	(Blon_1696 or Blon_0757)		2.5.1.49	-1000	1000
AICART	Phosphoribosylaminoimidazolecarboxamide Formyltransferase	Purine synthesis	10fthf[c] + aicar[c] <=> fprica[c] + thf[c]	Blon_1164	R04560	2.1.2.3	-1000	1000
AIRC4	Phosphoribosylaminoimidazole carboxylase	Purine synthesis	air[c] + atp[c] + hco3[c] -> 5aizc[c] + adp[c] + h[c] + pi[c]	(Blon_1980 and Blon_1981)		4.1.1.21	0	1000
AKGS	2-Oxogluterate synthase	Pyruvate metabolism	co2[c] + nadh[c] + succoa[c] -> akg[c] + coa[c] + nad[c]	Blon_1891		1.2.4.2,1.8.1.4,2.3.1.61	0	1000
AKP1	alkaline phosphatase (Dihydroneopterin)	Folate metabolism	ahdt[c] + 3 h2o[c] -> dhnpt[c] + 2 h[c] + 3 pi[c]	Blon_0140	R04620	3.1.3.1	0	1000
ALAALA	D-alanine--D-alanine ligase (EC 6.3.2.4)	Alanine and aspartate metabolism	2 ala_D[c] + atp[c] -> adp[c] + alaala[c] + h[c] + pi[c]	Blon_0320		6.3.2.4	0	1000
ALAASP1c	Hydrolysis of L-alanyl-L-aspartate	Peptide metabolism	alaasp[c] + h2o[c] <=> ala_L[c] + asp_L[c]	(Blon_1991 or Blon_2032 or Blon_0593)		3.4.11.23	-1000	1000
ALAASPabc	L-alanyl-L-aspartate transport via ABC system	Transport, extracellular	alaasp[e] + atp[c] + h2o[c] -> adp[c] + alaasp[c] + h[c] + pi[c]	(Blon_1480 or Blon_2008 or Blon_2420 or (Blon_0053 and Blon_0055 and Blon_0056) or Blon_0832 or Blon_0872)		TC-3.A.1.5,3.A.1.5	0	1000
ALACI	(S)-2-Acetolactate isomerase	Valine, leucine, and isoleucine metabolism	alac_S[c] <=> 33hmeoxobut[c]	(Blon_0131 and Blon_0136)		5.4.99.3,1.1.1.86	-1000	1000
ALAGLN1c	Hydrolysis of L-alanyl-L-glutamine	Peptide metabolism	alagln[c] + h2o[c] <=> ala_L[c] + gln_L[c]	(Blon_1991 or Blon_2032 or Blon_0593)		3.4.11.23	-1000	1000
ALAGLNabc	L-alanyl-L-glutamine transport via ABC system	Transport, extracellular	alagln[e] + atp[c] + h2o[c] -> adp[c] + alagln[c] + h[c] + pi[c]	(Blon_1480 or Blon_2008 or Blon_2420 or (Blon_0053 and Blon_0055 and Blon_0056) or Blon_0832 or Blon_0872)		TC-3.A.1.5,3.A.1.5	0	1000
ALAGLU1c	Hydrolysis of L-alanyl-L-glutamate	Peptide metabolism	alaglu[c] + h2o[c] <=> ala_L[c] + glu_L[c]	(Blon_1991 or Blon_2032 or Blon_0593)		3.4.11.23	-1000	1000
ALAGLUabc	L-alanyl-L-glutamate transport via ABC system	Transport, extracellular	alaglu[e] + atp[c] + h2o[c] -> adp[c] + alaglu[c] + h[c] + pi[c]	(Blon_1480 or Blon_2008 or Blon_2420 or (Blon_0053 and Blon_0055 and Blon_0056) or Blon_0832 or Blon_0872)		TC-3.A.1.5,3.A.1.5	0	1000
ALAGLY1c	Hydrolysis of L-alanylglycine	Peptide metabolism	alagly[c] + h2o[c] <=> ala_L[c] + gly[c]	(Blon_1991 or Blon_2032 or Blon_0593)		3.4.11.23	-1000	1000
ALAGLYabc	L-alanylglycine transport via ABC system	Transport, extracellular	alagly[e] + atp[c] + h2o[c] -> adp[c] + alagly[c] + h[c] + pi[c]	(Blon_1480 or Blon_2008 or Blon_2420 or (Blon_0053 and Blon_0055 and Blon_0056) or Blon_0832 or Blon_0872)		TC-3.A.1.5,3.A.1.5	0	1000
ALAHIS1c	Hydrolysis of L-alanyl-L-histidine	Peptide metabolism	alahis[c] + h2o[c] <=> ala_L[c] + his_L[c]	(Blon_1991 or Blon_2032 or Blon_0593)		3.4.11.23	-1000	1000
ALAHISabc	L-alanyl-L-histidine transport via ABC system	Transport, extracellular	alahis[e] + atp[c] + h2o[c] -> adp[c] + alahis[c] + h[c] + pi[c]	(Blon_1480 or Blon_2008 or Blon_2420 or (Blon_0053 and Blon_0055 and Blon_0056) or Blon_0832 or Blon_0872)		TC-3.A.1.5,3.A.1.5	0	1000
ALALEU1c	Hydrolysis of L-alanyl-L-leucine	Peptide metabolism	alaleu[c] + h2o[c] <=> ala_L[c] + leu_L[c]	(Blon_1991 or Blon_2032 or Blon_0593)		3.4.11.23	-1000	1000
ALALEUabc	L-alanyl-L-leucine transport via ABC system	Transport, extracellular	alaleu[e] + atp[c] + h2o[c] -> adp[c] + alaleu[c] + h[c] + pi[c]	(Blon_1480 or Blon_2008 or Blon_2420 or (Blon_0053 and Blon_0055 and Blon_0056) or Blon_0832 or Blon_0872)		TC-3.A.1.5,3.A.1.5	0	1000
ALAR	Alanine Racemase	Alanine and aspartate metabolism	ala_L[c] <=> ala_D[c]	Blon_1997	R00401	5.1.1.1	-1000	1000
ALATHR1c	Hydrolysis of L-alanyl-L-threonine	Peptide metabolism	alathr[c] + h2o[c] <=> ala_L[c] + thr_L[c]	(Blon_1991 or Blon_2032 or Blon_0593)		3.4.11.23	-1000	1000
ALATHRabc	L-alanyl-L-threonine transport via ABC system	Transport, extracellular	alathr[e] + atp[c] + h2o[c] -> adp[c] + alathr[c] + h[c] + pi[c]	(Blon_1480 or Blon_2008 or Blon_2420 or (Blon_0053 and Blon_0055 and Blon_0056) or Blon_0832 or Blon_0872)		TC-3.A.1.5,3.A.1.5	0	1000
ALAt2r	L-Alanine Reversible Transport via Proton Symport	Transport, extracellular	ala_L[e] + h[e] <=> ala_L[c] + h[c]				-1000	1000
ALCD19	alcohol dehydrogenase (glycerol)	Pyruvate metabolism	glyald[c] + h[c] + nadh[c] <=> glyc[c] + nad[c]	Blon_2241	R01036	1.1.1.1	-1000	1000
ALCD2x	alcohol dehydrogenase (ethanol)	Glycolysis/gluconeogenesis	etoh[c] + nad[c] <=> acald[c] + h[c] + nadh[c]	Blon_2241	R00754	1.1.1.1, 1.1.1.71	-1000	1000
ALDD2x	Aldehyde Dehydrogenase (Acetaldehyde, NAD)	Glycolysis/gluconeogenesis	acald[c] + h2o[c] + nad[c] -> ac[c] + 2 h[c] + nadh[c]	Blon_1961	R00710	1.2.1.3, 1.2.1.5	0	1000
ALDD8x	aldehyde dehydrogenase D glyceraldehyde NAD	Glycolysis/gluconeogenesis	glyald[c] + h2o[c] + nad[c] -> glyc_R[c] + 2 h[c] + nadh[c]	Blon_1961			0	1000
ALKP	Alkaline Phosphatase	Glycerophospholipid metabolism	dhap[c] + h2o[c] -> dha[c] + pi[c]	Blon_0140	R01010	3.1.3.1	0	1000
ALLTNRS	R06605 (unclear reaction, KEGG)	Purine catabolism	5hxudidzcba[c] + h[c] -> alltn_R[c] + co2[c]				0	1000
ALLTNS	2-oxo-4-hydroxy-4-carboxy-5-ureidoimidazoline decarboxylase	Purine catabolism	5hxudidzcba[c] + h[c] -> alltn[c] + co2[c]			4.1.1.97	0	1000
AMALT1	Amylomaltase (maltotriose)	Starch and sucrose metabolism	malt[c] + malttr[c] -> glc_D[c] + maltttr[c]	(Blon_0139 or Blon_2246)		2.4.1.25	0	1000
AMALT2	Amylomaltase (maltotetraose)	Starch and sucrose metabolism	malt[c] + maltttr[c] -> glc_D[c] + maltpt[c]	(Blon_0139 or Blon_2246)		2.4.1.25	0	1000
AMALT3	Amylomaltase (maltopentaose)	Starch and sucrose metabolism	malt[c] + maltpt[c] -> glc_D[c] + malthx[c]	(Blon_0139 or Blon_2246)		2.4.1.25	0	1000
AMALT4	Amylomaltase (maltohexaose)	Starch and sucrose metabolism	malt[c] + malthx[c] -> glc_D[c] + malthp[c]	(Blon_0139 or Blon_2246)		2.4.1.25	0	1000
AMANAPEr	N-acetylmannosamine 6-phosphate epimerase	Aminosugar metabolism	acmanap[c] <=> acgam6p[c]	Blon_0645	R02087	5.1.3.9	-1000	1000
AMANK	N-Acetyl-D-Mannosamine Kinase	Aminosugar metabolism	acmana[c] + atp[c] -> acmanap[c] + adp[c] + h[c]	Blon_0644	R02705	2.7.1.60	0	1000
AMOPBHL	4-hydroxythreonine-4-phosphate dehydrogenase	Vitamin B6 metabolism	amopbut_L[c] + h[c] -> 3a2opp[c] + co2[c]			1.1.1.262	0	1000
AMPMS2	4-amino-2-methyl-5-phosphomethylpyrimidine synthetase	Thiamine metabolism	air[c] + h2o[c] + nad[c] -> 4ampm[c] + 2 for[c] + 3 h[c] + nadh[c]	Blon_0796			0	1000
AMPSO3OX	AMP,sulfite:(FAD) oxidoreductase	Sulfur metabolism	amp[c] + fad[c] + 2 h[c] + so3[c] <=> aps[c] + fadh2[c]			1.8.99.2	-1000	1000
AMPTASECG	Alanyl Aminopeptidase (Cys-Gly)	Glutathione metabolism	cgly[c] + h2o[c] -> cys_L[c] + gly[c]	(Blon_1991 or Blon_2032 or Blon_0593)	R00899	3.4.11.1, 3.4.11.2, 3.4.11.23, 3.4.13.-, 3.4.13.18	0	1000
AMPTASEGC	Gly-Cys aminopeptidase	Peptide metabolism	glycys[c] + h2o[c] -> cys_L[c] + gly[c]	(Blon_1991 or Blon_2032 or Blon_0593)			0	1000
ANPRT	anthranilate phosphoribosyltransferase	Tryptophan metabolism	anth[c] + prpp[c] -> ppi[c] + pran[c]	Blon_0954	R01073	2.4.2.18	0	1000
ANS	anthranilate synthase	Tryptophan metabolism	chor[c] + gln_L[c] -> anth[c] + glu_L[c] + h[c] + pyr[c]	(Blon_1065 and Blon_0076)	R00986	4.1.3.27	0	1000
ANS2	anthranilate synthase 2	Tryptophan metabolism	chor[c] + nh4[c] -> anth[c] + h2o[c] + h[c] + pyr[c]	(Blon_1065 and Blon_0076)	R00985	4.1.3.27	0	1000
AOBUTDs	L-2-amino-3-oxobutanoate decarboxylation (spontaneous)	Glycine, serine, alanine, and threonine metabolism	2aobut[c] + h[c] -> aact[c] + co2[c]		R03758	1.1.1.381	0	1000
AOXHEXCYCL	6-Amino-2-oxohexanoate cyclation	Lysine metabolism	6a2ohxnt[c] <=> 1pipdn2c[c] + h2o[c]		R04175		-1000	1000
APRAUR	5-amino-6-(5-phosphoribosylamino)uracil reductase	Vitamin B2 metabolism	5apru[c] + h[c] + nadph[c] -> 5aprbu[c] + nadp[c]	Blon_0386	R03458	1.1.1.193	0	1000
ARABASE3e	arabinotriose arabinosidase	Plant polysaccharide degradation	arabttr[e] + 2 h2o[e] -> 3 arab_L[e]	Blon_1989		3.2.1.55	0	1000
ARBTpts	arbutin transport via PEP:Pyr PTS	Transport, extracellular	arbt[e] + pep[c] -> arbt6p[c] + pyr[c]	(Blon_0178 and Blon_2183)			0	1000
ARGSL	Argininosuccinate Lyase	Alanine and aspartate metabolism	argsuc[c] <=> arg_L[c] + fum[c]	(Blon_1874 or Blon_0681)	R01086	4.3.2.1	-1000	1000
ARGSSr	argininosuccinate synthase, reversible	Alanine and aspartate metabolism	asp_L[c] + atp[c] + citr_L[c] <=> amp[c] + argsuc[c] + h[c] + ppi[c]	Blon_1875		6.3.4.5	-1000	1000
ARGt2r	L-arganine reversible transport via proton symport	Transport, extracellular	arg_L[e] + h[e] <=> arg_L[c] + h[c]				-1000	1000
ASAD	aspartate-semialdehyde dehydrogenase	Glycine, serine, alanine, and threonine metabolism	aspsa[c] + nadp[c] + pi[c] <=> 4pasp[c] + h[c] + nadph[c]	Blon_0166	R02291	1.2.1.11	-1000	1000
ASNS1	Asparagine Synthase (Glutamine-Hydrolysing)	Alanine and aspartate metabolism	asp_L[c] + atp[c] + gln_L[c] + h2o[c] -> amp[c] + asn_L[c] + glu_L[c] + h[c] + ppi[c]		R00578	6.3.5.4	0	1000
ASNS2	asparagine synthetase	Alanine and aspartate metabolism	asp_L[c] + atp[c] + nh4[c] -> amp[c] + asn_L[c] + h[c] + ppi[c]		R00483	6.3.1.1	0	1000
ASNt2r	L-asparagine reversible transport via proton symport	Transport, extracellular	asn_L[e] + h[e] <=> asn_L[c] + h[c]				-1000	1000
ASP1DC	Aspartate 1-Decarboxylase	beta-Alanine metabolism	asp_L[c] + h[c] -> ala_B[c] + co2[c]		R00489	4.1.1.11, 4.1.1.15	0	1000
ASPCT	aspartate carbamoyltransferase	Pyrimidine synthesis	asp_L[c] + cbp[c] -> cbasp[c] + h[c] + pi[c]	Blon_1451	R01397	2.1.3.2	0	1000
ASPKi	aspartate kinase, irreversible	Glycine, serine, alanine, and threonine metabolism	asp_L[c] + atp[c] -> 4pasp[c] + adp[c]	((Blon_0164 and Blon_0165) or (Blon_0327)			0	1000
ASPO1	L-aspartate oxidase	NAD metabolism	asp_L[c] + h2o[c] + o2[c] -> h2o2[c] + nh4[c] + oaa[c]	Blon_0911	R00357	1.4.3.16	0	1000
ASPO5	L-aspartate oxidase	NAD metabolism	asp_L[c] + fum[c] -> h[c] + iasp[c] + succ[c]			1.4.3.16	0	1000
ASPO6	L-aspartate oxidase	NAD metabolism	asp_L[c] + o2[c] -> h2o2[c] + h[c] + iasp[c]	Blon_0911	R00481	1.4.3.16	0	1000
ASPO7	L-aspartate oxidase	NAD metabolism	asp_L[c] + fmn[c] -> fmnh2[c] + h[c] + iasp[c]	Blon_0911		1.4.3.16	0	1000
ASPT	L-aspartase	Alanine and aspartate metabolism	asp_L[c] -> fum[c] + nh4[c]	((Blon_0164 and Blon_0165) or (Blon_0327)	R00490	4.3.1.1	0	1000
ASPTA	Aspartate Transaminase	Alanine and aspartate metabolism	akg[c] + asp_L[c] <=> glu_L[c] + oaa[c]	(Blon_1439 or Blon_1937 or Blon_1992 or Blon_2297 or Blon_0491 or Blon_0602)	R00355	2.6.1.1	-1000	1000
ASPt2r	L-aspartate reversible transport via proton symport	Transport, extracellular	asp_L[e] + h[e] <=> asp_L[c] + h[c]				-1000	1000
ATPPRT	ATP phosphoribosyltransferase	Histidine metabolism	atp[c] + prpp[c] -> ppi[c] + prbatp[c]	Blon_1366	R01071	2.4.2.17	0	1000
ATPS4	ATP synthase (four protons for one ATP)	Respiration	adp[c] + 4 h[e] + pi[c] -> atp[c] + h2o[c] + 3 h[c]	(Blon_0303 and Blon_0304 and Blon_0305 and Blon_0306 and Blon_0307 and Blon_0308 and Blon_0309 and Blon_0310)		3.6.3.14	0	1000
BACCLi	biotin-[acetyl-CoA-carboxylase] ligase, irreversible	Biotin metabolism	btamp[c] + ppi[c] -> atp[c] + btn[c] + h[c]	Blon_2288		6.2.1.11,6.3.4.9,6.3.4.10,6.3.4.11,6.3.4.15	0	1000
BGLA	1,4-beta-D-Glucan glucohydrolase	Starch and sucrose metabolism	cellb[c] + h2o[c] -> 2 glc_D[c]	(Blon_1905 or Blon_0625)	R00306, R06104	3.2.1.21	0	1000
BGLAr	1,4-beta-D-Glucan glucohydrolase, reversible	Starch and sucrose metabolism	cellb[c] + h2o[c] <=> 2 glc_bD[c]	(Blon_1905 or Blon_0618 or Blon_0625)		3.2.1.21	-1000	1000
BPNT	3, 5-Bisphosphate Nucleotidase	Nucleotide interconversion	h2o[c] + pap[c] -> amp[c] + pi[c]		R00188	3.1.3.7, 3.1.3.97	0	1000
BTNCLi	biotin-carboxyl-carrier-protein:carbon-dioxide ligase (ADP-forming)	Biotin metabolism	apoC_Lys_btn[c] + atp[c] + hco3[c] -> adp[c] + btn_co2[c] + h[c] + pi[c]	(Blon_2286 and Blon_2288)			0	1000
BTNabc	Biotin transport via ABC system	Transport, extracellular	atp[c] + btn[e] + h2o[c] -> adp[c] + btn[c] + h[c] + pi[c]	Blon_0134			0	1000
CA2abc	calcium transport via ABC system	Transport, extracellular	atp[c] + ca2[e] + h2o[c] -> adp[c] + ca2[c] + h[c] + pi[c]			3.6.3, 3.6.3.8	0	1000
CBMTHL2	carbamate hydro-lyase	Nitrogen metabolism	cbmt[c] + 2 h[c] <=> co2[c] + nh4[c]			4.2.1.104	-1000	1000
CBPS	Carbamoyl-Phosphate Synthase (Glutamine-Hydrolysing)	Pyrimidine synthesis	2 atp[c] + gln_L[c] + h2o[c] + hco3[c] -> 2 adp[c] + cbp[c] + glu_L[c] + 2 h[c] + pi[c]	(Blon_1930 or Blon_2095 or (Blon_0737 and Blon_0738))	R00575	6.3.5.5	0	1000
CD2abc1	cadmium transport out via ABC system	Transport, extracellular	atp[c] + cd2[c] + h2o[c] -> adp[c] + cd2[e] + h[c] + pi[c]	(Blon_1851 or Blon_1852 or Blon_0251)		T3.A.3	0	1000
CDPMEK	4-(cytidine 5-diphospho)-2-C-methyl-D-erythritol kinase	Terpenoid backbone biosynthesis	4c2me[c] + atp[c] -> 2p4c2me[c] + adp[c] + h[c]	Blon_2485	R05634	2.7.1.148	0	1000
CGLYabc	L-cysteinylglycine transport via ABC system	Transport, extracellular	atp[c] + cgly[e] + h2o[c] -> adp[c] + cgly[c] + h[c] + pi[c]	(Blon_1480 or Blon_2008 or Blon_2420 or (Blon_0053 and Blon_0055 and Blon_0056) or Blon_0832 or Blon_0872)		TC-3.A.1.5,3.A.1.5	0	1000
CHORM	chorismate mutase	Phenylalanine metabolism	chor[c] -> pphn[c]	Blon_0273	R01715	5.4.99.5	0	1000
CHORS	chorismate synthase	Phenylalanine metabolism	3psme[c] -> chor[c] + pi[c]	Blon_1598	R01714	4.2.3.5	0	1000
CHTBSabc	Chitobiose transport via ABC system	Transport, extracellular	atp[c] + chtbs[e] + h2o[c] -> adp[c] + chtbs[c] + h[c] + pi[c]				0	1000
CO2t	CO2 Transporter via Diffusion	Transport, extracellular	co2[e] <=> co2[c]				-1000	1000
COBALTt5	cobalt transport in/out via permease (no H+)	Transport, extracellular	cobalt2[c] <=> cobalt2[e]	Blon_1010		T1.A.35	-1000	1000
CPPPGO	Coproporphyrinogen Oxidase (O2 Required)	Heme synthesis	cpppg3[c] + 2 h[c] + o2[c] -> 2 co2[c] + 2 h2o[c] + pppg9[c]	Blon_1485	R03220	1.3.3.3	0	1000
CTPS1	CTP Synthase (NH3)	Nucleotide interconversion	atp[c] + nh4[c] + utp[c] -> adp[c] + ctp[c] + 2 h[c] + pi[c]	Blon_1595	R00571	6.3.4.2	0	1000
CTPS2	CTP Synthase (Glutamine)	Pyrimidine synthesis	atp[c] + gln_L[c] + h2o[c] + utp[c] -> adp[c] + ctp[c] + glu_L[c] + 2 h[c] + pi[c]	Blon_1595	R00573	6.3.4.2	0	1000
CYSDS	Cysteine Desulfhydrase	Methionine and cysteine metabolism	cys_L[c] + h2o[c] -> h2s[c] + nh4[c] + pyr[c]	Blon_0748	R00782	4.4.1.1	0	1000
CYSS	cysteine synthase	Methionine and cysteine metabolism	acser[c] + h2s[c] -> ac[c] + cys_L[c] + h[c]	Blon_2004	R00897	2.5.1.47	0	1000
CYSS3r	cysteine synthase (Thiosulfate)	Methionine and cysteine metabolism	acser[c] + trdrd[c] + tsul[c] <=> ac[c] + cys_L[c] + h[c] + so3[c] + trdox[c]	Blon_2004		2.5.1.47	-1000	1000
CYSTGL	Cystathionine G-Lyase	Methionine and cysteine metabolism	cyst_L[c] + h2o[c] -> 2obut[c] + cys_L[c] + nh4[c]	Blon_0748	R01001	4.4.1.1	0	1000
CYSTL	cystathionine b-lyase	Methionine and cysteine metabolism	cyst_L[c] + h2o[c] -> hcys_L[c] + nh4[c] + pyr[c]	Blon_2320	R01286	4.4.1.8	0	1000
CYSTS	Cystathionine Beta-Synthase	Methionine and cysteine metabolism	hcys_L[c] + ser_L[c] -> cyst_L[c] + h2o[c]	Blon_2004	R01290	4.2.1.22	0	1000
CYSt2r	L-cysteine reversible transport via proton symport	Transport, extracellular	cys_L[e] + h[e] <=> cys_L[c] + h[c]		R00897	2.5.1.47, 2.5.1.65	-1000	1000
CYTDK3	ITPcytidine 5-phosphotransferase	Nucleotide interconversion	cytd[c] + itp[c] -> cmp[c] + h[c] + idp[c]	Blon_1167		2.7.4.14	0	1000
CYTK1	Cytidylate Kinase (CMP)	Nucleotide interconversion	atp[c] + cmp[c] <=> adp[c] + cdp[c]	Blon_1167	R00512	2.7.4.14, 2.7.4.25	-1000	1000
CYTK2	Cytidylate Kinase (dCMP)	Nucleotide interconversion	atp[c] + dcmp[c] <=> adp[c] + dcdp[c]	Blon_1167	R01665	2.7.4.13, 2.7.4.14, 2.7.4.25	-1000	1000
Cuabc	Copper transport via ABC system	Transport, extracellular	atp[c] + cu2[e] + h2o[c] -> adp[c] + cu2[c] + h[c] + pi[c]	(Blon_1851 or Blon_1852 or Blon_0251)	R00573	T3.A.3	0	1000
Cut1	Copper export via ATPase	Transport, extracellular	atp[c] + cu2[c] + h2o[c] -> adp[c] + cu2[e] + h[c] + pi[c]	(Blon_1851 or Blon_1852 or Blon_0251)	R00573	T3.A.3	0	1000
DAPDA	N-acetyl-L,L-diaminopimelate deacetylase	Lysine metabolism	h2o[c] + n6all26d[c] <=> 26dap_LL[c] + ac[c]	Blon_0756	R02733	3.5.1.47	-1000	1000
DAPDC	diaminopimelate decarboxylase	Lysine metabolism	26dap_M[c] + h[c] -> co2[c] + lys_L[c]	Blon_2317	R00451	4.1.1.20	0	1000
DAPE	diaminopimelate epimerase	Lysine metabolism	26dap_LL[c] <=> 26dap_M[c]	Blon_0769	R02735	5.1.1.7	-1000	1000
DASYN120	CDP-diacylglycerol synthetase (n-C12:0)	Glycerophospholipid metabolism	ctp[c] + h[c] + pa120[c] -> cdpdddecg[c] + ppi[c]	Blon_1060		2.7.7.41	0	1000
DASYN140	CDP-diacylglycerol synthetase (n-C14:0)	Glycerophospholipid metabolism	ctp[c] + h[c] + pa140[c] -> cdpdtdecg[c] + ppi[c]	Blon_1060		2.7.7.41	0	1000
DASYN141	CDP-diacylglycerol synthetase (n-C14:1)	Glycerophospholipid metabolism	ctp[c] + h[c] + pa141[c] -> cdpdtdec7eg[c] + ppi[c]	Blon_1060		2.7.7.41	0	1000
DASYN160	CDP-diacylglycerol synthetase (n-C16:0)	Glycerophospholipid metabolism	ctp[c] + h[c] + pa160[c] -> cdpdhdecg[c] + ppi[c]	Blon_1060		2.7.7.41	0	1000
DASYN161	CDP-diacylglycerol synthetase (n-C16:1)	Glycerophospholipid metabolism	ctp[c] + h[c] + pa161[c] -> cdpdhdec9eg[c] + ppi[c]	Blon_1060		2.7.7.41	0	1000
DASYN180	CDP-diacylglycerol synthetase (n-C18:0)	Glycerophospholipid metabolism	ctp[c] + h[c] + pa180[c] -> cdpdodecg[c] + ppi[c]	Blon_1060		2.7.7.41	0	1000
DASYN181	CDP-diacylglycerol synthetase (n-C18:1)	Glycerophospholipid metabolism	ctp[c] + h[c] + pa181[c] -> cdpdodec11eg[c] + ppi[c]	Blon_1060		2.7.7.41	0	1000
DASYNAI15	anteisopentadecanoyl-phosphatidate cytidylyltransferase	Glycerophospholipid metabolism	ctp[c] + h[c] + paai15[c] -> cdpdaipdecg[c] + ppi[c]	Blon_1060		2.7.7.41	0	1000
DASYNAI17	anteisoheptadecanoyl-phosphatidate cytidylyltransferase	Glycerophospholipid metabolism	ctp[c] + h[c] + paai17[c] -> cdpdaihpdecg[c] + ppi[c]	Blon_1060		2.7.7.41	0	1000
DASYNI14	isotetradecanoyl-phosphatidate cytidylyltransferase	Glycerophospholipid metabolism	ctp[c] + h[c] + pai14[c] -> cdpditdecg[c] + ppi[c]	Blon_1060		2.7.7.41	0	1000
DASYNI15	isopentadecanoyl-phosphatidate cytidylyltransferase	Glycerophospholipid metabolism	ctp[c] + h[c] + pai15[c] -> cdpdipdecg[c] + ppi[c]	Blon_1060		2.7.7.41	0	1000
DASYNI16	isohexadecanoyl-phosphatidate cytidylyltransferase	Glycerophospholipid metabolism	ctp[c] + h[c] + pai16[c] -> cdpdihdecg[c] + ppi[c]	Blon_1060		2.7.7.41	0	1000
DASYNI17	isoheptadecanoyl-phosphatidate cytidylyltransferase	Glycerophospholipid metabolism	ctp[c] + h[c] + pai17[c] -> cdpdihpdecg[c] + ppi[c]	Blon_1060		2.7.7.41	0	1000
DB4PS	3,4-Dihydroxy-2-butanone-4-phosphate synthase	Vitamin B2 metabolism	ru5p_D[c] -> db4p[c] + for[c] + h[c]	Blon_0388	R07281	4.1.99.12	0	1000
DCTPD	dCTP deaminase	Nucleotide interconversion	dctp[c] + h2o[c] + h[c] -> dutp[c] + nh4[c]	Blon_2465	R02325	3.5.4.13	0	1000
DCTPD2	dCTP deaminase	Nucleotide interconversion	ctp[c] + h2o[c] + h[c] -> nh4[c] + utp[c]	Blon_2465	R00568	3.5.4.13	0	1000
DDGLK	2-dehydro-3-deoxygluconokinase	Pentose and glucuronate interconversions	2ddglcn[c] + atp[c] -> 2ddg6p[c] + adp[c] + h[c]		R01541	2.7.1.178, 2.7.1.45	0	1000
DDPA	3-deoxy-D-arabino-heptulosonate 7-phosphate synthetase	Phenylalanine metabolism	e4p[c] + h2o[c] + pep[c] -> 2dda7p[c] + pi[c]	(Blon_0357 and Blon_0358)	R01826	4.1.2.15	0	1000
DEXTRINASE	Maltodextrin glucosidase (dextrin)	Starch and sucrose metabolism	dextrin[c] + 5 h2o[c] -> 6 glc_D[c]	Blon_2453		3.2.1.20	0	1000
DEXTRINabc	Dextrin uptake via ABC transporter	Transport, extracellular	atp[c] + dextrin[e] + h2o[c] -> adp[c] + dextrin[c] + h[c] + pi[c]				0	1000
DGK1	Deoxyguanylate Kinase (dGMP:ATP)	Nucleotide interconversion	atp[c] + dgmp[c] <=> adp[c] + dgdp[c]	Blon_0740	R02090	2.7.4.12, 2.7.4.13, 2.7.4.8	-1000	1000
DHAD1	dihydroxy-acid dehydratase (2,3-dihydroxy-3-methylbutanoate)	Valine, leucine, and isoleucine metabolism	23dhmb[c] -> 3mob[c] + h2o[c]	Blon_2134	R04441	4.2.1.9	0	1000
DHAD2	Dihydroxy-acid dehydratase (2,3-dihydroxy-3-methylpentanoate)	Valine, leucine, and isoleucine metabolism	23dhmp[c] -> 3mop[c] + h2o[c]	Blon_2465	R05070	4.2.1.9	0	1000
DHDPRy	dihydrodipicolinate reductase (NADPH)	Lysine metabolism	23dhdp[c] + h[c] + nadph[c] -> nadp[c] + thdp[c]	Blon_2035		1.3.1.26	0	1000
DHDPS	dihydrodipicolinate synthase	Lysine metabolism	aspsa[c] + pyr[c] -> 23dhdp[c] + 2 h2o[c] + h[c]	(Blon_2034 or Blon_0651)		4.3.3.7	0	1000
DHFOR2	dihydrofolate reductase	Folate metabolism	dhf[c] + nadp[c] <=> fol[c] + nadph[c]	Blon_2141		1.5.1.3	-1000	1000
DHFR	Dihydrofolate Reductase	Folate metabolism	dhf[c] + h[c] + nadph[c] <=> nadp[c] + thf[c]	Blon_2141	R00939	1.5.1.3	-1000	1000
DHFS	dihydrofolate synthase	Folate metabolism	atp[c] + dhpt[c] + glu_L[c] -> adp[c] + dhf[c] + h[c] + pi[c]	Blon_0890	R02237	6.3.2.12	0	1000
DHNAOPT	1,4-dihydroxy-2-naphthoate octaprenyltransferase (EC 2.5.1.74)	Ubiquinone and other terpenoid-quinone biosynthesis	dhna[c] + phyldpp[c] <=> co2[c] + dmphqno[c] + h[c] + ppi[c]	Blon_2160		2.5.1.74	-1000	1000
DHNAOT4	1,4-dihydroxy-2-naphthoate octaprenyltransferase	Ubiquinone and other terpenoid-quinone biosynthesis	dhna[c] + h[c] + octdp[c] -> 2dmmql8[c] + co2[c] + ppi[c]	Blon_2160		2.5.1.74	0	1000
DHNPA	dihydroneopterin aldolase	Folate metabolism	dhnpt[c] -> 2ahhmp[c] + gcald[c]	Blon_0552		4.1.2.25	0	1000
DHNPA2	dihydroneopterin aldolase	Folate metabolism	dhnpt[c] -> 6hmhpt[c] + gcald[c]	Blon_0553		4.1.2.25	0	1000
DHORD2	dihydoorotic acid dehydrogenase (quinone8)	Pyrimidine synthesis	dhor_S[c] + q8[c] -> orot[c] + q8h2[c]	((Blon_1446 and Blon_1447) or Blon_2065 or Blon_2323)		1.3.5.2	0	1000
DHORD5	dihydroorotic acid (menaquinone-8)	Pyrimidine synthesis	dhor_S[c] + mqn8[c] -> mql8[c] + orot[c]	((Blon_1446 and Blon_1447) or (Blon_2065 and Blon_2323))		1.3.5.2	0	1000
DHORDfum	Fumarate dependent DHORD	Pyrimidine synthesis	dhor_S[c] + fum[c] -> orot[c] + succ[c]		R01867	1.3.98.1	0	1000
DHORDi	(S)-Dihydroorotateoxygen oxidoreductase	Pyrimidine synthesis	dhor_S[c] + o2[c] -> h2o2[c] + orot[c]	((Blon_1446 and Blon_1447) or Blon_2065 or Blon_2323)		1.3.3.1	0	1000
DHORTS	Dihydroorotase	Pyrimidine synthesis	dhor_S[c] + h2o[c] <=> cbasp[c] + h[c]	Blon_1449	R01993	3.5.2.3	-1000	1000
DHPPDA	diaminohydroxyphosphoribosylaminopyrimidine deaminase	Vitamin B2 metabolism	25dhpp[c] + h2o[c] + h[c] -> 5apru[c] + nh4[c]	Blon_0386		3.5.4.26	0	1000
DHPS	dihydropteroate synthase	Folate metabolism	2ahhmp[c] + 4abz[c] -> dhpt[c] + h2o[c]	Blon_0551		2.5.1.15	0	1000
DHPS2	dihydropteroate synthase	Folate metabolism	4abz[c] + 6hmhptpp[c] -> dhpt[c] + ppi[c]	Blon_0552	R03067	2.5.1.15	0	1000
DHQS	3-dehydroquinate synthase	Phenylalanine metabolism	2dda7p[c] -> 3dhq[c] + pi[c]	Blon_1597	R03083	4.2.3.4	0	1000
DHQTi	3-dehydroquinate dehydratase, irreversible	Phenylalanine metabolism	3dhq[c] -> 3dhsk[c] + h2o[c]	Blon_1596	R03084	4.2.1.10	0	1000
DMATT	Dimethylallyltranstransferase	Cholesterol metabolism	dmpp[c] + ipdp[c] -> grdp[c] + ppi[c]		R01658	2.5.1.1	0	1000
DMPPS	1-hydroxy-2-methyl-2-(E)-butenyl 4-diphosphate reductase (dmpp)	Terpenoid backbone biosynthesis	h2mb4p[c] + h[c] + nadh[c] -> dmpp[c] + h2o[c] + nad[c]	Blon_0898		1.17.1.2	0	1000
DMPPS2r	4-hydroxy-3-methylbut-2-enyl diphosphate reductase (NADP), reversible	Terpenoid backbone biosynthesis	h2mb4p[c] + h[c] + nadph[c] <=> dmpp[c] + h2o[c] + nadp[c]	Blon_0898		1.17.1.2	-1000	1000
DM_4HBA	Sink needed to allow 4-hydroxy-benzoate to leave system	Exchange/demand reaction	4hba[c] ->				0	1000
DM_GCALD	Sink needed to allow glycol aldehyde to leave system	Exchange/demand reaction	gcald[c] ->				0	1000
DM_atp_c_	Demand for ATP, Cytosolic	Exchange/demand reaction	atp[c] + h2o[c] -> adp[c] + h[c] + pi[c]				0	1000
DM_dhptd(c)	Demand reaction for 4,5-dihydroxy-2,3-pentanedione	Exchange/demand reaction	dhptd[c] <=>				-1000	1000
DPCOAK	Dephospho Coenzyme A Kinase	CoA synthesis	atp[c] + dpcoa[c] -> adp[c] + coa[c] + h[c]	Blon_1753	R00130	2.7.1.24	0	1000
DPRr	2 dehydropantoate 2 reductase	CoA synthesis	2dhp[c] + h[c] + nadph[c] <=> nadp[c] + pant_R[c]	(Blon_0131 and Blon_0136)		1.1.1.169	-1000	1000
DRBK	Deoxyribokinase	Pentose phosphate pathway	atp[c] + drib[c] -> 2dr5p[c] + adp[c] + h[c]	(Blon_0640 or Blon_0963)	R02750	2.7.1.15	0	1000
DTMPK	DTMP Kinase	Nucleotide interconversion	atp[c] + dtmp[c] -> adp[c] + dtdp[c]	Blon_0174	R02094	2.7.4.12, 2.7.4.13, 2.7.4.9	0	1000
DUTPDP	DUTP Diphosphatase	Pyrimidine catabolism	dutp[c] + h2o[c] -> dump[c] + h[c] + ppi[c]	Blon_0970	R02100	3.6.1.-, 3.6.1.23, 3.6.1.9	0	1000
DXPRIr	1-deoxy-D-xylulose reductoisomerase, reversible	Terpenoid backbone biosynthesis	dxyl5p[c] + h[c] + nadph[c] <=> 2me4p[c] + nadp[c]	Blon_0779		1.1.1.267	-1000	1000
DXPS	1-deoxy-D-xylulose 5-phosphate synthase	Terpenoid backbone biosynthesis	g3p[c] + h[c] + pyr[c] -> co2[c] + dxyl5p[c]	Blon_1983	R05636	4.1.3.37	0	1000
E4PD	Erythrose 4-phosphate dehydrogenase	Vitamin B6 metabolism	e4p[c] + h2o[c] + nad[c] <=> 4per[c] + 2 h[c] + nadh[c]	Blon_0900	R01825	1.2.1.72	-1000	1000
EDA	2-dehydro-3-deoxy-phosphogluconate aldolase	Pentose phosphate pathway	2ddg6p[c] -> g3p[c] + pyr[c]		R05605	4.1.2.14	0	1000
EHGLAT	L-Erythro-4-Hydroxyglutamate:2-Oxoglutarate Aminotransferase	Arginine and proline metabolism	akg[c] + e4hglu[c] -> 4h2oglt[c] + glu_L[c]	(Blon_1439 or Blon_1992 or Blon_2297 or Blon_0491)		2.6.1.1	0	1000
ENO	Enolase	Glycolysis/gluconeogenesis	2pg[c] <=> h2o[c] + pep[c]	Blon_1836	R00658	4.2.1.11	-1000	1000
ETOHt	Ethanol Reversible Transport	Transport, extracellular	etoh[e] <=> etoh[c]				-1000	1000
EX_12ppd_S(e)	(S)-Propane-1,2-diol exchange	Exchange/demand reaction	12ppd_S[e] ->				0	1000
EX_4abz(e)	4 Aminobenzoate exchange	Exchange/demand reaction	4abz[e] <=>				-0.001	1000
EX_5mthf(e)	exchange reaction for 5-Methyltetrahydrofolate	Exchange/demand reaction	5mthf[e] <=>				-0.001	1000
EX_C02528(e)	chenodeoxycholate exchange	Exchange/demand reaction	C02528[e] ->				0	1000
EX_Ser_Thr(e)	protein-linked serine or threonine residue (O-glycosylation site) exchange	Exchange/demand reaction	Ser_Thr[e] <=>				-0.1	1000
EX_Tn_antigen(e)	Tn_antigen (mucin O-glycan) exchange	Exchange/demand reaction	Tn_antigen[e] ->				0	1000
EX_ac(e)	Acetate exchange	Exchange/demand reaction	ac[e] ->				0	1000
EX_acald(e)	Acetaldehyde exchange	Exchange/demand reaction	acald[e] ->				0	1000
EX_acgam(e)	N-Acetyl-D-glucosamine exchange	Exchange/demand reaction	acgam[e] ->				0	1000
EX_acnam(e)	N-Acetylneuraminate exchange	Exchange/demand reaction	acnam[e] ->				0	1000
EX_ade(e)	Adenine exchange	Exchange/demand reaction	ade[e] <=>				-0.01	1000
EX_ala_L(e)	exchange reaction for L-alanine	Exchange/demand reaction	ala_L[e] <=>				-0.1	0
EX_alaasp(e)	L-alanyl-L-aspartate exchange	Exchange/demand reaction	alaasp[e] <=>				-0.1	1000
EX_alagln(e)	L-alanyl-L-glutamine exchange	Exchange/demand reaction	alagln[e] <=>				-0.1	1000
EX_alaglu(e)	L-alanyl-L-glutamate exchange	Exchange/demand reaction	alaglu[e] <=>				-0.1	1000
EX_alagly(e)	L-alanylglycine exchange	Exchange/demand reaction	alagly[e] <=>				-0.1	1000
EX_alahis(e)	L-alanyl-L-histidine exchange	Exchange/demand reaction	alahis[e] <=>				-0.1	1000
EX_alaleu(e)	L-alanyl-L-leucine exchange	Exchange/demand reaction	alaleu[e] <=>				-0.1	1000
EX_alathr(e)	L-alanyl-L-threonine exchange	Exchange/demand reaction	alathr[e] <=>				-0.1	1000
EX_arbt(e)	Arbutin exchange	Exchange/demand reaction	arbt[e] ->				0	1000
EX_arg_L(e)	L-Arginine exchange	Exchange/demand reaction	arg_L[e] <=>				-0.1	1000
EX_asn_L(e)	exchange reaction for L-asparagine	Exchange/demand reaction	asn_L[e] <=>				-0.1	1000
EX_asp_L(e)	L-Aspartate exchange	Exchange/demand reaction	asp_L[e] <=>				-0.1	1000
EX_biomass(e)	EX Biomass c0	Exchange/demand reaction	biomass[c] <=>				-1000	1000
EX_btn(e)	Biotin exchange	Exchange/demand reaction	btn[e] <=>				-0.001	1000
EX_ca2(e)	Calcium exchange	Exchange/demand reaction	ca2[e] <=>				-1000	1000
EX_cd2(e)	Cadmium exchange	Exchange/demand reaction	cd2[e] <=>				-1000	1000
EX_cgly(e)	Cys-Gly exchange	Exchange/demand reaction	cgly[e] <=>				-0.1	1000
EX_cholate(e)	exchange reaction for cholate	Exchange/demand reaction	cholate[e] ->				0	1000
EX_chtbs(e)	Chitobiose exchange	Exchange/demand reaction	chtbs[e] ->				0	1000
EX_cl(e)	exchange reaction for Chloride	Exchange/demand reaction	cl[e] <=>				-1000	1000
EX_co2(e)	CO2 exchange	Exchange/demand reaction	co2[e] <=>				-1000	1000
EX_cobalt2(e)	Co2+ exchange	Exchange/demand reaction	cobalt2[e] <=>				-1000	1000
EX_cu2(e)	Cu2+ exchange	Exchange/demand reaction	cu2[e] <=>				-1000	1000
EX_cys_L(e)	exchange reaction for L-cysteine	Exchange/demand reaction	cys_L[e] <=>				-0.1	0
EX_dextrin(e)	Dextrin exchange	Exchange/demand reaction	dextrin[e] ->				0	1000
EX_dgchol(e)	Chenodeoxyglycocholate exchange	Exchange/demand reaction	dgchol[e] ->				0	1000
EX_dsT_antigen(e)	disialyl-T antigen exchange	Exchange/demand reaction	dsT_antigen[e] ->				0	1000
EX_etoh(e)	Ethanol exchange	Exchange/demand reaction	etoh[e] ->				0	1000
EX_fe2(e)	EX_fe2(u)	Exchange/demand reaction	fe2[e] <=>				-1000	1000
EX_fe3(e)	Fe3+ exchange	Exchange/demand reaction	fe3[e] <=>				-1000	1000
EX_fol(e)	exchange reaction for Folate	Exchange/demand reaction	fol[e] <=>				-0.001	1000
EX_for(e)	Formate exchange	Exchange/demand reaction	for[e] ->				0	1000
EX_fru(e)	exchange reaction for D-Fructose	Exchange/demand reaction	fru[e] ->				0	1000
EX_fuc_L(e)	L-Fucose exchange	Exchange/demand reaction	fuc_L[e] ->				0	1000
EX_gal(e)	exchange reaction for D-Galactose	Exchange/demand reaction	gal[e] ->				0	1000
EX_gcald(e)	Glycolaldehyde exchange	Exchange/demand reaction	gcald[e] ->				0	1000
EX_gchola(e)	Glycocholate exchange	Exchange/demand reaction	gchola[e] ->				0	1000
EX_glc_D(e)	D-Glucose exchange	Exchange/demand reaction	glc_D[e] ->				0	1000
EX_glcur(e)	D-glucuronate exchange	Exchange/demand reaction	glcur[e] ->				0	1000
EX_gln_L(e)	exchange reaction for L-glutamine	Exchange/demand reaction	gln_L[e] <=>				-0.1	0
EX_glu_L(e)	L-Glutamate exchange	Exchange/demand reaction	glu_L[e] <=>				-0.1	0
EX_gly(e)	exchange reaction for Glycine	Exchange/demand reaction	gly[e] <=>				-0.1	0
EX_glyasn(e)	Glycyl-L-asparagine exchange	Exchange/demand reaction	glyasn[e] <=>				-0.1	1000
EX_glyasp(e)	Glycyl-L-aspartate exchange	Exchange/demand reaction	glyasp[e] <=>				-0.1	1000
EX_glyc(e)	Glycerol exchange	Exchange/demand reaction	glyc[e] ->				0	1000
EX_glyc3p(e)	Ex_glyc3p[e]	Exchange/demand reaction	glyc3p[e] ->				0	1000
EX_glycys(e)	Gly-Cys exchange reaction	Exchange/demand reaction	glycys[e] <=>				-0.1	1000
EX_glygln(e)	Glycyl-L-glutamine exchange	Exchange/demand reaction	glygln[e] <=>				-0.1	1000
EX_glyglu(e)	Glycyl-L-glutamate exchange	Exchange/demand reaction	glyglu[e] <=>				-0.1	1000
EX_glyleu(e)	Glycylleucine exchange	Exchange/demand reaction	glyleu[e] <=>				-0.1	1000
EX_glymet(e)	Glycyl-L-methionine exchange	Exchange/demand reaction	glymet[e] <=>				-0.1	1000
EX_glyphe(e)	exchange reaction for glycylphenylalaine	Exchange/demand reaction	glyphe[e] <=>				-0.1	1000
EX_glypro(e)	Glycylproline exchange	Exchange/demand reaction	glypro[e] <=>				-0.1	1000
EX_glytyr(e)	Glycyl-L-tyrosine exchange	Exchange/demand reaction	glytyr[e] <=>				-0.1	1000
EX_h(e)	exchange reaction for proton	Exchange/demand reaction	h[e] <=>				-1000	1000
EX_h2o(e)	H2O exchange	Exchange/demand reaction	h2o[e] <=>				-1000	1000
EX_hg2(e)	Hg2+ exchange	Exchange/demand reaction	hg2[e] <=>				-1000	1000
EX_his_L(e)	exchange reaction for L-histidine	Exchange/demand reaction	his_L[e] <=>				-0.1	0
EX_hxan(e)	Hypoxanthine exchange	Exchange/demand reaction	hxan[e] ->				0	1000
EX_ile_L(e)	L-Isoleucine exchange	Exchange/demand reaction	ile_L[e] <=>				-0.1	0
EX_inulin(e)	Inulin exchange	Exchange/demand reaction	inulin[e] ->				0	1000
EX_k(e)	K+ exchange	Exchange/demand reaction	k[e] <=>				-1000	1000
EX_kesto(e)	Kestose exchange	Exchange/demand reaction	kesto[e] ->				0	1000
EX_kestopt(e)	Kestopentaose exchange	Exchange/demand reaction	kestopt[e] ->				0	1000
EX_kestottr(e)	Kestotetraose exchange	Exchange/demand reaction	kestottr[e] ->				0	1000
EX_lac_L(e)	L-Lactate exchange	Exchange/demand reaction	lac_L[e] ->				0	1000
EX_lcts(e)	Lactose exchange	Exchange/demand reaction	lcts[e] ->				0	1000
EX_leu_L(e)	L-Leucine exchange	Exchange/demand reaction	leu_L[e] <=>				-0.1	0
EX_lys_L(e)	L-Lysine exchange	Exchange/demand reaction	lys_L[e] <=>				-0.1	1000
EX_malt(e)	Maltose exchange	Exchange/demand reaction	malt[e] ->				0	1000
EX_malthx(e)	Maltohexaose exchange	Exchange/demand reaction	malthx[e] ->				0	1000
EX_malttr(e)	Maltotriose exchange	Exchange/demand reaction	malttr[e] ->				0	1000
EX_melib(e)	Melibiose exchange	Exchange/demand reaction	melib[e] ->				0	1000
EX_met_D(e)	D-Methionine exchange	Exchange/demand reaction	met_D[e] <=>				-0.1	1000
EX_met_L(e)	L-Methionine exchange	Exchange/demand reaction	met_L[e] <=>				-0.1	1000
EX_metala(e)	L-methionyl-L-alanine exchange	Exchange/demand reaction	metala[e] <=>				-0.1	1000
EX_metsox_R_L(e)	L-methionine-R-sulfoxide exchange	Exchange/demand reaction	metsox_R_L[e] <=>				-0.1	1000
EX_metsox_S_L(e)	L-Methionine S-oxide exchange	Exchange/demand reaction	metsox_S_L[e] <=>				-0.1	1000
EX_mg2(e)	Mg exchange	Exchange/demand reaction	mg2[e] <=>				-1000	1000
EX_mn2(e)	Mn2+ exchange	Exchange/demand reaction	mn2[e] <=>				-1000	1000
EX_na1(e)	exchange reaction for Sodium	Exchange/demand reaction	na1[e] <=>				-1000	1000
EX_nac(e)	Nicotinate exchange	Exchange/demand reaction	nac[e] <=>				-0.001	1000
EX_nh4(e)	Ammonia exchange	Exchange/demand reaction	nh4[e] <=>				-1000	1000
EX_ni2(e)	Ni2+ exchange	Exchange/demand reaction	ni2[e] <=>				-1000	1000
EX_o2(e)	oxygen exchange	Exchange/demand reaction	o2[e] ->				0	1000
EX_oxa(e)	Oxalate exchange	Exchange/demand reaction	oxa[e] ->				0	1000
EX_pb(e)	Lead exchange	Exchange/demand reaction	pb[e] <=>				-1000	1000
EX_phe_L(e)	exchange reaction for L-phenylalanine	Exchange/demand reaction	phe_L[e] <=>				-0.1	0
EX_pi(e)	Phosphate exchange	Exchange/demand reaction	pi[e] <=>				-1000	1000
EX_pnto_R(e)	(R)-Pantothenate exchange	Exchange/demand reaction	pnto_R[e] <=>				-0.001	1000
EX_ppi(e)	exchange reaction for ppi	Exchange/demand reaction	ppi[e] <=>				-1000	1000
EX_pro_L(e)	L-Proline exchange	Exchange/demand reaction	pro_L[e] <=>				-0.1	0
EX_pydam(e)	exchange reaction for Pyridoxamine	Exchange/demand reaction	pydam[e] <=>	Blon_1695			-0.001	1000
EX_pydx(e)	exchange reaction for Pyridoxal	Exchange/demand reaction	pydx[e] <=>	Blon_1695			-0.001	1000
EX_pydxn(e)	exchange reaction for Pyridoxine	Exchange/demand reaction	pydxn[e] <=>	Blon_1695			-0.001	1000
EX_raffin(e)	Raffinose exchange	Exchange/demand reaction	raffin[e] ->				0	1000
EX_rib_D(e)	exchange reaction for ribose	Exchange/demand reaction	rib_D[e] ->				0	1000
EX_ribflv(e)	exchange reaction for Riboflavin	Exchange/demand reaction	ribflv[e] <=>				-0.001	1000
EX_salcn(e)	Salicin exchange	Exchange/demand reaction	salcn[e] ->				0	1000
EX_ser_L(e)	exchange reaction for L-serine	Exchange/demand reaction	ser_L[e] <=>				-0.1	1000
EX_so4(e)	Sulfate exchange	Exchange/demand reaction	so4[e] <=>				-1000	1000
EX_stys(e)	Stachyose exchange	Exchange/demand reaction	stys[e] ->				0	1000
EX_succ(e)	Succinate exchange	Exchange/demand reaction	succ[e] ->				0	1000
EX_sucr(e)	Sucrose exchange	Exchange/demand reaction	sucr[e] ->				0	1000
EX_taur(e)	Taurine exchange	Exchange/demand reaction	taur[e] ->				0	1000
EX_tchola(e)	Taurocholic acid exchange	Exchange/demand reaction	tchola[e] ->				0	1000
EX_tdchola(e)	taurochenodeoxycholate exchange	Exchange/demand reaction	tdchola[e] ->				0	1000
EX_thf(e)	5,6,7,8-Tetrahydrofolate exchange	Exchange/demand reaction	thf[e] <=>				-0.001	1000
EX_thm(e)	exchange reaction for Thiamin	Exchange/demand reaction	thm[e] <=>				-0.01	1000
EX_thr_L(e)	L-Threonine exchange	Exchange/demand reaction	thr_L[e] <=>				-0.1	0
EX_tre(e)	Trehalose exchange	Exchange/demand reaction	tre[e] ->				0	1000
EX_trp_L(e)	L-Tryptophan exchange	Exchange/demand reaction	trp_L[e] <=>				-0.1	1000
EX_tyr_L(e)	L-Tyrosine exchange	Exchange/demand reaction	tyr_L[e] <=>				-0.1	1000
EX_ura(e)	Uracil exchange	Exchange/demand reaction	ura[e] <=>				-0.01	1000
EX_urea(e)	Urea exchange	Exchange/demand reaction	urea[e] <=>				-0.1	1000
EX_val_L(e)	L-Valine exchange	Exchange/demand reaction	val_L[e] <=>				-0.1	0
EX_xan(e)	Ex_xan[e]	Exchange/demand reaction	xan[e] ->				0	1000
EX_zn2(e)	Zinc exchange	Exchange/demand reaction	zn2[e] <=>				-1000	1000
F6PE4PL	D-Fructose-6-phosphate D-erythrose-4-phosphate-lyase	Fructose and mannose metabolism	f6p[c] + pi[c] -> actp[c] + e4p[c] + h2o[c]	Blon_1722		4.1.2.22	0	1000
FACOAL140	fatty-acid--CoA ligase (tetradecanoate)	Fatty acid synthesis	atp[c] + coa[c] + ttdca[c] <=> amp[c] + ppi[c] + tdcoa[c]	(Blon_1054 or Blon_0427 or Blon_0607)			-1000	1000
FACOAL160	fatty-acid--CoA ligase (hexadecanoate)	Fatty acid synthesis	atp[c] + coa[c] + hdca[c] <=> amp[c] + pmtcoa[c] + ppi[c]	(Blon_1054 or Blon_0427 or Blon_0607)	R01280	6.2.1.3	-1000	1000
FACOAL161	Fatty-Acid- Coenzyme A Ligase (Hexadecenoate)	Fatty acid synthesis	atp[c] + coa[c] + hdcea[c] <=> amp[c] + hdcoa[c] + ppi[c]	(Blon_1054 or Blon_0427 or Blon_0607)			-1000	1000
FACOAL180	fatty-acid--CoA ligase (octadecanoate)	Fatty acid synthesis	atp[c] + coa[c] + ocdca[c] <=> amp[c] + ppi[c] + stcoa[c]	(Blon_1054 or Blon_0427 or Blon_0607)		6.2.1.3	-1000	1000
FACOAL181	fatty-acid--CoA ligase (octadecenoate)	Fatty acid synthesis	atp[c] + coa[c] + ocdcea[c] <=> amp[c] + odecoa[c] + ppi[c]	(Blon_1054 or Blon_0427 or Blon_0607)			-1000	1000
FACOALAI15	fatty-acid--CoA ligase (ANTEISO15)	Fatty acid synthesis	atp[c] + coa[c] + fa4[c] <=> aipdcoa[c] + amp[c] + ppi[c]	(Blon_1054 or Blon_0427 or Blon_0607)		6.2.1.3	-1000	1000
FACOALAI17	fatty-acid--CoA ligase (ANTEISO17)	Fatty acid synthesis	atp[c] + coa[c] + fa12[c] <=> aihpdcoa[c] + amp[c] + ppi[c]	(Blon_1054 or Blon_0427 or Blon_0607)		6.2.1.3	-1000	1000
FACOALI14	fatty-acid--CoA ligase (ISO14)	Fatty acid synthesis	atp[c] + coa[c] + fa1[c] <=> amp[c] + itdcoa[c] + ppi[c]	(Blon_1054 or Blon_0427 or Blon_0607)		6.2.1.3	-1000	1000
FACOALI15	fatty-acid--CoA ligase (ISO15)	Fatty acid synthesis	atp[c] + coa[c] + fa3[c] <=> amp[c] + ipdcoa[c] + ppi[c]	(Blon_1054 or Blon_0427 or Blon_0607)		6.2.1.3	-1000	1000
FACOALI16	fatty-acid--CoA ligase (ISO16)	Fatty acid synthesis	atp[c] + coa[c] + fa6[c] <=> amp[c] + ihdcoa[c] + ppi[c]	(Blon_1054 or Blon_0427 or Blon_0607)		6.2.1.3	-1000	1000
FACOALI17	fatty-acid--CoA ligase (ISO17)	Fatty acid synthesis	atp[c] + coa[c] + fa11[c] <=> amp[c] + ihpdcoa[c] + ppi[c]	(Blon_1054 or Blon_0427 or Blon_0607)		6.2.1.3	-1000	1000
FBA	Fructose-Bisphosphate Aldolase	Glycolysis/gluconeogenesis	fdp[c] <=> dhap[c] + g3p[c]	Blon_0120	R01068	4.1.2.13	-1000	1000
FBA2	D-Fructose 1-Phosphate D-Glyceraldehyde-3-Phosphate-Lyase	Fructose and mannose metabolism	f1p[c] <=> dhap[c] + glyald[c]	Blon_0120	R02568	4.1.2.13	-1000	1000
FBA3	Sedoheptulose 1,7-bisphosphate D-glyceraldehyde-3-phosphate-lyase	Pentose phosphate pathway	s17bp[c] <=> dhap[c] + e4p[c]	Blon_0120	R01829	4.1.2.13	-1000	1000
FE2abc	iron (II) transport via ABC system	Transport, extracellular	atp[c] + fe2[e] + h2o[c] -> adp[c] + fe2[c] + h[c] + pi[c]	Blon_1648			0	1000
FE3abc	iron (III) transport via ABC system	Transport, extracellular	atp[c] + fe3[e] + h2o[c] -> adp[c] + fe3[c] + h[c] + pi[c]			3.6.3.30	0	1000
FERO	Ferroxidase	Vitamin B2 metabolism	4 fe2[c] + 4 h[c] + o2[c] -> 4 fe3[c] + 2 h2o[c]	Blon_0029	R00078	1.16.3.1	0	1000
FFSD	beta-fructofuranosidase	Starch and sucrose metabolism	h2o[c] + suc6p[c] -> fru[c] + g6p[c]	(Blon_2056 or Blon_0787)	R03921	3.2.1.26	0	1000
FICYTCOX	Ferricytochrome-c:Fe2+ oxidoreductase	Respiration	fe2[c] + ficytC[c] -> fe3[c] + focytC[c]			1.9.99.1	0	1000
FMNAT	FMN Adenylyltransferase	Vitamin B2 metabolism	atp[c] + fmn[c] + h[c] -> fad[c] + ppi[c]	Blon_2195	R00161	2.7.7.2	0	1000
FMNRx2	FMN reductase	Vitamin B2 metabolism	fmn[c] + h[c] + nadph[c] -> fmnh2[c] + nadp[c]	Blon_2447	R05706	1.5.1.29	0	1000
FOLD3	dihydropteroate synthase	Folate metabolism	2ahhmd[c] + 4abz[c] -> dhpt[c] + ppi[c]	Blon_0551		2.5.1.15	0	1000
FOLte	Folate secretion	Transport, extracellular	fol[c] -> fol[e]				0	1000
FORt2r	formate transport in via proton symport	Transport, extracellular	for[e] + h[e] <=> for[c] + h[c]				-1000	1000
FPGS	Folylpolyglutamate Synthetase	Folate metabolism	atp[c] + 4 glu_L[c] + thf[c] -> 5thf[c] + adp[c] + 3 h2o[c] + h[c] + pi[c]	Blon_0890		6.3.2.17	0	1000
FPGS7	Folylpolyglutamate Synthetase (10Fthf)	Folate metabolism	10fthf[c] + atp[c] + 4 glu_L[c] -> 10fthf5glu[c] + adp[c] + 3 h2o[c] + h[c] + pi[c]	Blon_0890		6.3.2.17	0	1000
FPGS_tm	TetrahydrofolateL-glutamate gamma-ligase (ADP-forming)	Folate metabolism	atp[c] + glu_L[c] + thf[c] -> adp[c] + h[c] + pi[c] + thfglu[c]	Blon_0890		6.3.2.17	0	1000
FRD2	fumarate reductase	Citric acid cycle	fum[c] + mql8[c] -> mqn8[c] + succ[c]			1.3.99.1	0	1000
FRD3	fumarate reductase	Citric acid cycle	2dmmql8[c] + fum[c] -> 2dmmq8[c] + succ[c]			1.3.99.1	0	1000
FRD7	fumarate reductase	Citric acid cycle	fum[c] + q8h2[c] -> q8[c] + succ[c]			1.3.99.1	0	1000
FRDOr	ferredoxin oxidoreductase	Respiration	fdxrd[c] + nadp[c] <=> fdxox[c] + h[c] + nadph[c]	Blon_0116		1.18.1.2	-1000	1000
FRUt2r	D-fructose transport in via proton symport reversible	Transport, extracellular	fru[e] + h[e] <=> fru[c] + h[c]				-1000	1000
FT	Farnesyltranstransferase (Trans, Trans, Cis-Geranylgeranyl Diphosphate-Generating)	Cholesterol metabolism	frdp[c] + ipdp[c] -> ppi[c] + ttc_ggdp[c]	Blon_0783		2.5.1.-	0	1000
FTHFCL	5-Formethyltetrahydrofolate Cyclo-Ligase	Folate metabolism	5fthf[c] + atp[c] -> adp[c] + methf[c] + pi[c]	Blon_2260	R02301	6.3.3.2	0	1000
FTHFL	Formate-Tetrahydrofolate Ligase	Folate metabolism	atp[c] + for[c] + thf[c] -> 10fthf[c] + adp[c] + pi[c]	Blon_0181		6.3.2.17	0	1000
FUCt2_1	L-fucose transport via proton symport (2 per proton)	Transport, extracellular	2 fuc_L[e] + h[e] <=> 2 fuc_L[c] + h[c]				-1000	1000
FUM	Fumarase	Citric acid cycle	fum[c] + h2o[c] <=> mal_L[c]		R01082	4.2.1.2	-1000	1000
G1PACT	glucosamine-1-phosphate N-acetyltransferase	Cell wall biosynthesis	accoa[c] + gam1p[c] -> acgam1p[c] + coa[c] + h[c]	Blon_1727		2.3.1.157	0	1000
G3PD1	Glycerol-3-Phosphate Dehydrogenase (NAD)	Glycerophospholipid metabolism	glyc3p[c] + nad[c] <=> dhap[c] + h[c] + nadh[c]	Blon_0319	R00842	1.1.1.94	-1000	1000
G3PD2	glycerol-3-phosphate dehydrogenase (NADP)	Glycerophospholipid metabolism	glyc3p[c] + nadp[c] <=> dhap[c] + h[c] + nadph[c]	Blon_0319	R00844	1.1.1.94	-1000	1000
G5SADs	L-Glutamate 5-Semialdehyde Dehydratase (Spontaneous)	Urea cycle	glu5sa[c] -> 1pyr5c[c] + h2o[c] + h[c]		R03314		0	1000
G5SDr	Glutamate-5-semialdehyde dehydrogenase, reversible	Arginine and proline metabolism	glu5p[c] + h[c] + nadph[c] <=> glu5sa[c] + nadp[c] + pi[c]	Blon_1846		1.2.1.41	-1000	1000
G6PBDH	beta-D-Glucose-6-phosphateNADP+ 1-oxoreductase	Pentose phosphate pathway	g6p_B[c] + nadp[c] <=> 6pgl[c] + h[c] + nadph[c]	Blon_0210	R02736	1.1.1.49	-1000	1000
G6PDA	Glucosamine-6-Phosphate Deaminase	Aminosugar metabolism	gam6p[c] + h2o[c] -> f6p[c] + nh4[c]	Blon_0881	R00765	3.5.99.6	0	1000
G6PDH2r	Glucose 6-Phosphate Dehydrogenase	Pentose phosphate pathway	g6p[c] + nadp[c] <=> 6pgl[c] + h[c] + nadph[c]	Blon_0210	R00835	1.1.1.363, 1.1.1.49	-1000	1000
G6PI	alpha-D-Glucose 6-phosphate ketol-isomerase	Glycolysis/gluconeogenesis	g6p[c] <=> g6p_B[c]	Blon_0417		5.3.1.9	-1000	1000
G6PI3	beta-D-Glucose 6-phosphate ketol-isomerase	Glycolysis/gluconeogenesis	g6p_B[c] <=> f6p[c]	Blon_0417	R03321	5.3.1.9	-1000	1000
GALASE_OGLYCAN1e	Beta-galactosidase, mucin-type O-glycans, extracellular	O-Glycan degradation	f1a[e] + h2o[e] -> core6[e] + gal[e]			3.2.1.23	0	1000
GALASE_OGLYCAN2e	Beta-galactosidase, mucin-type O-glycans, extracellular	O-Glycan degradation	T_antigen[e] + h2o[e] -> Tn_antigen[e] + gal[e]			3.2.1.23	0	1000
GALASE_OGLYCAN3e	Beta-galactosidase, mucin-type O-glycans, extracellular	O-Glycan degradation	core8[e] + h2o[e] -> Tn_antigen[e] + gal[e]			3.2.1.23	0	1000
GALK	Galactokinase	Galactose metabolism	atp[c] + gal[c] -> adp[c] + gal1p[c] + h[c]	Blon_2062		2.7.1.6	0	1000
GALNACASE_OGLYCAN1e	N-acetylgalactosaminidase, mucin-type O-glycans, extracellular	O-Glycan degradation	Tn_antigen[e] + h2o[e] -> Ser_Thr[e] + acgal[e]			3.2.1.49	0	1000
GALNACASE_OGLYCAN2e	N-acetylgalactosaminidase, mucin-type O-glycans, extracellular	O-Glycan degradation	core5[e] + h2o[e] -> Tn_antigen[e] + acgal[e]			3.2.1.49	0	1000
GALNACASE_OGLYCAN3e	N-acetylgalactosaminidase, mucin-type O-glycans, extracellular	O-Glycan degradation	core7[e] + h2o[e] -> Tn_antigen[e] + acgal[e]			3.2.1.49	0	1000
GALS3	a-galactosidase (melibiose)	Plant polysaccharide degradation	h2o[c] + melib[c] -> gal[c] + glc_D[c]	Blon_2460		3.2.1.22	0	1000
GALT	Galactose-1-Phosphate Uridylyltransferase	Galactose metabolism	gal1p[c] + h[c] + utp[c] <=> ppi[c] + udpgal[c]	Blon_2063	R00502	2.7.7.10, 2.7.7.64	-1000	1000
GALU	UTP-Glucose-1-Phosphate Uridylyltransferase	Galactose metabolism	g1p[c] + h[c] + utp[c] <=> ppi[c] + udpg[c]	Blon_1169		2.7.7.9	-1000	1000
GALabc	D-galactose transport via ABC system	Transport, extracellular	atp[c] + gal[e] + h2o[c] -> adp[c] + gal[c] + h[c] + pi[c]		R03321	5.3.1.9	0	1000
GALt2_2	D-Galactose Transport via Proton Symport	Transport, extracellular	gal[e] + 2 h[e] <=> gal[c] + 2 h[c]	Blon_0431			-1000	1000
GAPD	Glyceraldehyde-3-Phosphate Dehydrogenase	Glycolysis/gluconeogenesis	g3p[c] + nad[c] + pi[c] <=> 13dpg[c] + h[c] + nadh[c]	Blon_0900	R01061	1.2.1.12, 1.2.1.59	-1000	1000
GARFTi	phosphoribosylglycinamide formyltransferase, irreversible	Purine synthesis	10fthf[c] + gar[c] -> fgam[c] + h[c] + thf[c]	Blon_1938		2.1.2.2	0	1000
GART	GAR transformylase-T	Purine synthesis	atp[c] + for[c] + gar[c] -> adp[c] + fgam[c] + h[c] + pi[c]	Blon_1938	R06974	2.1.2.-	0	1000
GCALDD	Glycolaldehyde Dehydrogenase	Glyoxylate and dicarboxylate metabolism	gcald[c] + h2o[c] + nad[c] -> glyclt[c] + 2 h[c] + nadh[c]		R01333	1.2.1.21	0	1000
GCALDt	Glycoaldehydye reversible transport	Transport, extracellular	gcald[e] <=> gcald[c]				-1000	1000
GCCb	glycine cleavage complex	Glycine, serine, alanine, and threonine metabolism	alpro[c] + thf[c] -> dhlpro[c] + mlthf[c] + nh4[c]	Blon_2073	R04125	2.1.2.10	0	1000
GCCc	glycine-cleavage complex	Glycine, serine, alanine, and threonine metabolism	dhlpro[c] + nad[c] -> h[c] + lpro[c] + nadh[c]	(Blon_1891 or Blon_2073)	R03815	1.8.1.4	0	1000
GCDCHOLBHSe	Glycochenodeoxycholate hydrolysis by bile salt hydrolase (EC 3.5.1.24)	Bile acid metabolism	dgchol[e] + h2o[e] -> C02528[e] + gly[e] + h[e]	Blon_1453			0	1000
GCHOLBHSe	Glycocholate hydrolysis by bile salt hydrolase (EC 3.5.1.24)	Bile acid metabolism	gchola[e] + h2o[e] -> cholate[e] + gly[e] + h[e]	Blon_1453			0	1000
GF6PTA	Glutamine-Fructose-6-Phosphate Transaminase	Aminosugar metabolism	f6p[c] + gln_L[c] -> gam6p[c] + glu_L[c]	Blon_2018		2.6.1.16	0	1000
GHMT2r	Glycine Hydroxymethyltransferase, Reversible	Glycine, serine, alanine, and threonine metabolism	ser_L[c] + thf[c] <=> gly[c] + h2o[c] + mlthf[c]	Blon_1847	R00945	2.1.2.1	-1000	1000
GK1	Guanylate Kinase (GMP:ATP)	Nucleotide interconversion	atp[c] + gmp[c] <=> adp[c] + gdp[c]	Blon_0740	R00332	2.7.4.8	-1000	1000
GK2	guanylate kinase (GMPdATP)	Nucleotide interconversion	datp[c] + gmp[c] <=> dadp[c] + gdp[c]	Blon_0740		2.7.4.8	-1000	1000
GLCNACASE_OGLYCAN1e	N-acetylglucosaminidase, mucin-type O-glycans, extracellular	O-Glycan degradation	core6[e] + h2o[e] -> Tn_antigen[e] + acgam[e]			3.2.1.49	0	1000
GLCNACASE_OGLYCAN2e	N-acetylglucosaminidase, mucin-type O-glycans, extracellular	O-Glycan degradation	gncore2[e] + h2o[e] -> acgam[e] + core2[e]			3.2.1.49	0	1000
GLCNACASE_OGLYCAN3e	N-acetylglucosaminidase, mucin-type O-glycans, extracellular	O-Glycan degradation	core2[e] + h2o[e] -> T_antigen[e] + acgam[e]			3.2.1.49	0	1000
GLCNACASE_OGLYCAN4e	N-acetylglucosaminidase, mucin-type O-glycans, extracellular	O-Glycan degradation	gncore1[e] + h2o[e] -> T_antigen[e] + acgam[e]			3.2.1.49	0	1000
GLCNACASE_OGLYCAN5e	N-acetylglucosaminidase, mucin-type O-glycans, extracellular	O-Glycan degradation	core4[e] + h2o[e] -> acgam[e] + core3[e]			3.2.1.49	0	1000
GLCNACASE_OGLYCAN6e	N-acetylglucosaminidase, mucin-type O-glycans, extracellular	O-Glycan degradation	core3[e] + h2o[e] -> Tn_antigen[e] + acgam[e]			3.2.1.49	0	1000
GLCP3	Glycogen phosphorylase	Starch and sucrose metabolism	glycogen[c] + h[c] + pi[c] <=> g1p[c] + glycogenb[c]	Blon_0070		2.4.1.1	-1000	1000
GLCTR4r	Glucosyltransferase IV, reversible	Lipopolysaccharide biosynthesis	pi[c] + sucr[c] <=> fru[c] + g1p[c]	Blon_0128		2.4.1.-	-1000	1000
GLCURt2r	glucuronate transport in via proton symport	Transport, extracellular	glcur[e] + h[e] <=> glcur[c] + h[c]			TC-2.A.1.14,2.A.1.14	-1000	1000
GLCabc	D-glucose transport via ABC system	Transport, extracellular	atp[c] + glc_D[e] + h2o[c] -> adp[c] + glc_D[c] + h[c] + pi[c]	((Blon_2444 and Blon_2456 and Blon_2457 and Blon_2458 and Blon_0044 and Blon_0045) or (Blon_2444 and Blon_0044 and Blon_0045) or (Blon_2456 and Blon_2457 and Blon_2458))		3.6.3.17	0	1000
GLGC	glucose-1-phosphate adenylyltransferase	Glycolysis/gluconeogenesis	atp[c] + g1p[c] + h[c] -> adpglc[c] + ppi[c]	Blon_1588	R00948	2.7.7.27	0	1000
GLKKpppi	Polyphosphate glucokinase (EC 2.7.1.63)	Glycolysis/gluconeogenesis	glc_D[c] + pppi[c] -> g6p[c] + h[c] + ppi[c]	Blon_0725			0	1000
GLNS	Glutamine Synthetase	Glutamate metabolism	atp[c] + glu_L[c] + nh4[c] -> adp[c] + gln_L[c] + h[c] + pi[c]	(Blon_1893 or Blon_0852)	R00253	6.3.1.2	0	1000
GLNSP1	glutamine synthetase (uaaAgld)	Cell wall biosynthesis	atp[c] + nh4[c] + uaaAgla[c] -> adp[c] + h[c] + pi[c] + uaaAgtla[c]	(Blon_1893 or Blon_0830)		6.3.1.2	0	1000
GLNSP2	glutamine synthetase (uaaGgla)	Cell wall biosynthesis	atp[c] + nh4[c] + uaaGgla[c] -> adp[c] + h[c] + pi[c] + uaaGgtla[c]	(Blon_1893 or Blon_0830)	R05030	6.3.1.2	0	1000
GLNSP3	glutamine synthetase (uaagmda)	Cell wall biosynthesis	atp[c] + nh4[c] + uaagmda[c] -> adp[c] + h[c] + pi[c] + uaagtmda[c]	(Blon_1893 or Blon_0830)		6.3.1.2	0	1000
GLNt2r	L-glutamine reversible transport via proton symport	Transport, extracellular	gln_L[e] + h[e] <=> gln_L[c] + h[c]				-1000	1000
GLU5K	glutamate 5-kinase	Arginine and proline metabolism	atp[c] + glu_L[c] -> adp[c] + glu5p[c]	Blon_2298	R00239	2.7.2.11	0	1000
GLUDy	glutamate dehydrogenase (NADP)	Glutamate metabolism	glu_L[c] + h2o[c] + nadp[c] <=> akg[c] + h[c] + nadph[c] + nh4[c]	Blon_0011	R00248	1.4.1.4	-1000	1000
GLUOX	L-Glutamate:NADP+ oxidoreductase (transaminating)	Glutamate metabolism	2 glu_L[c] + nadp[c] <=> akg[c] + gln_L[c] + h[c] + nadph[c]	(Blon_1481 and Blon_1482)		1.4.1.13	-1000	1000
GLUPRT	Glutamine Phosphoribosyldiphosphate Amidotransferase	Purine synthesis	gln_L[c] + h2o[c] + prpp[c] -> glu_L[c] + ppi[c] + pram[c]	Blon_1958	R01072	2.4.2.14	0	1000
GLUR	glutamate racemase	Glutamate metabolism	glu_D[c] <=> glu_L[c]	Blon_0768	R00260	5.1.1.3	-1000	1000
GLUSy	glutamate synthase (NADPH)	Glutamate metabolism	akg[c] + gln_L[c] + h[c] + nadph[c] -> 2 glu_L[c] + nadp[c]	(Blon_1481 and Blon_1482)	R00114	1.4.1.13	0	1000
GLUTRS	Glutamyl-tRNA synthetase	tRNA Charging	atp[c] + glu_L[c] + trnaglu[c] -> amp[c] + glutrna[c] + ppi[c]	Blon_0191		6.1.1.17	0	1000
GLUt2r	L-glutamate transport via proton symport, reversible	Transport, extracellular	glu_L[e] + h[e] <=> glu_L[c] + h[c]				-1000	1000
GLXCL	glyoxalate carboligase	Glyoxylate and dicarboxylate metabolism	2 glx[c] + h[c] -> 2h3oppan[c] + co2[c]		R00013	4.1.1.47	0	1000
GLXO1	Glyoxylate Oxidase	Glyoxylate and dicarboxylate metabolism	glx[c] + h2o[c] + nad[c] -> 2 h[c] + nadh[c] + oxa[c]	Blon_1961			0	1000
GLYASN1c	Hydrolysis of Glycyl-L-asparagine	Peptide metabolism	glyasn[c] + h2o[c] <=> asn_L[c] + gly[c]	(Blon_1991 or Blon_2032 or Blon_0593)		3.4.11.23	-1000	1000
GLYASNabc	Glycyl-L-asparagine transport via ABC system	Transport, extracellular	atp[c] + glyasn[e] + h2o[c] -> adp[c] + glyasn[c] + h[c] + pi[c]	(Blon_1480 or Blon_2008 or Blon_2420 or (Blon_0053 and Blon_0055 and Blon_0056) or Blon_0832 or Blon_0872)		TC-3.A.1.5,3.A.1.5	0	1000
GLYASP1c	Hydrolysis of Glycyl-L-aspartate	Peptide metabolism	glyasp[c] + h2o[c] <=> asp_L[c] + gly[c]	(Blon_1991 or Blon_2032 or Blon_0593)		3.4.11.23	-1000	1000
GLYASPabc	Glycyl-L-aspartate transport via ABC system	Transport, extracellular	atp[c] + glyasp[e] + h2o[c] -> adp[c] + glyasp[c] + h[c] + pi[c]	(Blon_1480 or Blon_2008 or Blon_2420 or (Blon_0053 and Blon_0055 and Blon_0056) or Blon_0832 or Blon_0872)		TC-3.A.1.5,3.A.1.5	0	1000
GLYC3Pabc	sn-Glycerol 3-phosphate transport via ABC system	Transport, extracellular	atp[c] + glyc3p[e] + h2o[c] -> adp[c] + glyc3p[c] + h[c] + pi[c]	(Blon_2357 or (Blon_2367 and Blon_2368 and Blon_2369))		3.6.3.20	0	1000
GLYCLTDxr	Glycolate dehydrogenase (NAD)	Glyoxylate and dicarboxylate metabolism	glyclt[c] + nad[c] <=> glx[c] + h[c] + nadh[c]			1.1.1.26	-1000	1000
GLYCYSabc	Gly-Cys ABC transporter	Transport, extracellular	atp[c] + glycys[e] + h2o[c] -> adp[c] + glycys[c] + h[c] + pi[c]	(Blon_1480 or Blon_2008 or Blon_2420 or (Blon_0053 and Blon_0055 and Blon_0056) or Blon_0832 or Blon_0872)			0	1000
GLYCt	Glycerol Transport via Channel	Transport, extracellular	glyc[c] <=> glyc[e]				-1000	1000
GLYGLN1c	Hydrolysis of Glycyl-L-glutamine	Peptide metabolism	glygln[c] + h2o[c] <=> gln_L[c] + gly[c]	(Blon_1991 or Blon_2032 or Blon_0593)		3.4.11.23	-1000	1000
GLYGLNabc	Glycyl-L-glutamine transport via ABC system	Transport, extracellular	atp[c] + glygln[e] + h2o[c] -> adp[c] + glygln[c] + h[c] + pi[c]	(Blon_1480 or Blon_2008 or Blon_2420 or (Blon_0053 and Blon_0055 and Blon_0056) or Blon_0832 or Blon_0872)		TC-3.A.1.5,3.A.1.5	0	1000
GLYGLU1c	Hydrolysis of Glycyl-L-glutamate	Peptide metabolism	glyglu[c] + h2o[c] <=> glu_L[c] + gly[c]	(Blon_1991 or Blon_2032 or Blon_0593)		3.4.11.23	-1000	1000
GLYGLUabc	Glycyl-L-glutamate transport via ABC system	Transport, extracellular	atp[c] + glyglu[e] + h2o[c] -> adp[c] + glyglu[c] + h[c] + pi[c]	(Blon_1480 or Blon_2008 or Blon_2420 or (Blon_0053 and Blon_0055 and Blon_0056) or Blon_0832 or Blon_0872)		TC-3.A.1.5,3.A.1.5	0	1000
GLYK	Glycerol Kinase	Glycerophospholipid metabolism	atp[c] + glyc[c] -> adp[c] + glyc3p[c] + h[c]		R00847	2.7.1.30	0	1000
GLYLEUHYDROc	Hydrolysis of Glycylleucine	Peptide metabolism	glyleu[c] + h2o[c] <=> gly[c] + leu_L[c]	(Blon_1991 or Blon_2032 or Blon_0593)		3.4.11.2	-1000	1000
GLYLEUPEPT1tc	Transport of Glycylleucine by the Apical Pept1 Amino Acid Transporters	Transport, extracellular	glyleu[e] + h[e] -> glyleu[c] + h[c]	(Blon_1480 or Blon_2008 or Blon_2420 or (Blon_0053 and Blon_0055 and Blon_0056) or Blon_0832 or Blon_0872)			0	1000
GLYMET1c	Hydrolysis of Glycyl-L-methionine	Peptide metabolism	glymet[c] + h2o[c] <=> gly[c] + met_L[c]	(Blon_1991 or Blon_2032 or Blon_0593)		3.4.11.23	-1000	1000
GLYMETabc	Glycyl-L-methionine transport via ABC system	Transport, extracellular	atp[c] + glymet[e] + h2o[c] -> adp[c] + glymet[c] + h[c] + pi[c]	(Blon_1480 or Blon_2008 or Blon_2420 or (Blon_0053 and Blon_0055 and Blon_0056) or Blon_0832 or Blon_0872)		TC-3.A.1.5,3.A.1.5	0	1000
GLYPHEHYc	Hydrolysis of Glycylphenylalanine	Peptide metabolism	glyphe[c] + h2o[c] <=> gly[c] + phe_L[c]	(Blon_1991 or Blon_2032 or Blon_0593)		3.4.11.2	-1000	1000
GLYPHEabc	Glycyl-L-phenylalanine transport via ABC system	Transport, extracellular	atp[c] + glyphe[e] + h2o[c] -> adp[c] + glyphe[c] + h[c] + pi[c]	(Blon_1480 or Blon_2008 or Blon_2420 or (Blon_0053 and Blon_0055 and Blon_0056) or Blon_0832 or Blon_0872)		3.A.1.5	0	1000
GLYPROPRO1c	Hydrolysis of Prolylglycine	Peptide metabolism	glypro[c] + h2o[c] <=> gly[c] + pro_L[c]	(Blon_1991 or Blon_2032 or Blon_0593)		3.4.13.18	-1000	1000
GLYPROabc	Glycyl-L-proline transport via ABC system	Transport, extracellular	atp[c] + glypro[e] + h2o[c] -> adp[c] + glypro[c] + h[c] + pi[c]	(Blon_1480 or Blon_2008 or Blon_2420 or (Blon_0053 and Blon_0055 and Blon_0056) or Blon_0832 or Blon_0872)		TC-3.A.1.5,3.A.1.5	0	1000
GLYTYR1c	Hydrolysis of Glycyl-L-tyrosine	Peptide metabolism	glytyr[c] + h2o[c] <=> gly[c] + tyr_L[c]	(Blon_1991 or Blon_2032 or Blon_0593)		3.4.11.23	-1000	1000
GLYTYRabc	Glycyl-L-tyrosine transport via ABC system	Transport, extracellular	atp[c] + glytyr[e] + h2o[c] -> adp[c] + glytyr[c] + h[c] + pi[c]	(Blon_1480 or Blon_2008 or Blon_2420 or (Blon_0053 and Blon_0055 and Blon_0056) or Blon_0832 or Blon_0872)		3.A.1.5	0	1000
GLYt2r	Glycine Reversible Transport via Proton Symport	Transport, extracellular	gly[e] + h[e] <=> gly[c] + h[c]				-1000	1000
GMPS2	GMP Synthase	Nucleotide interconversion	atp[c] + gln_L[c] + h2o[c] + xmp[c] -> amp[c] + glu_L[c] + gmp[c] + 2 h[c] + ppi[c]	Blon_1723	R01231	6.3.5.2	0	1000
GND	Phosphogluconate Dehydrogenase	Pentose phosphate pathway	6pgc[c] + nadp[c] -> co2[c] + nadph[c] + ru5p_D[c]	(Blon_0666 or Blon_0207)	R01528	1.1.1.351, 1.1.1.44	0	1000
GNK	gluconokinase	Pentose phosphate pathway	atp[c] + glcn[c] -> 6pgc[c] + adp[c] + h[c]	Blon_0666	R01737	2.7.1.12	0	1000
GNNUC	Guanosine ribohydrolase	Nucleotide interconversion	gsn[c] + h2o[c] -> gua[c] + rib_D[c]	(Blon_2007 or Blon_0373 or Blon_0638 or Blon_0784)	R01677	3.2.2.1	0	1000
GPDDA1	Glycerophosphodiester Phosphodiesterase (Glycerophosphocholine)	Glycerophospholipid metabolism	g3pc[c] + h2o[c] -> chol[c] + glyc3p[c] + h[c]	(Blon_2365 or Blon_2370)	R01030	3.1.4.2, 3.1.4.46	0	1000
GPDDA2	Glycerophosphodiester phosphodiesterase (Glycerophosphoethanolamine)	Glycerophospholipid metabolism	g3pe[c] + h2o[c] -> etha[c] + glyc3p[c] + h[c]	(Blon_2365 or Blon_2370)	R01470	3.1.4.46	0	1000
GPDDA4	Glycerophosphodiester phosphodiesterase (Glycerophosphoglycerol)	Glycerophospholipid metabolism	g3pg[c] + h2o[c] -> glyc3p[c] + glyc[c] + h[c]	(Blon_2365 or Blon_2370)		3.1.4.46	0	1000
GRTT	Geranyltranstransferase	Cholesterol metabolism	grdp[c] + ipdp[c] -> frdp[c] + ppi[c]		R02003	2.5.1.10	0	1000
GTPCI	GTP Cyclohydrolase I	Tetrahydrobiopterin metabolism	gtp[c] + h2o[c] -> ahdt[c] + for[c] + h[c]	Blon_0550	R00424	3.5.4.16	0	1000
GTPCII	GTP cyclohydrolase II	Vitamin B2 metabolism	gtp[c] + 3 h2o[c] -> 25dhpp[c] + for[c] + 2 h[c] + ppi[c]	Blon_0388		3.5.4.25	0	1000
GTPDPK	GTP diphosphokinase	Vitamin B2 metabolism	atp[c] + gtp[c] -> amp[c] + gdptp[c] + h[c]	Blon_0971	R00429	2.7.6.5	0	1000
GUAPRT	Guanine Phosphoribosyltransferase	Nucleotide salvage pathway	gua[c] + prpp[c] -> gmp[c] + ppi[c]	Blon_0548	R01229	2.4.2.22, 2.4.2.7, 2.4.2.8	0	1000
GUI1	glucuronate isomerase (D-glucuronate)	Pentose and glucuronate interconversions	glcur[c] <=> fruur[c]	Blon_0669	R01482	5.3.1.12	-1000	1000
GUI2	glucuronate isomerase (D-galacturonate)	Pentose and glucuronate interconversions	galur[c] <=> tagur[c]	Blon_0669	R01983	5.3.1.12	-1000	1000
H2CO3D	Carboxylic Acid Dissociation	Miscellaneous	co2[c] + h2o[c] <=> h[c] + hco3[c]	Blon_0034		4.2.1.1	-1000	1000
H2Ot	H2O Transport via Diffusion	Transport, extracellular	h2o[e] <=> h2o[c]				-1000	1000
HETZK	hydroxyethylthiazole kinase	Thiamine metabolism	4mhetz[c] + atp[c] -> 4mpetz[c] + adp[c] + h[c]	Blon_0797	R04448	2.7.1.50	0	1000
HEX1	Hexokinase (D-Glucose:ATP)	Glycolysis/gluconeogenesis	atp[c] + glc_D[c] -> adp[c] + g6p[c] + h[c]	Blon_0565	R00299	2.7.1.1, 2.7.1.2	0	1000
HEX4	Hexokinase (D-Mannose:ATP)	Fructose and mannose metabolism	atp[c] + man[c] -> adp[c] + h[c] + man6p[c]		R01326	2.7.1.1, 2.7.1.7	0	1000
HEX7	Hexokinase (D-Fructose:ATP)	Fructose and mannose metabolism	atp[c] + fru[c] -> adp[c] + f6p[c] + h[c]		R00867	2.7.1.1, 2.7.1.4	0	1000
HG2abc	Mercury (Hg+2) ABC transporter	Transport, extracellular	atp[c] + h2o[c] + hg2[c] -> adp[c] + h[c] + hg2[e] + pi[c]	(Blon_1851 or Blon_0251)			0	1000
HISTD	histidinol dehydrogenase	Histidine metabolism	h2o[c] + histd[c] + 2 nad[c] -> 3 h[c] + his_L[c] + 2 nadh[c]	Blon_0823	R01158	1.1.1.23	0	1000
HISTDOX	L-histidinol:NAD+ oxidoreductase	Histidine metabolism	histd[c] + nad[c] <=> h[c] + histl_L[c] + nadh[c]	Blon_0823			-1000	1000
HISTLOX	L-histidinal:NAD+ oxidoreductase	Histidine metabolism	h2o[c] + histl_L[c] + nad[c] -> 2 h[c] + his_L[c] + nadh[c]	Blon_0823			0	1000
HISTP	histidinol-phosphatase	Histidine metabolism	h2o[c] + hisp[c] -> histd[c] + pi[c]		R03013	3.1.3.15	0	1000
HISt2r	L-histidine reversible transport via proton symport	Transport, extracellular	h[e] + his_L[e] <=> h[c] + his_L[c]		R00867	2.7.1.1, 2.7.1.4	-1000	1000
HKt	H+/K+ Gastric/Non-Gastric P-ATPase And ABC ATPase	Transport, extracellular	atp[c] + h2o[c] + k[e] -> adp[c] + h[e] + k[c] + pi[c]			3.6.3.10, 3.6.3.12	0	1000
HMPK1	hydroxymethylpyrimidine kinase (ATP)	Thiamine metabolism	4ahmmp[c] + atp[c] -> 4ampm[c] + adp[c] + h[c]	Blon_0794		2.7.1.49	0	1000
HPPK	2-amino-4-hydroxy-6-hydroxymethyldihydropteridine diphosphokinase	Folate metabolism	2ahhmp[c] + atp[c] -> 2ahhmd[c] + amp[c] + h[c]	Blon_0552		2.7.6.3	0	1000
HPPK2	6-hydroxymethyl-dihydropterin pyrophosphokinase	Folate metabolism	6hmhpt[c] + atp[c] -> 6hmhptpp[c] + amp[c] + h[c]	Blon_0553	R03503	2.7.6.3	0	1000
HSDx	homoserine dehydrogenase (NADH)	Glycine, serine, alanine, and threonine metabolism	hom_L[c] + nad[c] <=> aspsa[c] + h[c] + nadh[c]	Blon_2316		1.1.1.3	-1000	1000
HSDy	homoserine dehydrogenase (NADPH)	Glycine, serine, alanine, and threonine metabolism	hom_L[c] + nadp[c] <=> aspsa[c] + h[c] + nadph[c]	Blon_2316	R01775	1.1.1.3	-1000	1000
HSERTA	homoserine O-trans-acetylase	Methionine and cysteine metabolism	accoa[c] + hom_L[c] <=> achms[c] + coa[c]		R01776	2.3.1.31	-1000	1000
HSK	homoserine kinase	Glycine, serine, alanine, and threonine metabolism	atp[c] + hom_L[c] -> adp[c] + h[c] + phom[c]	(Blon_2316 or Blon_2485)	R01771	2.7.1.39	0	1000
HSST	homoserine O-succinyltransferase	Methionine and cysteine metabolism	hom_L[c] + succoa[c] -> coa[c] + suchms[c]	Blon_0302	R01777	2.3.1.46	0	1000
HSTPTr	Histidinol-phosphate aminotransferase (EC 2.6.1.9)	Histidine metabolism	akg[c] + hisp[c] <=> glu_L[c] + imacp[c]	Blon_0824	R03243	2.6.1.9	-1000	1000
HXPRT	Hypoxanthine Phosphoribosyltransferase (Hypoxanthine)	Nucleotide salvage pathway	hxan[c] + prpp[c] -> imp[c] + ppi[c]	Blon_0548	R01132	2.4.2.8	0	1000
HYXNt	Hypoxanthine Transport	Transport, extracellular	hxan[e] <=> hxan[c]	Blon_2269			-1000	1000
ICDHy	Isocitrate Dehydrogenase (NADP)	Citric acid cycle	icit[c] + nadp[c] -> akg[c] + co2[c] + nadph[c]	Blon_1051		1.1.1.42	0	1000
IG3PS	Imidazole-glycerol-3-phosphate synthase	Histidine metabolism	gln_L[c] + prlp[c] -> aicar[c] + eig3p[c] + glu_L[c] + h[c]	Blon_0827	R04558	2.4.2.-	0	1000
IGPDH	imidazoleglycerol-phosphate dehydratase	Histidine metabolism	eig3p[c] -> h2o[c] + imacp[c]	Blon_0825	R03457	4.2.1.19	0	1000
IGPS	indole-3-glycerol-phosphate synthase	Tryptophan metabolism	2cpr5p[c] + h[c] -> 3ig3p[c] + co2[c] + h2o[c]	Blon_1371	R03508	4.1.1.48	0	1000
ILETA	Isoleucine Transaminase	Valine, leucine, and isoleucine metabolism	akg[c] + ile_L[c] <=> 3mop[c] + glu_L[c]	Blon_1574	R02199	2.6.1.42	-1000	1000
ILEabc	L-isoleucine transport via ABC system	Transport, extracellular	atp[c] + h2o[c] + ile_L[e] -> adp[c] + h[c] + ile_L[c] + pi[c]	((Blon_0577 and Blon_0578 and Blon_0579 and Blon_0580 and Blon_0581) or (and Blon_0753 and Blon_0754 and Blon_0755))			0	1000
ILEt2r	L-isoleucine reversible transport via proton symport	Transport, extracellular	h[e] + ile_L[e] <=> h[c] + ile_L[c]	Blon_1094			-1000	1000
IMACTD	Imidazole Acetaldeyde Dehydrogenase	Histidine metabolism	h2o[c] + im4act[c] + nad[c] -> 2 h[c] + im4ac[c] + nadh[c]	Blon_1961	R04065	1.2.1.3	0	1000
IMPC	IMP Cyclohydrolase	Purine synthesis	h2o[c] + imp[c] <=> fprica[c]	Blon_1164	R01127	2.1.2.3, 3.5.4.10	-1000	1000
IMPD	IMP Dehydrogenase	Nucleotide interconversion	h2o[c] + imp[c] + nad[c] -> h[c] + nadh[c] + xmp[c]	(Blon_1052 or Blon_0584)	R01130	1.1.1.205	0	1000
INSH	Inosine hydrolase	Nucleotide interconversion	h2o[c] + ins[c] -> hxan[c] + rib_D[c]	(Blon_2007 or Blon_0373 or Blon_0638 or Blon_0784)	R01770	3.2.2.8	0	1000
INULINASE	Inulin degradation by beta-2->1-fructanase	Plant polysaccharide degradation	29 h2o[c] + inulin[c] -> 29 fru[c] + glc_D[c]				0	1000
INULINabc	Inulin import through ABC transport system	Transport, extracellular	atp[c] + h2o[c] + inulin[e] -> adp[c] + h[c] + inulin[c] + pi[c]				0	1000
IPDPS	1-hydroxy-2-methyl-2-(E)-butenyl 4-diphosphate reductase (ipdp)	Terpenoid backbone biosynthesis	h2mb4p[c] + h[c] + nadh[c] -> h2o[c] + ipdp[c] + nad[c]	Blon_0898		1.17.1.2	0	1000
IPDPS2	isopentenyl-diphosphateNAD(P)+ oxidoreductase	Terpenoid backbone biosynthesis	h2mb4p[c] + h[c] + nadph[c] -> h2o[c] + ipdp[c] + nadp[c]	Blon_0898		1.17.1.2	0	1000
IPDPUPT	di-trans,poly-cis-Decaprenyl-diphosphate:isopentenyl-diphosphate	Terpenoid backbone biosynthesis	7 ipdp[c] + ttc_ggdp[c] -> 7 ppi[c] + udcpdp[c]	Blon_0783		2.5.1.31	0	1000
IPMDr	3-isopropylmalate dehydrogenase (EC 1.1.1.85)	Valine, leucine, and isoleucine metabolism	3c2hmp[c] + nad[c] <=> 3c4mop[c] + h[c] + nadh[c]	Blon_2070		1.1.1.85	-1000	1000
IPPMIa	3-isopropylmalate dehydratase	Valine, leucine, and isoleucine metabolism	3c2hmp[c] <=> 2ippm[c] + h2o[c]	(Blon_2324 and Blon_2325)	R04001	4.2.1.33	-1000	1000
IPPMIb	2-isopropylmalate hydratase	Valine, leucine, and isoleucine metabolism	2ippm[c] + h2o[c] <=> 3c3hmp[c]	(Blon_2324 and Blon_2325)	R03968	4.2.1.33	-1000	1000
ISOMALT	Isomaltose 6-alpha-D-glucanohydrolase	Starch and sucrose metabolism	h2o[c] + isomal[c] -> 2 glc_D[c]	Blon_2453		3.2.1.10	0	1000
KARA1	ketol-acid reductoisomerase (2,3-dihydroxy-3-methylbutanoate)	Valine, leucine, and isoleucine metabolism	23dhmb[c] + nadp[c] <=> alac_S[c] + h[c] + nadph[c]	(Blon_0131 or Blon_0136)	R04439	1.1.1.86	-1000	1000
KARA2	ketol-acid reductoisomerase (2-Acetolactate)	Valine, leucine, and isoleucine metabolism	2ahbut[c] + h[c] + nadph[c] <=> 23dhmp[c] + nadp[c]	(Blon_0131 or Blon_0136)		1.1.1.86	-1000	1000
KARA3	ketol-acid reductoisomerase (2,3-dihydroxy-3-methylbutanoate)	Valine, leucine, and isoleucine metabolism	23dhmb[c] + nadp[c] <=> 33hmeoxobut[c] + h[c] + nadph[c]	(Blon_0131 or Blon_0136)		1.1.1.86	-1000	1000
KESTOASEe	Beta-2-1 fructan degradation, extracellular	Plant polysaccharide degradation	2 h2o[e] + kesto[e] -> 2 fru[e] + glc_D[e]			3.2.1.65	0	1000
KESTOPTASEe	Beta-2-1 fructan degradation, extracellular	Plant polysaccharide degradation	4 h2o[e] + kestopt[e] -> 4 fru[e] + glc_D[e]			3.2.1.65	0	1000
KESTOTTRASEe	Beta-2-1 fructan degradation, extracellular	Plant polysaccharide degradation	3 h2o[e] + kestottr[e] -> 3 fru[e] + glc_D[e]			3.2.1.65	0	1000
L2A6ODs	L-2-Amino-6-oxopimelate conversion to 2,3,4,5-Tetrahydrodipicolinate (spontaneous)	Lysine metabolism	l2a6o[c] -> h2o[c] + h[c] + thdp[c]				0	1000
LACZ	b-galactosidase	Galactose metabolism	h2o[c] + lcts[c] -> gal[c] + glc_D[c]	( Blon_2016 or Blon_2334 )	R01100, R06114	3.2.1.23	0	1000
LARGNAT	L-arogenate:2-oxoglutarate aminotransferase	Phenylalanine metabolism	Largn[c] + oaa[c] <=> asp_L[c] + pphn[c]	Blon_1439		2.6.1.57	-1000	1000
LCARS	lacaldehyde reductase (S-propane-1,2-diol forming)	Glyoxylate and dicarboxylate metabolism	h[c] + lald_L[c] + nadh[c] <=> 12ppd_S[c] + nad[c]	Blon_0540	R02258	1.1.1.77	-1000	1000
LDH_L	L-Lactate Dehydrogenase	Glycolysis/gluconeogenesis	lac_L[c] + nad[c] <=> h[c] + nadh[c] + pyr[c]	(Blon_1090 or Blon_0840)	R00703	1.1.1.27	-1000	1000
LEUTA	Leucine Transaminase	Valine, leucine, and isoleucine metabolism	akg[c] + leu_L[c] <=> 4mop[c] + glu_L[c]	Blon_1574	R01090	2.6.1.42, 2.6.1.6, 2.6.1.67	-1000	1000
LEUabc	L-leucine transport via ABC system	Transport, extracellular	atp[c] + h2o[c] + leu_L[e] -> adp[c] + h[c] + leu_L[c] + pi[c]	((Blon_0577 and Blon_0578 and Blon_0579 and Blon_0580 and Blon_0581) or (and Blon_0753 and Blon_0754 and Blon_0755))	R00703	1.1.1.27	0	1000
LEUt2r	L-leucine reversible transport via proton symport	Transport, extracellular	h[e] + leu_L[e] <=> h[c] + leu_L[c]	Blon_1094			-1000	1000
LPAMS	Lipoamide synthase	Valine, leucine, and isoleucine metabolism	adhlam[c] + thmpp[c] -> hethmpp[c] + lpam[c]			1.2.4.1	0	1000
LPLIPAL1A120	Lysophospholipase L1 (2-acylglycerophosphotidate, n-C12:0)	Glycerophospholipid metabolism	1ddecg3p[c] + h2o[c] -> ddca[c] + glyc3p[c] + h[c]	Blon_0085		3.1.1.5	0	1000
LPLIPAL1A140	Lysophospholipase L1 (2-acylglycerophosphotidate, n-C14:0)	Glycerophospholipid metabolism	1tdecg3p[c] + h2o[c] -> glyc3p[c] + h[c] + ttdca[c]	Blon_0085		3.1.1.5	0	1000
LPLIPAL1A141	Lysophospholipase L1 (2-acylglycerophosphotidate, n-C14:1)	Glycerophospholipid metabolism	1tdec7eg3p[c] + h2o[c] -> glyc3p[c] + h[c] + ttdcea[c]	Blon_0085		3.1.1.5	0	1000
LPLIPAL1A160	Lysophospholipase L1 (2-acylglycerophosphotidate, n-C16:0)	Glycerophospholipid metabolism	1hdecg3p[c] + h2o[c] -> glyc3p[c] + h[c] + hdca[c]	Blon_0085		3.1.1.5	0	1000
LPLIPAL1A161	Lysophospholipase L1 (2-acylglycerophosphotidate, n-C16:1)	Glycerophospholipid metabolism	1hdec9eg3p[c] + h2o[c] -> glyc3p[c] + h[c] + hdcea[c]	Blon_0085		3.1.1.5	0	1000
LPLIPAL1A180	Lysophospholipase L1 (2-acylglycerophosphotidate, n-C18:0)	Glycerophospholipid metabolism	1odecg3p[c] + h2o[c] -> glyc3p[c] + h[c] + ocdca[c]	Blon_0085		3.1.1.5	0	1000
LPLIPAL1A181	Lysophospholipase L1 (2-acylglycerophosphotidate, n-C18:1)	Glycerophospholipid metabolism	1odec11eg3p[c] + h2o[c] -> glyc3p[c] + h[c] + ocdcea[c]	Blon_0085		3.1.1.5	0	1000
LPLIPAL1E120	Lysophospholipase L1 (2-acylglycerophosphoethanolamine, n-C12:0)	Glycerophospholipid metabolism	1agpe120[c] + h2o[c] -> ddca[c] + g3pe[c] + h[c]	Blon_0085		3.1.1.5	0	1000
LPLIPAL1E140	Lysophospholipase L1 (2-acylglycerophosphoethanolamine, n-C14:0)	Glycerophospholipid metabolism	1agpe140[c] + h2o[c] -> g3pe[c] + h[c] + ttdca[c]	Blon_0085		3.1.1.5	0	1000
LPLIPAL1E141	Lysophospholipase L1 (2-acylglycerophosphoethanolamine, n-C14:1)	Glycerophospholipid metabolism	1agpe141[c] + h2o[c] -> g3pe[c] + h[c] + ttdcea[c]	Blon_0085		3.1.1.5	0	1000
LPLIPAL1E160	Lysophospholipase L1 (2-acylglycerophosphoethanolamine, n-C16:0)	Glycerophospholipid metabolism	1agpe160[c] + h2o[c] -> g3pe[c] + h[c] + hdca[c]	Blon_0085		3.1.1.5	0	1000
LPLIPAL1E161	Lysophospholipase L1 (2-acylglycerophosphoethanolamine, n-C16:1)	Glycerophospholipid metabolism	1agpe161[c] + h2o[c] -> g3pe[c] + h[c] + hdcea[c]	Blon_0085		3.1.1.5	0	1000
LPLIPAL1E180	Lysophospholipase L1 (2-acylglycerophosphoethanolamine, n-C18:0)	Glycerophospholipid metabolism	1agpe180[c] + h2o[c] -> g3pe[c] + h[c] + ocdca[c]	Blon_0085		3.1.1.5	0	1000
LPLIPAL1E181	Lysophospholipase L1 (2-acylglycerophosphoethanolamine, n-C18:1)	Glycerophospholipid metabolism	1agpe181[c] + h2o[c] -> g3pe[c] + h[c] + ocdcea[c]	Blon_0085		3.1.1.5	0	1000
LPLIPAL1G120	Lysophospholipase L1 (2-acylglycerophosphoglycerol, n-C12:0)	Glycerophospholipid metabolism	1agpg120[c] + h2o[c] -> ddca[c] + g3pg[c] + h[c]	Blon_0085		3.1.1.5	0	1000
LPLIPAL1G140	Lysophospholipase L1 (2-acylglycerophosphoglycerol, n-C14:0)	Glycerophospholipid metabolism	1agpg140[c] + h2o[c] -> g3pg[c] + h[c] + ttdca[c]	Blon_0085		3.1.1.5	0	1000
LPLIPAL1G141	Lysophospholipase L1 (2-acylglycerophosphoglycerol, n-C14:1)	Glycerophospholipid metabolism	1agpg141[c] + h2o[c] -> g3pg[c] + h[c] + ttdcea[c]	Blon_0085		3.1.1.5	0	1000
LPLIPAL1G160	Lysophospholipase L1 (2-acylglycerophosphoglycerol, n-C16:0)	Glycerophospholipid metabolism	1agpg160[c] + h2o[c] -> g3pg[c] + h[c] + hdca[c]	Blon_0085		3.1.1.5	0	1000
LPLIPAL1G161	Lysophospholipase L1 (2-acylglycerophosphoglycerol, n-C16:1)	Glycerophospholipid metabolism	1agpg161[c] + h2o[c] -> g3pg[c] + h[c] + hdcea[c]	Blon_0085		3.1.1.5	0	1000
LPLIPAL1G180	Lysophospholipase L1 (2-acylglycerophosphoglycerol, n-C18:0)	Glycerophospholipid metabolism	1agpg180[c] + h2o[c] -> g3pg[c] + h[c] + ocdca[c]	Blon_0085		3.1.1.5	0	1000
LPLIPAL1G181	Lysophospholipase L1 (2-acylglycerophosphoglycerol, n-C18:1)	Glycerophospholipid metabolism	1agpg181[c] + h2o[c] -> g3pg[c] + h[c] + ocdcea[c]	Blon_0085		3.1.1.5	0	1000
LPLIPAL2A120	Lysophospholipase L2 (2-acylglycerophosphotidate, n-C12:0)	Glycerophospholipid metabolism	2ddecg3p[c] + h2o[c] -> ddca[c] + glyc3p[c] + 2 h[c]	Blon_0085		3.1.1.5	0	1000
LPLIPAL2A140	Lysophospholipase L2 (2-acylglycerophosphotidate, n-C14:0)	Glycerophospholipid metabolism	2tdecg3p[c] + h2o[c] -> glyc3p[c] + 2 h[c] + ttdca[c]	Blon_0085		3.1.1.5	0	1000
LPLIPAL2A141	Lysophospholipase L2 (2-acylglycerophosphotidate, n-C14:1)	Glycerophospholipid metabolism	2tdec7eg3p[c] + h2o[c] -> glyc3p[c] + 2 h[c] + ttdcea[c]	Blon_0085		3.1.1.5	0	1000
LPLIPAL2A160	Lysophospholipase L2 (2-acylglycerophosphotidate, n-C16:0)	Glycerophospholipid metabolism	2hdecg3p[c] + h2o[c] -> glyc3p[c] + 2 h[c] + hdca[c]	Blon_0085		3.1.1.5	0	1000
LPLIPAL2A161	Lysophospholipase L2 (2-acylglycerophosphotidate, n-C16:1)	Glycerophospholipid metabolism	2hdec9eg3p[c] + h2o[c] -> glyc3p[c] + 2 h[c] + hdcea[c]	Blon_0085		3.1.1.5	0	1000
LPLIPAL2A180	Lysophospholipase L2 (2-acylglycerophosphotidate, n-C18:0)	Glycerophospholipid metabolism	2odecg3p[c] + h2o[c] -> glyc3p[c] + 2 h[c] + ocdca[c]	Blon_0085		3.1.1.5	0	1000
LPLIPAL2A181	Lysophospholipase L2 (2-acylglycerophosphotidate, n-C18:1)	Glycerophospholipid metabolism	2odec11eg3p[c] + h2o[c] -> glyc3p[c] + 2 h[c] + ocdcea[c]	Blon_0085		3.1.1.5	0	1000
LPLIPAL2E120	Lysophospholipase L2 (2-acylglycerophosphoethanolamine, n-C12:0)	Glycerophospholipid metabolism	2agpe120[c] + h2o[c] -> ddca[c] + g3pe[c] + h[c]	Blon_0085		3.1.1.5	0	1000
LPLIPAL2E140	Lysophospholipase L2 (2-acylglycerophosphoethanolamine, n-C14:0)	Glycerophospholipid metabolism	2agpe140[c] + h2o[c] -> g3pe[c] + h[c] + ttdca[c]	Blon_0085		3.1.1.5	0	1000
LPLIPAL2E141	Lysophospholipase L2 (2-acylglycerophosphoethanolamine, n-C14:1)	Glycerophospholipid metabolism	2agpe141[c] + h2o[c] -> g3pe[c] + h[c] + ttdcea[c]	Blon_0085		3.1.1.5	0	1000
LPLIPAL2E160	Lysophospholipase L2 (2-acylglycerophosphoethanolamine, n-C16:0)	Glycerophospholipid metabolism	2agpe160[c] + h2o[c] -> g3pe[c] + h[c] + hdca[c]	Blon_0085		3.1.1.5	0	1000
LPLIPAL2E161	Lysophospholipase L2 (2-acylglycerophosphoethanolamine, n-C16:1)	Glycerophospholipid metabolism	2agpe161[c] + h2o[c] -> g3pe[c] + h[c] + hdcea[c]	Blon_0085		3.1.1.5	0	1000
LPLIPAL2E180	Lysophospholipase L2 (2-acylglycerophosphoethanolamine, n-C18:0)	Glycerophospholipid metabolism	2agpe180[c] + h2o[c] -> g3pe[c] + h[c] + ocdca[c]	Blon_0085		3.1.1.5	0	1000
LPLIPAL2E181	Lysophospholipase L2 (2-acylglycerophosphoethanolamine, n-C18:1)	Glycerophospholipid metabolism	2agpe181[c] + h2o[c] -> g3pe[c] + h[c] + ocdcea[c]	Blon_0085		3.1.1.5	0	1000
LPLIPAL2G120	Lysophospholipase L2 (2-acylglycerophosphoglycerol, n-C12:0)	Glycerophospholipid metabolism	2agpg120[c] + h2o[c] -> ddca[c] + g3pg[c] + h[c]	Blon_0085		3.1.1.5	0	1000
LPLIPAL2G140	Lysophospholipase L2 (2-acylglycerophosphoglycerol, n-C14:0)	Glycerophospholipid metabolism	2agpg140[c] + h2o[c] -> g3pg[c] + h[c] + ttdca[c]	Blon_0085		3.1.1.5	0	1000
LPLIPAL2G141	Lysophospholipase L2 (2-acylglycerophosphoglycerol, n-C14:1)	Glycerophospholipid metabolism	2agpg141[c] + h2o[c] -> g3pg[c] + h[c] + ttdcea[c]	Blon_0085		3.1.1.5	0	1000
LPLIPAL2G160	Lysophospholipase L2 (2-acylglycerophosphoglycerol, n-C16:0)	Glycerophospholipid metabolism	2agpg160[c] + h2o[c] -> g3pg[c] + h[c] + hdca[c]	Blon_0085		3.1.1.5	0	1000
LPLIPAL2G161	Lysophospholipase L2 (2-acylglycerophosphoglycerol, n-C16:1)	Glycerophospholipid metabolism	2agpg161[c] + h2o[c] -> g3pg[c] + h[c] + hdcea[c]	Blon_0085		3.1.1.5	0	1000
LPLIPAL2G180	Lysophospholipase L2 (2-acylglycerophosphoglycerol, n-C18:0)	Glycerophospholipid metabolism	2agpg180[c] + h2o[c] -> g3pg[c] + h[c] + ocdca[c]	Blon_0085		3.1.1.5	0	1000
LPLIPAL2G181	Lysophospholipase L2 (2-acylglycerophosphoglycerol, n-C18:1)	Glycerophospholipid metabolism	2agpg181[c] + h2o[c] -> g3pg[c] + h[c] + ocdcea[c]	Blon_0085		3.1.1.5	0	1000
LYSt2r	L-lysine reversible transport via proton symport	Transport, extracellular	h[e] + lys_L[e] <=> h[c] + lys_L[c]				-1000	1000
L_AROND	Arogenate dehydrogenase (NAD+)	Tyrosine metabolism	Largn[c] + nad[c] <=> co2[c] + nadh[c] + tyr_L[c]	Blon_0919		1.3.1.43	-1000	1000
L_ARONR	Arogenate dehydrogenase (NADP+)	Tyrosine metabolism	Largn[c] + nadp[c] <=> co2[c] + nadph[c] + tyr_L[c]	Blon_0919		1.3.1.78	-1000	1000
L_LACD2	L-Lactate dehydrogenase (ubiquinone)	Pyruvate metabolism	lac_L[c] + q8[c] -> pyr[c] + q8h2[c]	(Blon_1090 or Blon_0840)		1.1.2.3	0	1000
L_LACD3	L-Lactate dehydrogenase (menaquinone)	Pyruvate metabolism	lac_L[c] + mqn8[c] -> mql8[c] + pyr[c]	(Blon_1090 or Blon_0840)		1.1.2.3	0	1000
L_LACDr	L-Lactate dehydrogenase, reversible	Pyruvate metabolism	2 ficytC[c] + lac_L[c] <=> 2 focytC[c] + 2 h[c] + pyr[c]	(Blon_1090 or Blon_0840)		1.1.2.3	-1000	1000
L_LACt2r	L-Lactate Reversible Transport via Proton Symport	Transport, extracellular	h[e] + lac_L[e] <=> h[c] + lac_L[c]			1.1.1.86	-1000	1000
MADGBG	beta-glucosidase (methyl-alpha-D-glucoside)	Starch and sucrose metabolism	h2o[c] + madg[c] <=> glc_D[c] + meoh[c]	(Blon_1905 or Blon_0625)		3.2.1.21	-1000	1000
MALT	Alpha-Glucosidase	Starch and sucrose metabolism	h2o[c] + malt[c] -> 2 glc_D[c]	(Blon_0137 or Blon_2453)	R00028	3.2.1.20	0	1000
MALTHXabc	maltohexaose transport via ABC system	Transport, extracellular	atp[c] + h2o[c] + malthx[e] -> adp[c] + h[c] + malthx[c] + pi[c]	Blon_2475		3.6.3.19	0	1000
MALTTRabc	Maltotriose transport via ABC system	Transport, extracellular	atp[c] + h2o[c] + malttr[e] -> adp[c] + h[c] + malttr[c] + pi[c]	Blon_2475		3.6.3.19	0	1000
MALTabc	maltose transport via ABC system	Transport, extracellular	atp[c] + h2o[c] + malt[e] -> adp[c] + h[c] + malt[c] + pi[c]	((Blon_2444 and Blon_2456 and Blon_2457 and Blon_2458 and Blon_0044 and Blon_0045) or (Blon_2444 and Blon_0044 and Blon_0045) or (Blon_2456 and Blon_2457 and Blon_2458) or Blon_2475)		3.A.1.1	0	1000
MANA4	Alpha-galactosidase (EC 3.2.1.22)	Plant polysaccharide degradation	h2o[c] + mantr[c] <=> gal[c] + melib[c]	Blon_2460		3.2.1.22	-1000	1000
MANAO	Mannonate oxidoreductase	Pentose and glucuronate interconversions	mana[c] + nad[c] <=> fruur[c] + h[c] + nadh[c]	Blon_0668	R02454	1.1.1.57	-1000	1000
MANTRabc	mannotriose transport via ABC transporter	Transport, extracellular	atp[c] + h2o[c] + mantr[e] -> adp[c] + h[c] + mantr[c] + pi[c]				0	1000
MBDGBG	beta-glucosidase	Starch and sucrose metabolism	h2o[c] + mbdg[c] <=> glc_D[c] + meoh[c]	(Blon_1905 or Blon_0625)		3.2.1.21	-1000	1000
MDH	Malate Dehydrogenase	Citric acid cycle	mal_L[c] + nad[c] <=> h[c] + nadh[c] + oaa[c]		R00342	1.1.1.299, 1.1.1.37	-1000	1000
MECDPDH2	2C-methyl-D-erythritol 2,4 cyclodiphosphate dehydratase	Terpenoid backbone biosynthesis	2mecdp[c] + nadh[c] -> h2mb4p[c] + h2o[c] + nad[c]	Blon_0780		1.17.7.1	0	1000
MECDPS	2-C-methyl-D-erythritol 2,4-cyclodiphosphate synthase	Terpenoid backbone biosynthesis	2p4c2me[c] -> 2mecdp[c] + cmp[c]	Blon_1759	R05637	4.6.1.12	0	1000
MELIBabc	melibiose transport via ABC system (import)	Transport, extracellular	atp[c] + h2o[c] + melib[e] -> adp[c] + h[c] + melib[c] + pi[c]				0	1000
MEPCT	2-C-methyl-D-erythritol 4-phosphate cytidylyltransferase	Terpenoid backbone biosynthesis	2me4p[c] + ctp[c] + h[c] -> 4c2me[c] + ppi[c]	Blon_0353	R05633	2.7.7.60	0	1000
METALA1c	Hydrolysis of L-methionyl-L-alanine	Peptide metabolism	h2o[c] + metala[c] <=> ala_L[c] + met_L[c]	(Blon_1991 or Blon_2032 or Blon_0593)		3.4.11.23	-1000	1000
METALAabc	L-methionyl-L-alanine transport via ABC system	Transport, extracellular	atp[c] + h2o[c] + metala[e] -> adp[c] + h[c] + metala[c] + pi[c]	(Blon_1480 or Blon_2008 or Blon_2420 or (Blon_0053 and Blon_0055 and Blon_0056) or Blon_0832 or Blon_0872)		TC-3.A.1.5,3.A.1.5	0	1000
METAT	Methionine Adenosyltransferase	Methionine and cysteine metabolism	atp[c] + h2o[c] + met_L[c] -> amet[c] + pi[c] + ppi[c]	Blon_2136	R00177	2.5.1.6	0	1000
METB1	O-Acetyl-L-homoserine succinate-lyase (adding cysteine)	Methionine and cysteine metabolism	achms[c] + cys_L[c] -> ac[c] + cyst_L[c] + h[c]	Blon_2003	R03217	2.5.1.48	0	1000
METDabc	D-methionine transport via ABC system	Transport, extracellular	atp[c] + h2o[c] + met_D[e] -> adp[c] + h[c] + met_D[c] + pi[c]	(Blon_1719 and Blon_1721)			0	1000
METFR	methylenetetrahydrofolate reductase NADPH2	Folate metabolism	5mthf[c] + nadp[c] <=> 2 h[c] + mlthf[c] + nadph[c]	Blon_1454		1.5.1.20	-1000	1000
METS	Methionine Synthase	Methionine and cysteine metabolism	5mthf[c] + hcys_L[c] -> h[c] + met_L[c] + thf[c]		R00946	2.1.1.13	0	1000
METSOX1abc	L-methionine S-oxide transport via ABC system	Transport, extracellular	atp[c] + h2o[c] + metsox_S_L[e] -> adp[c] + h[c] + metsox_S_L[c] + pi[c]	(Blon_1719 and Blon_1721)			0	1000
METSOX2abc	L-methionine R-oxide transport via ABC system	Transport, extracellular	atp[c] + h2o[c] + metsox_R_L[e] -> adp[c] + h[c] + metsox_R_L[c] + pi[c]	(Blon_1719 and Blon_1721)			0	1000
METSOXR1r	L-methionine-S-oxide reductase, reversible	Transport, extracellular	metsox_S_L[c] + trdrd[c] <=> h2o[c] + met_L[c] + trdox[c]	Blon_0089		1.8.4.13,1.8.4.14	-1000	1000
METabc	L-methionine transport via ABC system	Transport, extracellular	atp[c] + h2o[c] + met_L[e] -> adp[c] + h[c] + met_L[c] + pi[c]	(Blon_1719 and Blon_1721)	R05633	2.7.7.60	0	1000
MG2abc	magnesium transport via ABC system	Transport, extracellular	atp[c] + h2o[c] + mg2[e] -> adp[c] + h[c] + mg2[c] + pi[c]			3.6.3.2, T3.A.3	0	1000
MGt5	magnesium transport in/out via permease (no H+)	Transport, extracellular	mg2[c] <=> mg2[e]	Blon_1010		T1.A.35	-1000	1000
MI1PP	Myo-Inositol 1-Phosphatase	Inositol phosphate metabolism	h2o[c] + mi1p_D[c] -> inost[c] + pi[c]	Blon_2126	R01185	3.1.3.25	0	1000
MI3PP	Myo-Inositol 3-Phosphatase	Inositol phosphate metabolism	h2o[c] + mi3p_D[c] -> inost[c] + pi[c]	Blon_2126	R01187	3.1.3.25	0	1000
MI4PP	Myo-Inositol 4-Phosphatase	Inositol phosphate metabolism	h2o[c] + mi4p_D[c] -> inost[c] + pi[c]	Blon_2126	R01186	3.1.3.25	0	1000
MICITDr	2-Methylisocitrate Dehydratase	Propanoate metabolism	2mcacn[c] + h2o[c] <=> micit[c]	Blon_0909	R04425	4.2.1.99	-1000	1000
MLTG1	Maltodextrin Glucosidase (Maltotriose)	Starch and sucrose metabolism	h2o[c] + malttr[c] -> glc_D[c] + malt[c]	Blon_2453		3.2.1.20	0	1000
MLTG2	Maltodextrin glucosidase (maltotetraose)	Starch and sucrose metabolism	h2o[c] + maltttr[c] -> glc_D[c] + malttr[c]	Blon_2453		3.2.1.1	0	1000
MLTG3	Maltodextrin glucosidase (maltopentaose)	Starch and sucrose metabolism	h2o[c] + maltpt[c] -> glc_D[c] + maltttr[c]	Blon_2453		3.2.1.1	0	1000
MLTG4	Maltodextrin glucosidase (maltohexaose)	Starch and sucrose metabolism	h2o[c] + malthx[c] -> glc_D[c] + maltpt[c]	Blon_2453		3.2.1.1	0	1000
MLTG5	Maltodextrin glucosidase (maltoheptaose)	Starch and sucrose metabolism	h2o[c] + malthp[c] -> glc_D[c] + malthx[c]	Blon_2453		3.2.1.1	0	1000
MNNH	D-mannonate hydrolyase	Pentose and glucuronate interconversions	mana[c] -> 2ddglcn[c] + h2o[c]		R05606	4.2.1.8	0	1000
MNt2	manganese transport in via proton symport	Transport, extracellular	h[e] + mn2[e] -> h[c] + mn2[c]	Blon_0444		TC-2.A.55,2.A.55	0	1000
MOHMT	3-methyl-2-oxobutanoate hydroxymethyltransferase	CoA synthesis	3mob[c] + h2o[c] + mlthf[c] -> 2dhp[c] + thf[c]		R01226	2.1.2.11	0	1000
MTAN	methylthioadenosine nucleosidase	Arginine and proline metabolism	5mta[c] + h2o[c] -> 5mtr[c] + ade[c]	Blon_0359	R01401	3.2.2.16	0	1000
MTHFC	Methenyltetrahydrofolate Cyclohydrolase	Folate metabolism	h2o[c] + methf[c] <=> 10fthf[c] + h[c]	(Blon_1755 or Blon_0181)	R01655	3.5.4.9	-1000	1000
MTHFD	Methylenetetrahydrofolate Dehydrogenase (NADP)	Folate metabolism	mlthf[c] + nadp[c] <=> methf[c] + nadph[c]	Blon_1755	R01220	1.5.1.5	-1000	1000
MTHFTe	Transport of Thf, Extracellular	Transport, extracellular	5mthf[c] -> 5mthf[e]				0	1000
MTHPTGHM	5 methyltetrahydropteroyltriglutamate homocysteine S methyltransferase	Methionine and cysteine metabolism	5mthglu[c] + hcys_L[c] -> met_L[c] + thglu[c]	Blon_1455		2.1.1.14	0	1000
NACt2r	Nicotinic acid transport by proton symport reversible	Transport, extracellular	h[c] + nac[c] <=> h[e] + nac[e]				-1000	1000
NADK	NAD Kinase	NAD metabolism	atp[c] + nad[c] -> adp[c] + h[c] + nadp[c]	Blon_1862	R00104	2.7.1.23	0	1000
NADK2	NAD kinase (dTTP)	NAD metabolism	dttp[c] + nad[c] -> dtdp[c] + h[c] + nadp[c]	Blon_1862		2.7.1.23	0	1000
NADS1	NAD synthase (nh3)	NAD metabolism	atp[c] + dnad[c] + nh4[c] -> amp[c] + h[c] + nad[c] + ppi[c]	Blon_1717	R00189	6.3.1.5, 6.3.5.1	0	1000
NADS2	NAD Synthase (Glutamine-Hydrolysing)	NAD metabolism	atp[c] + dnad[c] + gln_L[c] + h2o[c] -> amp[c] + glu_L[c] + h[c] + nad[c] + ppi[c]	Blon_1717	R00257	6.3.5.1	0	1000
NAPRT	NAPRTase	NAD metabolism	h[c] + nac[c] + prpp[c] -> nicrnt[c] + ppi[c]	Blon_0409		2.4.2.11	0	1000
NAt3_1	Sodium Proton Antiporter (H:Na Is 1:1)	Transport, extracellular	h[e] + na1[c] <=> h[c] + na1[e]	(Blon_1705 or Blon_2462)			-1000	1000
NDPK1	Nucleoside-Diphosphate Kinase (ATP:GDP)	Nucleotide interconversion	atp[c] + gdp[c] <=> adp[c] + gtp[c]		R00330	2.7.4.6	-1000	1000
NDPK2	Nucleoside-Diphosphate Kinase (ATP:UDP)	Nucleotide interconversion	atp[c] + udp[c] <=> adp[c] + utp[c]		R00156	2.7.4.6	-1000	1000
NDPK3	Nucleoside-Diphosphate Kinase (ATP:CDP)	Nucleotide interconversion	atp[c] + cdp[c] <=> adp[c] + ctp[c]		R00570	2.7.4.6	-1000	1000
NDPK4	Nucleoside-Diphosphate Kinase (ATP:dTDP)	Nucleotide interconversion	atp[c] + dtdp[c] <=> adp[c] + dttp[c]		R02093	2.7.4.6	-1000	1000
NDPK5	Nucleoside-Diphosphate Kinase (ATP:dGDP)	Nucleotide interconversion	atp[c] + dgdp[c] <=> adp[c] + dgtp[c]		R01857	2.7.4.6	-1000	1000
NDPK6	Nucleoside-Diphosphate Kinase (ATP:dUDP)	Nucleotide interconversion	atp[c] + dudp[c] <=> adp[c] + dutp[c]		R02331	2.7.4.6	-1000	1000
NDPK7	Nucleoside-Diphosphate Kinase (ATP:dCDP)	Nucleotide interconversion	atp[c] + dcdp[c] <=> adp[c] + dctp[c]		R02326	2.7.4.6	-1000	1000
NDPK8	Nucleoside-Diphosphate Kinase (ATP:dADP)	Nucleotide interconversion	atp[c] + dadp[c] <=> adp[c] + datp[c]		R01137	2.7.4.6	-1000	1000
NDPK9	Nucleoside-Diphosphate Kinase (ATP:IDP)	Nucleotide interconversion	atp[c] + idp[c] <=> adp[c] + itp[c]		R00722	2.7.4.6	-1000	1000
NFORGLUAH	Nforglu[c] amidohydrolase	Histidine metabolism	h2o[c] + nforglu[c] <=> for[c] + glu_L[c]	Blon_1200	R00525	3.5.1.68	-1000	1000
NH4tb	Transport of Ammonium ion	Transport, extracellular	nh4[e] <=> nh4[c]	Blon_0223		3.2.1.18	-1000	1000
NIabc	nickel transport via ABC system	Transport, extracellular	atp[c] + h2o[c] + ni2[e] -> adp[c] + h[c] + ni2[c] + pi[c]	Blon_0109		3.6.3.24	0	1000
NNAM	nicotinamidase	NAD metabolism	h2o[c] + ncam[c] -> nac[c] + nh4[c]	Blon_1622	R01268	3.5.1.19	0	1000
NNATr	Nicotinate-Nucleotide Adenylyltransferase	NAD metabolism	atp[c] + h[c] + nicrnt[c] -> dnad[c] + ppi[c]	Blon_1844	R03005	2.7.7.1, 2.7.7.18	0	1000
NNDPR	Nicotinate-Nucleotide Diphosphorylase (Carboxylating)	NAD metabolism	2 h[c] + prpp[c] + quln[c] -> co2[c] + nicrnt[c] + ppi[c]	Blon_0912	R03348	2.4.2.19	0	1000
NT5C	Nicotinate D-Ribonucleotide Phosphohydrolase	NAD metabolism	h2o[c] + nicrnt[c] -> nicrns[c] + pi[c]	(Blon_2163 or Blon_0703)	R03346	3.1.3.-, 3.1.3.5	0	1000
NTD1	5-Nucleotidase (dUMP)	Pyrimidine catabolism	dump[c] + h2o[c] -> duri[c] + pi[c]	(Blon_2163 or Blon_0703)	R02102	3.1.3.5, 3.1.3.89	0	1000
NTD10	5-Nucleotidase (XMP)	Nucleotide interconversion	h2o[c] + xmp[c] -> pi[c] + xtsn[c]	(Blon_2163 or Blon_0703)	R02719	3.1.3.5	0	1000
NTD11	5-Nucleotidase (IMP)	Purine catabolism	h2o[c] + imp[c] -> ins[c] + pi[c]	(Blon_2163 or Blon_0703)	R01126	3.1.3.5, 3.1.3.99	0	1000
NTD2	5-Nucleotidase (UMP)	Pyrimidine catabolism	h2o[c] + ump[c] -> pi[c] + uri[c]	(Blon_2163 or Blon_0703)	R00963	3.1.3.5	0	1000
NTD3	5-Nucleotidase (dCMP)	Pyrimidine catabolism	dcmp[c] + h2o[c] -> dcyt[c] + pi[c]	(Blon_2163 or Blon_0703)	R01664	3.1.3.5, 3.1.3.89	0	1000
NTD4	5-Nucleotidase (CMP)	Pyrimidine catabolism	cmp[c] + h2o[c] -> cytd[c] + pi[c]	(Blon_2163 or Blon_0703)	R00511	3.1.3.5, 3.1.3.91	0	1000
NTD5	5-Nucleotidase (dTMP)	Pyrimidine catabolism	dtmp[c] + h2o[c] -> pi[c] + thymd[c]	(Blon_2163 or Blon_0703)	R01569	3.1.3.35, 3.1.3.5, 3.1.3.89	0	1000
NTD5_a	5-Nucleotidase (dTMP)	Vitamin B2 metabolism	h2o[c] + nmn[c] -> pi[c] + rnam[c]	(Blon_2163 or Blon_0703)			0	1000
NTD6	5-Nucleotidase (dAMP)	Nucleotide interconversion	damp[c] + h2o[c] -> dad_2[c] + pi[c]	(Blon_2163 or Blon_0703)	R02088	3.1.3.5, 3.1.3.89	0	1000
NTD7	5-Nucleotidase (AMP)	Nucleotide interconversion	amp[c] + h2o[c] -> adn[c] + pi[c]	(Blon_2163 or Blon_0703)	R00183	3.1.3.5	0	1000
NTD8	5-Nucleotidase (dGMP)	Nucleotide interconversion	dgmp[c] + h2o[c] -> dgsn[c] + pi[c]	(Blon_2163 or Blon_0703)	R01968	3.1.3.5, 3.1.3.89	0	1000
NTD9	5-Nucleotidase (GMP)	Nucleotide interconversion	gmp[c] + h2o[c] -> gsn[c] + pi[c]	(Blon_2163 or Blon_0703)	R01227	3.1.3.5	0	1000
NTPTP1	Nucleoside triphosphate tripolyhydrolase	Nucleotide interconversion	dgtp[c] + h2o[c] -> dgsn[c] + pppi[c]	Blon_1996	R01856	3.1.5.1	0	1000
O2t	O2 Transport (Diffusion)	Transport, extracellular	o2[e] <=> o2[c]				-1000	1000
OAASr	Oxaloacetate synthase, reversible	Citric acid cycle	cit[c] + coa[c] + h[c] <=> accoa[c] + h2o[c] + oaa[c]	Blon_0594		2.3.3.1,2.3.3.3,4.1.3.7	-1000	1000
OBTFL	2-Oxobutanoate formate lyase	Propanoate metabolism	2obut[c] + coa[c] -> for[c] + ppcoa[c]	Blon_1715	R06987	2.3.1.54	0	1000
OCBT	ornithine carbamoyltransferase	Urea cycle	cbp[c] + orn[c] <=> citr_L[c] + h[c] + pi[c]	Blon_1877	R01398	2.1.3.3	-1000	1000
OHPBAT	O-Phospho-4-hydroxy-L-threonine:2-oxoglutarate aminotransferase	Vitamin B6 metabolism	glu_L[c] + ohpb[c] <=> akg[c] + phthr[c]	Blon_2148	R05085	2.6.1.52	-1000	1000
OMCDC	2-Oxo-4-methyl-3-carboxypentanoate decarboxylation	Valine, leucine, and isoleucine metabolism	3c4mop[c] + h[c] -> 4mop[c] + co2[c]		R01652	1.1.1.85	0	1000
OMPDC	Orotidine-5-Phosphate Decarboxylase	Pyrimidine synthesis	h[c] + orot5p[c] -> co2[c] + ump[c]	(Blon_1448 or Blon_0739)	R00965	4.1.1.23	0	1000
ORNTA	ornithine transaminase	Arginine and proline metabolism	akg[c] + orn[c] -> glu5sa[c] + glu_L[c]		R00667	2.6.1.13	0	1000
ORNTAC	ornithine transacetylase	Arginine and proline metabolism	acorn[c] + glu_L[c] <=> acglu[c] + orn[c]	(Blon_1880 or Blon_1889)	R02282	2.3.1.35	-1000	1000
OROTPT	Orotidine-5-phosphate pyrophosphate phosphoribosyltransferase	Pyrimidine synthesis	orot[c] + prpp[c] -> orot5p[c] + ppi[c]	Blon_1445		2.4.2.10	0	1000
OXAte	Oxalate secretion by diffusion	Transport, extracellular	oxa[c] -> oxa[e]				0	1000
P5CRyr	L-ProlineNADP+ 5-oxidoreductase	Arginine and proline metabolism	nadp[c] + pro_L[c] <=> 1pyr5c[c] + 2 h[c] + nadph[c]	(Blon_1690 or Blon_0751)		1.5.1.2	-1000	1000
PANTS	pantothenate synthase	CoA synthesis	ala_B[c] + atp[c] + pant_R[c] -> amp[c] + h[c] + pnto_R[c] + ppi[c]		R02473	6.3.2.1	0	1000
PAPPT2	phospho-N-acetylmuramoyl-pentapeptide-transferase (gamma-glutamate)	Cell wall biosynthesis	uGgla[c] + udcpp[c] -> uaGgla[c] + ump[c]	Blon_0853		2.7.8.13	0	1000
PAPPT3	phospho-N-acetylmuramoyl-pentapeptide-transferase (meso-2,6-diaminopimelate)	Cell wall biosynthesis	udcpp[c] + ugmda[c] -> uagmda[c] + ump[c]	Blon_0853		2.7.8.13	0	1000
PBt	Lead (Pb+2) ABC transporter	Transport, extracellular	atp[c] + h2o[c] + pb[c] -> adp[c] + h[c] + pb[e] + pi[c]	(Blon_1851 or Blon_0251)			0	1000
PDHa	pyruvate dehydrogenase (lipoamide)	Glycolysis/gluconeogenesis	h[c] + lpam[c] + pyr[c] -> adhlam[c] + co2[c]			1.2.4.1	0	1000
PDHbr	pyruvate dehydrogenase (dihydrolipoamide) reversible	Glycolysis/gluconeogenesis	adhlam[c] + coa[c] <=> accoa[c] + dhlam[c]			2.3.1.12	-1000	1000
PDHc	pyruvate dehydrogenase (dihydrolipoamide dehydrogenase)	Glycolysis/gluconeogenesis	dhlam[c] + nad[c] -> h[c] + lpam[c] + nadh[c]	(Blon_1891 or Blon_2188)		1.8.1.4	0	1000
PEPGLY	Peptidoglycan subunit synthesis	Cell wall biosynthesis	PGPm1[c] + h[c] + uaagmda[c] -> PGP[c] + co2[c] + udcpdp[c]	Blon_0171			0	1000
PFK	Phosphofructokinase	Glycolysis/gluconeogenesis	atp[c] + f6p[c] -> adp[c] + fdp[c] + h[c]	Blon_0877		2.7.1.11	0	1000
PFK_2	Phosphofructokinase	Glycolysis/gluconeogenesis	atp[c] + tag6p_D[c] -> adp[c] + h[c] + tagdp_D[c]		R03236	2.7.1.11	0	1000
PFL	pyruvate formate lyase	Pyruvate metabolism	coa[c] + pyr[c] -> accoa[c] + for[c]	(Blon_1714 and Blon_1715)	R00212	2.3.1.54	0	1000
PGAMT	phosphoglucosamine mutase	Cell wall biosynthesis	gam1p[c] <=> gam6p[c]	Blon_2031	R02060	5.4.2.10	-1000	1000
PGCDr	3-Phospho-D-glycerateNAD+ 2-oxidoreductase	Glycine, serine, alanine, and threonine metabolism	3pg[c] + nad[c] <=> 3php[c] + h[c] + nadh[c]	(Blon_0718 or Blon_0845)		1.1.1.95	-1000	1000
PGI	Glucose-6-Phosphate Isomerase	Glycolysis/gluconeogenesis	g6p[c] <=> f6p[c]	Blon_0417		5.3.1.9	-1000	1000
PGK	Phosphoglycerate Kinase	Glycolysis/gluconeogenesis	3pg[c] + atp[c] <=> 13dpg[c] + adp[c]	Blon_1087	R01512	2.7.2.3	-1000	1000
PGL	6-Phosphogluconolactonase	Pentose phosphate pathway	6pgl[c] + h2o[c] -> 6pgc[c] + h[c]	Blon_0208	R02035	3.1.1.31	0	1000
PGLYCP	Phosphoglycolate Phosphatase	Glyoxylate and dicarboxylate metabolism	2pglyc[c] + h2o[c] -> glyclt[c] + pi[c]	Blon_1174	R01334	3.1.3.18	0	1000
PGM	Phosphoglycerate Mutase	Glycolysis/gluconeogenesis	2pg[c] <=> 3pg[c]	Blon_2152	R01518	5.4.2.1, 5.4.2.11, 5.4.2.12	-1000	1000
PGMT	Phosphoglucomutase	Glycolysis/gluconeogenesis	g1p[c] <=> g6p[c]	Blon_2184	R08639	5.4.2.2, 5.4.2.5, 5.4.2.8	-1000	1000
PGSA120	Phosphatidylglycerol synthase (n-C12:0)	Glycerophospholipid metabolism	cdpdddecg[c] + glyc3p[c] -> cmp[c] + h[c] + pgp120[c]	(Blon_1365 or Blon_0945)		2.7.8.5	0	1000
PGSA140	Phosphatidylglycerol synthase (n-C14:0)	Glycerophospholipid metabolism	cdpdtdecg[c] + glyc3p[c] -> cmp[c] + h[c] + pgp140[c]	(Blon_1365 or Blon_0945)		2.7.8.5	0	1000
PGSA141	Phosphatidylglycerol synthase (n-C14:1)	Glycerophospholipid metabolism	cdpdtdec7eg[c] + glyc3p[c] -> cmp[c] + h[c] + pgp141[c]	(Blon_1365 or Blon_0945)		2.7.8.5	0	1000
PGSA160	Phosphatidylglycerol synthase (n-C16:0)	Glycerophospholipid metabolism	cdpdhdecg[c] + glyc3p[c] -> cmp[c] + h[c] + pgp160[c]	(Blon_1365 or Blon_0945)		2.7.8.5	0	1000
PGSA161	Phosphatidylglycerol synthase (n-C16:1)	Glycerophospholipid metabolism	cdpdhdec9eg[c] + glyc3p[c] -> cmp[c] + h[c] + pgp161[c]	(Blon_1365 or Blon_0945)		2.7.8.5	0	1000
PGSA180	Phosphatidylglycerol synthase (n-C18:0)	Glycerophospholipid metabolism	cdpdodecg[c] + glyc3p[c] -> cmp[c] + h[c] + pgp180[c]	(Blon_1365 or Blon_0945)		2.7.8.5	0	1000
PGSA181	Phosphatidylglycerol synthase (n-C18:1)	Glycerophospholipid metabolism	cdpdodec11eg[c] + glyc3p[c] -> cmp[c] + h[c] + pgp181[c]	(Blon_1365 or Blon_0945)		2.7.8.5	0	1000
PGSAAI15	anteisopentadecanoyl-CDPdiacylglycerolsn-glycerol-3-phosphate 3-phosphatidyltransferase	Glycerophospholipid metabolism	cdpdaipdecg[c] + glyc3p[c] -> cmp[c] + h[c] + pgpai15[c]	(Blon_1365 or Blon_0945)		2.7.8.5	0	1000
PGSAAI17	anteisoheptadecanoyl-CDPdiacylglycerolsn-glycerol-3-phosphate 3-phosphatidyltransferase	Glycerophospholipid metabolism	cdpdaihpdecg[c] + glyc3p[c] -> cmp[c] + h[c] + pgpai17[c]	(Blon_1365 or Blon_0945)		2.7.8.5	0	1000
PGSAI14	isotetradecanoyl-CDPdiacylglycerolsn-glycerol-3-phosphate 3-phosphatidyltransferase	Glycerophospholipid metabolism	cdpditdecg[c] + glyc3p[c] -> cmp[c] + h[c] + pgpi14[c]	(Blon_1365 or Blon_0945)		2.7.8.5	0	1000
PGSAI15	isopentadecanoyl-CDPdiacylglycerolsn-glycerol-3-phosphate 3-phosphatidyltransferase	Glycerophospholipid metabolism	cdpdipdecg[c] + glyc3p[c] -> cmp[c] + h[c] + pgpi15[c]	(Blon_1365 or Blon_0945)		2.7.8.5	0	1000
PGSAI16	isohexadecanoyl-CDPdiacylglycerolsn-glycerol-3-phosphate 3-phosphatidyltransferase	Glycerophospholipid metabolism	cdpdihdecg[c] + glyc3p[c] -> cmp[c] + h[c] + pgpi16[c]	(Blon_1365 or Blon_0945)		2.7.8.5	0	1000
PGSAI17	isoheptadecanoyl-CDPdiacylglycerolsn-glycerol-3-phosphate 3-phosphatidyltransferase	Glycerophospholipid metabolism	cdpdihpdecg[c] + glyc3p[c] -> cmp[c] + h[c] + pgpi17[c]	(Blon_1365 or Blon_0945)		2.7.8.5	0	1000
PHETA1	Phenylalanine Transaminase	Phenylalanine metabolism	akg[c] + phe_L[c] <=> glu_L[c] + phpyr[c]	(Blon_1439 or Blon_0824)	R00694	2.6.1.1, 2.6.1.42, 2.6.1.5, 2.6.1.57, 2.6.1.58, 2.6.1.9	-1000	1000
PHEt2r	L-phenylalanine reversible transport via proton symport	Transport, extracellular	h[e] + phe_L[e] <=> h[c] + phe_L[c]	Blon_2439		TC-2.A.3.1,2.A.3.1	-1000	1000
PIabc	phosphate transport via ABC system	Transport, extracellular	atp[c] + h2o[c] + pi[e] -> adp[c] + h[c] + 2 pi[c]	(Blon_0364 and Blon_0365 and Blon_0366)		TC-3.A.1.7,3.A.1.7	0	1000
PIt6b	Transport of Orthophosphate	Transport, extracellular	h[e] + pi[e] <=> h[c] + pi[c]	Blon_1635		3.2.1.18	-1000	1000
PKL	phosphoketolase	Pentose phosphate pathway	pi[c] + xu5p_D[c] <=> actp[c] + g3p[c] + h2o[c]			4.1.2.9	-1000	1000
PLPS	Pyridoxine biosynthesis glutamine amidotransferase	Vitamin B6 metabolism	g3p[c] + gln_L[c] + ru5p_D[c] -> glu_L[c] + 3 h2o[c] + h[c] + pi[c] + pydx5p[c]	(Blon_1993 and Blon_1994)		2.4.2.-	0	1000
PMDPHT	pyrimidine phosphatase	Vitamin B2 metabolism	5aprbu[c] + h2o[c] -> 4r5au[c] + pi[c]		R07280	3.1.3.-	0	1000
PMPK	phosphomethylpyrimidine kinase	Thiamine metabolism	4ampm[c] + atp[c] -> 2mahmp[c] + adp[c]	Blon_0794		2.7.4.7	0	1000
PNTK	Pantothenate Kinase	CoA synthesis	atp[c] + pnto_R[c] -> 4ppan[c] + adp[c] + h[c]	Blon_2014	R03018	2.7.1.33	0	1000
PNTOt4	Pantothenate sodium symporter	Transport, extracellular	na1[e] + pnto_R[e] -> na1[c] + pnto_R[c]				0	1000
PPA	Inorganic Diphosphatase	Oxidative phosphorylation	h2o[c] + ppi[c] -> h[c] + 2 pi[c]	Blon_0281	R00004	3.6.1.1	0	1000
PPAKr	Propionate kinase	Propanoate metabolism	adp[c] + ppap[c] <=> atp[c] + ppa[c]	Blon_1731		2.7.2.1	-1000	1000
PPCDC	Phosphopantothenoylcysteine Decarboxylase	CoA synthesis	4ppcys[c] + h[c] -> co2[c] + pan4p[c]	Blon_2013	R03269	4.1.1.36	0	1000
PPCK	phosphoenolpyruvate carboxykinase	Citric acid cycle	atp[c] + oaa[c] -> adp[c] + co2[c] + pep[c]		R00341	4.1.1.49	0	1000
PPCr	phosphoenolpyruvate carboxylase, reversible	Pyruvate metabolism	h[c] + oaa[c] + pi[c] <=> co2[c] + h2o[c] + pep[c]	(Blon_0052 or Blon_0059)		4.1.1.31	-1000	1000
PPIt2e	Diphosphate export via proton symport	Transport, extracellular	h[c] + ppi[c] -> h[e] + ppi[e]	Blon_1635			0	1000
PPNCL3	Phosphopantothenate-Cysteine Ligase	CoA synthesis	4ppan[c] + atp[c] + cys_L[c] -> 4ppcys[c] + amp[c] + h[c] + ppi[c]	Blon_2013	R04230	6.3.2.-, 6.3.2.5	0	1000
PPNDH	prephenate dehydratase	Phenylalanine metabolism	h[c] + pphn[c] -> co2[c] + h2o[c] + phpyr[c]	Blon_0918	R01373	4.2.1.51	0	1000
PRAGS	phosphoribosylglycinamide synthetase	Purine synthesis	atp[c] + gly[c] + pram[c] -> adp[c] + gar[c] + h[c] + pi[c]	Blon_1960		6.3.4.13	0	1000
PRAI	phosphoribosylanthranilate isomerase	Tryptophan metabolism	pran[c] <=> 2cpr5p[c]	Blon_1960	R03509	5.3.1.24	-1000	1000
PRAIS	phosphoribosylaminoimidazole synthase	Purine synthesis	atp[c] + fpram[c] -> adp[c] + air[c] + 2 h[c] + pi[c]	Blon_1959		6.3.3.1	0	1000
PRAMPC	phosphoribosyl-AMP cyclohydrolase	Histidine metabolism	h2o[c] + prbamp[c] -> prfp[c]	(Blon_1064 and Blon_1367	R04037	3.5.4.19	0	1000
PRASCSi	phosphoribosylaminoimidazolesuccinocarboxamide synthase	Purine synthesis	5aizc[c] + asp_L[c] + atp[c] -> 25aics[c] + adp[c] + h[c] + pi[c]	Blon_1940	R04591	6.3.2.6	0	1000
PRATPP	phosphoribosyl-ATP pyrophosphatase	Histidine metabolism	h2o[c] + prbatp[c] -> h[c] + ppi[c] + prbamp[c]	(Blon_1064 and Blon_1367	R04035	3.6.1.31	0	1000
PRFGS	Phosphoribosylformylglycinamidine Synthase	Purine synthesis	atp[c] + fgam[c] + gln_L[c] + h2o[c] -> adp[c] + fpram[c] + glu_L[c] + h[c] + pi[c]	Blon_1941		6.3.5.3	0	1000
PRMICI	1-(5-phosphoribosyl)-5-[(5-phosphoribosylamino)methylideneamino)imidazole-4-carboxamide isomerase	Histidine metabolism	prfp[c] <=> prlp[c]	Blon_0828	R04640	5.3.1.16	-1000	1000
PRO1x	L-ProlineNAD+ 5-Oxidoreductase	Arginine and proline metabolism	nad[c] + pro_L[c] -> 1pyr5c[c] + 2 h[c] + nadh[c]	(Blon_1690 or Blon_0751)	R01248	1.5.1.2, 1.5.99.8	0	1000
PROt4r	proline transporter	Transport, extracellular	na1[e] + pro_L[e] <=> na1[c] + pro_L[c]	Blon_0061			-1000	1000
PRPPS	Phosphoribosylpyrophosphate Synthetase	Pentose phosphate pathway	atp[c] + r5p[c] <=> amp[c] + h[c] + prpp[c]	(Blon_1726 or Blon_0233)		2.7.6.1	-1000	1000
PSCVT	3-phosphoshikimate 1-carboxyvinyltransferase	Phenylalanine metabolism	pep[c] + skm5p[c] <=> 3psme[c] + pi[c]	Blon_1732	R03460	2.5.1.19	-1000	1000
PSERT	Phosphoserine Transaminase	Glycine, serine, alanine, and threonine metabolism	3php[c] + glu_L[c] -> akg[c] + pser_L[c]	Blon_2148	R04173	2.6.1.52	0	1000
PSP_L	Phosphoserine Phosphatase (L-Serine)	Glycine, serine, alanine, and threonine metabolism	h2o[c] + pser_L[c] -> pi[c] + ser_L[c]	Blon_2130	R00582	3.1.3.3	0	1000
PTA2	Phosphate acetyltransferase	Propanoate metabolism	pi[c] + ppcoa[c] -> coa[c] + ppap[c]	Blon_1730	R00921	2.3.1.8	0	1000
PTAr	phosphotransacetylase	Pyruvate metabolism	accoa[c] + pi[c] <=> actp[c] + coa[c]	Blon_1730	R00230	2.3.1.8	-1000	1000
PTPAT	Phosphopantetheine Adenylyltransferase (Ec 2.7.7.3)	CoA synthesis	atp[c] + h[c] + pan4p[c] -> dpcoa[c] + ppi[c]	Blon_0404			0	1000
PYDAMK	Pyridoxamine Kinase	Vitamin B6 metabolism	atp[c] + pydam[c] -> adp[c] + h[c] + pyam5p[c]	Blon_1697	R02493	2.7.1.35	0	1000
PYDAMtr	Transport of Pyridoxamine via Diffusion	Transport, extracellular	pydam[e] <=> pydam[c]	Blon_1695			-1000	1000
PYDXK	Pyridoxal Kinase	Vitamin B6 metabolism	atp[c] + pydx[c] -> adp[c] + h[c] + pydx5p[c]	Blon_1697	R00174	2.7.1.35	0	1000
PYDXNK	Pyridoxine Kinase	Vitamin B6 metabolism	atp[c] + pydxn[c] -> adp[c] + h[c] + pdx5p[c]	Blon_1697	R01909	2.7.1.35	0	1000
PYDXNtr	Transport of Pyridoxine via Diffusion	Transport, extracellular	pydxn[e] <=> pydxn[c]	Blon_1695			-1000	1000
PYDXtr	Transport of Pyridoxal	Transport, extracellular	pydx[e] <=> pydx[c]	Blon_1695			-1000	1000
PYK	Pyruvate Kinase	Glycolysis/gluconeogenesis	adp[c] + h[c] + pep[c] -> atp[c] + pyr[c]	Blon_1745	R00200	2.7.1.40	0	1000
QULNS	quinolinate synthase	NAD metabolism	dhap[c] + iasp[c] -> 2 h2o[c] + pi[c] + quln[c]	Blon_0910	R04292	4.1.99.-	0	1000
RAFFabc	raffinose transport via ABC system (import)	Transport, extracellular	atp[c] + h2o[c] + raffin[e] -> adp[c] + h[c] + pi[c] + raffin[c]				0	1000
RAFGH	Raffinose galactohydrolase	Plant polysaccharide degradation	h2o[c] + raffin[c] -> gal[c] + sucr[c]	Blon_2460	R01103, R06070	3.2.1.22	0	1000
RAFH	raffinose hydrolyzing enzyme	Plant polysaccharide degradation	h2o[c] + raffin[c] -> fru[c] + melib[c]	(Blon_2056 or Blon_0787)		3.2.1.26	0	1000
RB5PE	L-ribulose-5-phosphate 3-epimerase	Pentose and glucuronate interconversions	ru5p_L[c] <=> xu5p_L[c]	Blon_1368		5.1.3.22,5.-.-.-	-1000	1000
RBFK	Riboflavin Kinase	Vitamin B2 metabolism	atp[c] + ribflv[c] -> adp[c] + fmn[c] + h[c]	Blon_2195	R00549	2.7.1.26	0	1000
RBFSa	riboflavin synthase	Vitamin B2 metabolism	4r5au[c] + db4p[c] -> dmlz[c] + 2 h2o[c] + pi[c]	Blon_0389	R04457	2.5.1.9	0	1000
RBFSb	riboflavin synthase	Vitamin B2 metabolism	2 dmlz[c] -> 4r5au[c] + ribflv[c]	Blon_0387	R00066	2.5.1.9	0	1000
RBK	Ribokinase	Pentose phosphate pathway	atp[c] + rib_D[c] -> adp[c] + h[c] + r5p[c]	(Blon_0640 or Blon_0963)		2.7.1.15	0	1000
RBK_D	D-Ribulokinase	Pentose phosphate pathway	atp[c] + rbl_D[c] -> adp[c] + h[c] + ru5p_D[c]	Blon_0424		2.7.1.47	0	1000
RBK_L1	L-ribulokinase (L-ribulose)	Pentose phosphate pathway	atp[c] + rbl_L[c] -> adp[c] + h[c] + ru5p_L[c]	Blon_0424	R02439	2.7.1.16	0	1000
RE1944C	RE1944C	Lipoate metabolism	atp[c] + lipoate[c] <=> CE5656[c] + ppi[c]	Blon_2069	R07770	2.3.1.65	-1000	1000
RE3351C	RE3351C	Others	C11821[c] + h2o[c] <=> alltn_R[c] + co2[c]				-1000	1000
RE3352C	RE3352C	Purine catabolism	C11821[c] + h2o[c] <=> alltn[c] + co2[c]				-1000	1000
RHCCE	S-ribosylhomocysteine cleavage enzyme	Methionine and cysteine metabolism	rhcys[c] -> dhptd[c] + hcys_L[c]	Blon_2000	R01291	4.4.1.21	0	1000
RIBFLVt2r	riboflavin transport in via proton symport reversible	Transport, extracellular	h[e] + ribflv[e] <=> h[c] + ribflv[c]	Blon_0723			-1000	1000
RIBabc	D-ribose transport via ABC system	Transport, extracellular	atp[c] + h2o[c] + rib_D[e] -> adp[c] + h[c] + pi[c] + rib_D[c]			3.A.1.2	0	1000
RMNt2	L-rhamnose transport via proton symport	Transport, extracellular	h[e] + rmn[e] <=> h[c] + rmn[c]				-1000	1000
RNDR1	Ribonucleoside-Diphosphate Reductase (ADP)	Nucleotide interconversion	adp[c] + trdrd[c] -> dadp[c] + h2o[c] + trdox[c]	(Blon_2477 and Blon_2478 and Blon_2479)	R02017	1.17.4.1	0	1000
RNDR2	Ribonucleoside-Diphosphate Reductase (GDP)	Nucleotide interconversion	gdp[c] + trdrd[c] -> dgdp[c] + h2o[c] + trdox[c]	(Blon_2477 and Blon_2478 and Blon_2479)	R02019	1.17.4.1	0	1000
RNDR3	Ribonucleoside-Diphosphate Reductase (CDP)	Nucleotide interconversion	cdp[c] + trdrd[c] -> dcdp[c] + h2o[c] + trdox[c]	(Blon_2477 and Blon_2478 and Blon_2479)	R02024	1.17.4.1	0	1000
RNDR4	Ribonucleoside-Diphosphate Reductase (UDP)	Nucleotide interconversion	trdrd[c] + udp[c] -> dudp[c] + h2o[c] + trdox[c]	(Blon_2477 and Blon_2478 and Blon_2479)	R02018	1.17.4.1	0	1000
RNTR1	ribonucleoside-triphosphate reductase (ATP)	Nucleotide interconversion	atp[c] + trdrd[c] -> datp[c] + h2o[c] + trdox[c]	Blon_0612	R02014	1.17.4.2	0	1000
RNTR2	ribonucleoside-triphosphate reductase (GTP)	Nucleotide interconversion	gtp[c] + trdrd[c] -> dgtp[c] + h2o[c] + trdox[c]	Blon_0612	R02020	1.17.4.2	0	1000
RNTR3	ribonucleoside-triphosphate reductase (CTP)	Nucleotide interconversion	ctp[c] + trdrd[c] -> dctp[c] + h2o[c] + trdox[c]	Blon_0612	R02022	1.17.4.2	0	1000
RNTR4	ribonucleoside-triphosphate reductase (UTP)	Nucleotide interconversion	trdrd[c] + utp[c] -> dutp[c] + h2o[c] + trdox[c]	Blon_0612	R02023	1.17.4.2	0	1000
RPE	Ribulose 5-Phosphate 3-Epimerase	Pentose phosphate pathway	ru5p_D[c] <=> xu5p_D[c]	Blon_1368	R01529	5.1.3.1	-1000	1000
RPI	Ribose-5-Phosphate Isomerase	Pentose phosphate pathway	r5p[c] <=> ru5p_D[c]	Blon_2191		5.3.1.6	-1000	1000
SADT	Sulfate Adenylyltransferase	Nucleotide interconversion	atp[c] + h[c] + so4[c] -> aps[c] + ppi[c]		R00529	2.7.7.4	0	1000
SALCpts	salicin transport via PEP:Pyr PTS	Transport, extracellular	pep[c] + salcn[e] -> pyr[c] + salc6p[c]	(Blon_0178 and Blon_2183)			0	1000
SDPDS	succinyl-diaminopimelate desuccinylase	Lysine metabolism	h2o[c] + sl26da[c] -> 26dap_LL[c] + succ[c]	Blon_2303	R02734	3.5.1.18	0	1000
SDPTA	succinyldiaminopimelate transaminase	Lysine metabolism	akg[c] + sl26da[c] <=> glu_L[c] + sl2a6o[c]		R04475	2.6.1.17	-1000	1000
SERATi	Serine acetyltransferase (EC 2.3.1.30)	Methionine and cysteine metabolism	accoa[c] + ser_L[c] -> acser[c] + coa[c]	(Blon_1896 and Blon_1897)		2.3.1.30	0	1000
SERt2r	L-serine reversible transport via proton symport	Transport, extracellular	h[e] + ser_L[e] <=> h[c] + ser_L[c]				-1000	1000
SHK3Dr	shikimate dehydrogenase	Phenylalanine metabolism	3dhsk[c] + h[c] + nadph[c] <=> nadp[c] + skm[c]	Blon_1084	R02413	1.1.1.25	-1000	1000
SHKK	shikimate kinase	Phenylalanine metabolism	atp[c] + skm[c] -> adp[c] + h[c] + skm5p[c]	Blon_1597	R02412	2.7.1.71	0	1000
SHSL1	O-succinylhomoserine lyase (L-cysteine)	Methionine and cysteine metabolism	cys_L[c] + suchms[c] -> cyst_L[c] + h[c] + succ[c]	Blon_2003	R03260	2.5.1.48	0	1000
SHSL2	O-succinylhomoserine lyase (H2S), irreversible	Methionine and cysteine metabolism	h2s[c] + suchms[c] -> h[c] + hcys_L[c] + succ[c]	Blon_2003	R01288	4.2.99.9	0	1000
SHSL4r	O-succinylhomoserine lyase (elimination), reversible	Methionine and cysteine metabolism	h2o[c] + suchms[c] <=> 2obut[c] + h[c] + nh4[c] + succ[c]	Blon_2003	R00999	4.2.99.9	-1000	1000
SIAASE_OGLYCAN1e	Sialidase, mucin-type O-glycans, extracellular	O-Glycan degradation	h2o[e] + sTn_antigen[e] -> Tn_antigen[e] + acnam[e]			3.2.1.18	0	1000
SIAASE_OGLYCAN2e	Sialidase, mucin-type O-glycans, extracellular	O-Glycan degradation	dsT_antigen[e] + h2o[e] -> acnam[e] + sT_antigen[e]			3.2.1.18	0	1000
SIAASE_OGLYCAN3e	Sialidase, mucin-type O-glycans, extracellular	O-Glycan degradation	h2o[e] + sT_antigen[e] -> T_antigen[e] + acnam[e]			3.2.1.18	0	1000
SO4t2	sulfate transport in via proton symport	Transport, extracellular	h[e] + so4[e] <=> h[c] + so4[c]			TC-2.A.53,2.A.53	-1000	1000
STYSGH	a-galactosidase (stachyose)	Plant polysaccharide degradation	h2o[c] + stys[c] <=> gal[c] + raffin[c]	Blon_2460		3.2.1.22	-1000	1000
STYSabc	stachyose transport via ABC system (import)	Transport, extracellular	atp[c] + h2o[c] + stys[e] -> adp[c] + h[c] + pi[c] + stys[c]				0	1000
SUCCt2r	succinate transport via proton symport	Transport, extracellular	h[e] + succ[e] <=> h[c] + succ[c]			TC-2.A.56,2.A.56	-1000	1000
SUCD1	succinate dehydrogenase	Citric acid cycle	fad[c] + succ[c] <=> fadh2[c] + fum[c]		R00408	1.3.5.2	-1000	1000
SUCD4	succinate dehyrdogenase	Citric acid cycle	fadh2[c] + q8[c] <=> fad[c] + q8h2[c]			1.3.99.1	-1000	1000
SUCDi	succinate dehydrogenase (irreversible)	Citric acid cycle	q8[c] + succ[c] -> fum[c] + q8h2[c]	(Blon_1701 and Blon_1702)		1.3.5.2	0	1000
SUCDimq	succinate dehydrogenase (irreversible) (menaquinone8)	Citric acid cycle	mqn8[c] + succ[c] -> fum[c] + mql8[c]	(Blon_1701 and Blon_1702)			0	1000
SUCOAS	succinyl-CoA synthetase (ADP-forming)	Citric acid cycle	atp[c] + coa[c] + succ[c] <=> adp[c] + pi[c] + succoa[c]	(Blon_1161 and Blon_1162)	R00405	6.2.1.5	-1000	1000
SUCR	sucrose hydrolyzing enzyme	Plant polysaccharide degradation	h2o[c] + sucr[c] -> fru[c] + glc_D[c]	Blon_2453	R00801, R06087	3.2.1.26	0	1000
SUCRt2	sucrose transport in via proton symport	Transport, extracellular	h[e] + sucr[e] -> h[c] + sucr[c]				0	1000
SULRi	sulfite reductase (NADPH2)	Sulfur metabolism	5 h[c] + 3 nadph[c] + so3[c] -> 3 h2o[c] + h2s[c] + 3 nadp[c]			1.8.1.2	0	1000
TALA	Transaldolase	Pentose phosphate pathway	g3p[c] + s7p[c] <=> e4p[c] + f6p[c]	Blon_1095	R01827	2.2.1.2	-1000	1000
TCDCHOLBHSe	Taurochenodeoxycholate hydrolysis by bile salt hydrolase (EC 3.5.1.24, EC 3.5.1.74)	Bile acid metabolism	h2o[e] + tdchola[e] -> C02528[e] + h[e] + taur[e]	Blon_1453			0	1000
TCHOLBHSe	Taurocholate hydrolysis by bile salt hydrolase (EC 3.5.1.24)	Bile acid metabolism	h2o[e] + tchola[e] -> cholate[e] + h[e] + taur[e]	Blon_1453			0	1000
TDPGDH	DTDPglucose 4, 6-Dehydratase	Nucleotide sugar metabolism	dtdpglu[c] -> dtdp4d6dg[c] + h2o[c]	Blon_2390	R06513	4.2.1.46	0	1000
TECA5S140	myristoyl-lipoteichoic acid synthesis (n=24), linked, N-acetylglucosamine substituted	Cell wall biosynthesis	myrstca1[c] + 24 uacgam[c] <=> 24 h[c] + myrstcaacgam[c] + 24 udp[c]	Blon_0583		2.7.8.-	-1000	1000
TECA5S160	palmitoyl-lipoteichoic acid synthesis (n=24), linked, N-acetylglucosamine substituted	Cell wall biosynthesis	palmtca1[c] + 24 uacgam[c] <=> 24 h[c] + palmtcaacgam[c] + 24 udp[c]	Blon_0583		2.7.8.-	-1000	1000
TECA5S180	stearoyl-lipoteichoic acid synthesis (n=24), linked, N-acetylglucosamine substituted	Cell wall biosynthesis	sttca1[c] + 24 uacgam[c] <=> 24 h[c] + sttcaacgam[c] + 24 udp[c]	Blon_0583		2.7.8.-	-1000	1000
TECA5SAI15	anteisopentadecanoyl-lipoteichoic acid synthesis (n=24), linked, N-acetylglucosamine substituted	Cell wall biosynthesis	ai15tca1[c] + 24 uacgam[c] <=> ai15tcaacgam[c] + 24 h[c] + 24 udp[c]	Blon_0583		2.7.8.-	-1000	1000
TECA5SAI17	anteisoheptadecanoyl-lipoteichoic acid synthesis (n=24), linked, N-acetylglucosamine substituted	Cell wall biosynthesis	ai17tca1[c] + 24 uacgam[c] <=> ai17tcaacgam[c] + 24 h[c] + 24 udp[c]	Blon_0583		2.7.8.-	-1000	1000
TECA5SI14	isotetradecanoyl-lipoteichoic acid synthesis (n=24), linked, N-acetylglucosamine substituted	Cell wall biosynthesis	i14tca1[c] + 24 uacgam[c] <=> 24 h[c] + i14tcaacgam[c] + 24 udp[c]	Blon_0583		2.7.8.-	-1000	1000
TECA5SI15	isopentadecanoyl-lipoteichoic acid synthesis (n=24), linked, N-acetylglucosamine substituted	Cell wall biosynthesis	i15tca1[c] + 24 uacgam[c] <=> 24 h[c] + i15tcaacgam[c] + 24 udp[c]	Blon_0583		2.7.8.-	-1000	1000
TECA5SI16	isohexadecanoyl-lipoteichoic acid synthesis (n=24), linked, N-acetylglucosamine substituted	Cell wall biosynthesis	i16tca1[c] + 24 uacgam[c] <=> 24 h[c] + i16tcaacgam[c] + 24 udp[c]	Blon_0583		2.7.8.-	-1000	1000
TECA5SI17	isoheptadecanoyl-lipoteichoic acid synthesis (n=24), linked, N-acetylglucosamine substituted	Cell wall biosynthesis	i17tca1[c] + 24 uacgam[c] <=> 24 h[c] + i17tcaacgam[c] + 24 udp[c]	Blon_0583		2.7.8.-	-1000	1000
TECAAE	Teichoic acid D-alanine substituted export	Cell wall biosynthesis	PGPm1[c] + prl45tcaala[c] <=> glyc45tcaala_D[c] + udcpp[c]	Blon_2386			-1000	1000
TECAGE	Teichoic acid glucose substituted export	Cell wall biosynthesis	PGPm1[c] + prl45tcaglc[c] <=> glyc45tcaglc[c] + udcpp[c]	Blon_2386			-1000	1000
TECAUE	Teichoic acid unsubstituted export	Cell wall biosynthesis	PGPm1[c] + prl45tca[c] <=> glyc45tca[c] + udcpp[c]	Blon_2386			-1000	1000
TGBPA	Tagatose-bisphosphate aldolase	Galactose metabolism	tagdp_D[c] <=> dhap[c] + g3p[c]		R01069	4.1.2.40	-1000	1000
THD1	NAD(P) transhydrogenase (B-specific)	NAD metabolism	nad[c] + nadph[c] <=> nadh[c] + nadp[c]	(Blon_1577 and Blon_1578 and Blon_1579)		1.6.1.1	-1000	1000
THD2	NAD(P) transhydrogenase	NAD metabolism	2 h[e] + nadh[c] + nadp[c] -> 2 h[c] + nad[c] + nadph[c]	(Blon_1577 and Blon_1578 and Blon_1579)		1.6.1.1	0	1000
THDPS	tetrahydrodipicolinate succinylase	Lysine metabolism	h2o[c] + succoa[c] + thdp[c] -> coa[c] + sl2a6o[c]	Blon_0595	R04365	2.3.1.117	0	1000
THFte	Tetrahydrofolate secretion	Transport, extracellular	thf[c] -> thf[e]				0	1000
THIORDXi	hydrogen peroxide reductase (thioredoxin)	ROS detoxification	h2o2[c] + trdrd[c] -> 2 h2o[c] + trdox[c]	Blon_2077		1.11.1.7	0	1000
THMabc	thiamine transport via ABC system	Transport, extracellular	atp[c] + h2o[c] + thm[e] -> adp[c] + h[c] + pi[c] + thm[c]	((Blon_1886 and Blon_1887) or Blon_0323)			0	1000
THRAi	Threonine aldolase	Glycine, serine, alanine, and threonine metabolism	thr_L[c] -> acald[c] + gly[c]	Blon_1935			0	1000
THRD_L	L-Threonine Deaminase	Glycine, serine, alanine, and threonine metabolism	thr_L[c] -> 2obut[c] + nh4[c]	Blon_2452	R00996	4.3.1.19	0	1000
THRS	Threonine Synthase	Glycine, serine, alanine, and threonine metabolism	h2o[c] + phom[c] -> pi[c] + thr_L[c]	Blon_1848	R01466	4.2.3.1	0	1000
THRt2r	L-threonine reversible transport via proton symport	Transport, extracellular	h[e] + thr_L[e] <=> h[c] + thr_L[c]				-1000	1000
THZPSN	thiazole phosphate synthesis	Thiamine metabolism	atp[c] + cys_L[c] + dxyl5p[c] + tyr_L[c] -> 4hba[c] + 4mpetz[c] + ala_L[c] + amp[c] + co2[c] + h2o[c] + h[c] + ppi[c]	(Blon_1871 and Blon_1872 and Blon_1873 and Blon_0913)		N/A	0	1000
TKT1	Transketolase	Pentose phosphate pathway	r5p[c] + xu5p_D[c] <=> g3p[c] + s7p[c]	Blon_1096		2.2.1.1	-1000	1000
TKT2	Transketolase	Pentose phosphate pathway	e4p[c] + xu5p_D[c] <=> f6p[c] + g3p[c]	Blon_1096	R01830	2.2.1.1	-1000	1000
TMDPK	Thiamin Pyrophosphokinase (Ec 2.7.6.2)	Thiamine metabolism	atp[c] + thm[c] -> amp[c] + h[c] + thmpp[c]	Blon_0901	R00619	2.7.6.2	0	1000
TMDS	Thymidylate Synthase	Nucleotide interconversion	dump[c] + mlthf[c] -> dhf[c] + dtmp[c]	Blon_2142	R02101	2.1.1.45	0	1000
TMN	thiaminase	Thiamine metabolism	h2o[c] + thm[c] -> 4ahmmp[c] + 4mhetz[c] + h[c]	Blon_1460		3.5.99.2	0	1000
TMPPP	thiamine-phosphate diphosphorylase	Thiamine metabolism	2mahmp[c] + 4mpetz[c] + h[c] -> ppi[c] + thmmp[c]	Blon_0796	R03223	2.5.1.3	0	1000
TPI	Triose-Phosphate Isomerase	Glycolysis/gluconeogenesis	dhap[c] <=> g3p[c]	Blon_1088	R01015	5.3.1.1	-1000	1000
TRDOXOX	Peptide-methionine thioredoxin-disulfide S-oxidoreductase	Others	h2o[c] + peptmet_L[c] + trdox[c] <=> peptmetox_L[c] + trdrd[c]	Blon_0089			-1000	1000
TRDRr	Thioredoxin reductase (EC 1.8.1.9)	Sulfur metabolism	h[c] + nadph[c] + trdox[c] <=> nadp[c] + trdrd[c]	Blon_2491		1.8.1.9	-1000	1000
TREH	Alpha, Alpha-Trehalase	Starch and sucrose metabolism	h2o[c] + tre[c] -> 2 glc_D[c]		R06103	3.2.1.28	0	1000
TREabc	trehalose transport via ABC system	Transport, extracellular	atp[c] + h2o[c] + tre[e] -> adp[c] + h[c] + pi[c] + tre[c]				0	1000
TRPS1	tryptophan synthase (indoleglycerol phosphate)	Tryptophan metabolism	3ig3p[c] + ser_L[c] -> g3p[c] + h2o[c] + trp_L[c]	(Blon_1370 and Blon_1371)	R02722	4.2.1.20	0	1000
TRPS2	tryptophan synthase (indole)	Tryptophan metabolism	indole[c] + ser_L[c] -> h2o[c] + trp_L[c]	(Blon_1370 and Blon_1371)	R00674	4.2.1.122, 4.2.1.20	0	1000
TRPS3	tryptophan synthase (indoleglycerol phosphate)	Tryptophan metabolism	3ig3p[c] -> g3p[c] + indole[c]	(Blon_1370 and Blon_1371)	R02340	4.1.2.8, 4.2.1.20	0	1000
TRPt2r	L-tryptophan reversible transport via proton symport	Transport, extracellular	h[e] + trp_L[e] <=> h[c] + trp_L[c]	Blon_2439		TC-2.A.3.1,2.A.3.1	-1000	1000
TRSARr	tartronate semialdehyde reductase	Glyoxylate and dicarboxylate metabolism	2h3oppan[c] + h[c] + nadh[c] <=> glyc_R[c] + nad[c]		R01745	1.1.1.60	-1000	1000
TYRTA	Tyrosine Transaminase	Tyrosine metabolism	akg[c] + tyr_L[c] <=> 34hpp[c] + glu_L[c]	(Blon_1439 or Blon_0824)	R00734	2.6.1.1, 2.6.1.5, 2.6.1.57, 2.6.1.9	-1000	1000
TYRt2r	L-tyrosine reversible transport via proton symport	Transport, extracellular	h[e] + tyr_L[e] <=> h[c] + tyr_L[c]	Blon_2439		TC-2.A.3.1,2.A.3.1	-1000	1000
UAAGDS	UDP-N-acetylmuramoyl-L-alanyl-D-glutamyl-meso-2,6-diaminopimelate synthetase	Cell wall biosynthesis	26dap_M[c] + atp[c] + uamag[c] -> adp[c] + h[c] + pi[c] + ugmd[c]	Blon_0851		6.3.2.13	0	1000
UAG4E	UDP-N-Acetylglucosamine 4-Epimerase	Aminosugar metabolism	uacgam[c] <=> udpacgal[c]	(Blon_2171 or Blon_0538 or Blon_0626)	R00418	5.1.3.7	-1000	1000
UAGCVT_r	UDP-N-acetylglucosamine 1-carboxyvinyltransferase (EC 2.5.1.7)	Aminosugar metabolism	pep[c] + uacgam[c] <=> pi[c] + uaccg[c]	Blon_2321		2.5.1.7	-1000	1000
UAGDP	UDP-N-Acetylglucosamine Diphosphorylase	Aminosugar metabolism	acgam1p[c] + h[c] + utp[c] -> ppi[c] + uacgam[c]	Blon_1727		2.7.7.23	0	1000
UAGPT2	UDP-N-acetylglucosamine-N-acetylmuramyl-(pentapeptide)pyrophosphoryl-undecaprenol N-acetylglucosamine transferase	Cell wall biosynthesis	uaGgla[c] + uacgam[c] -> h[c] + uaaGgla[c] + udp[c]	Blon_0856	R05662, R06173	2.4.1.227	0	1000
UAGPT3	UDP-N-acetylglucosamine-N-acetylmuramyl-(pentapeptide)pyrophosphoryl-undecaprenol N-acetylglucosamine transferase	Cell wall biosynthesis	uacgam[c] + uagmda[c] -> h[c] + uaagmda[c] + udp[c]	Blon_0856	R05032, R06174	2.4.1.227	0	1000
UAMAGS	UDP-N-acetylmuramoyl-L-alanyl-D-glutamate synthetase	Cell wall biosynthesis	atp[c] + glu_D[c] + uama[c] -> adp[c] + h[c] + pi[c] + uamag[c]	Blon_0854	R02783	6.3.2.9	0	1000
UAMAS	UDP-N-acetylmuramoyl-L-alanine synthetase	Cell wall biosynthesis	ala_L[c] + atp[c] + uamr[c] -> adp[c] + h[c] + pi[c] + uama[c]	Blon_0857	R03193	6.3.2.8	0	1000
UAPGR	UDP-N-acetylenolpyruvoylglucosamine reductase	Cell wall biosynthesis	h[c] + nadph[c] + uaccg[c] -> nadp[c] + uamr[c]	Blon_2254	R03192	1.1.1.158	0	1000
UDCPDP	undecaprenyl-diphosphatase	Cell wall biosynthesis	h2o[c] + udcpdp[c] -> h[c] + pi[c] + udcpp[c]	Blon_1151		3.6.1.27	0	1000
UDPG4E	UDPglucose 4-Epimerase	Galactose metabolism	udpg[c] <=> udpgal[c]	(Blon_2171 or Blon_0538 or Blon_0626)	R00291	5.1.3.2	-1000	1000
UDPGALM	UDPgalactopyranose mutase	Aminosugar metabolism	udpgal[c] -> udpgalfur[c]	Blon_2376	R00505	5.4.99.9	0	1000
UDPGDr	UDPglucoseNAD+ oxidoreductase	Pentose and glucuronate interconversions	h2o[c] + 2 nad[c] + udpg[c] <=> 3 h[c] + 2 nadh[c] + udpglcur[c]	Blon_2389		1.1.1.22	-1000	1000
UGLT	UDPglucose-Hexose-1-Phosphate Uridylyltransferase	Galactose metabolism	gal1p[c] + udpg[c] <=> g1p[c] + udpgal[c]		R00955	2.7.7.12	-1000	1000
UGMDDS	UDP-N-acetylmuramoyl-L-alanyl-D-glutamyl-meso-2,6-diaminopimeloyl-D-alanyl-D-alanine synthetase	Cell wall biosynthesis	alaala[c] + atp[c] + ugmd[c] -> adp[c] + h[c] + pi[c] + ugmda[c]	Blon_0852		6.3.2.15	0	1000
UMPK	UMP Kinase	Nucleotide interconversion	atp[c] + ump[c] <=> adp[c] + udp[c]	Blon_1058	R00158	2.7.4.14, 2.7.4.22, 2.7.4.4	-1000	1000
UP4GH	P1,P4-Bis(5-nucleosyl)-tetraphosphate nucleotidohydrolase	Pyrimidine catabolism	h2o[c] + up4g[c] <=> 2 h[c] + ump[c] + utp[c]	Blon_1585		3.6.1.17	-1000	1000
UPPRT	uracil phosphoribosyltransferase	Nucleotide salvage pathway	prpp[c] + ura[c] -> ppi[c] + ump[c]	Blon_2363	R00966	2.4.2.9	0	1000
URAt2	uracil transport in via proton symport	Transport, extracellular	h[e] + ura[e] -> h[c] + ura[c]				0	1000
UREA	urease	Arginine and proline metabolism	h2o[c] + 2 h[c] + urea[c] -> co2[c] + 2 nh4[c]	(Blon_0110 and Blon_0111 and Blon_0112 and Blon_0113 and Blon_0114 and Blon_0115)	R00131	3.5.1.5	0	1000
UREAt	Urea Transport via Facilitate Diffusion	Transport, extracellular	urea[e] <=> urea[c]				-1000	1000
URIDK3	ATP:dUMP Phosphotransferase	Nucleotide interconversion	atp[c] + dump[c] <=> adp[c] + dudp[c]	Blon_1058		3.2.1.18	-1000	1000
UTPATPT	Uridine triphosphate:AMP phosphotransferase	Nucleotide interconversion	amp[c] + utp[c] <=> adp[c] + udp[c]	Blon_2216		2.7.4.10	-1000	1000
VALTA	Valine Transaminase	Valine, leucine, and isoleucine metabolism	akg[c] + val_L[c] <=> 3mob[c] + glu_L[c]	Blon_1574	R01214	2.6.1.42, 2.6.1.6	-1000	1000
VALabc	L-valine transport via ABC system	Transport, extracellular	atp[c] + h2o[c] + val_L[e] -> adp[c] + h[c] + pi[c] + val_L[c]	((Blon_0577 and Blon_0578 and Blon_0579 and Blon_0580 and Blon_0581) or (and Blon_0753 and Blon_0754 and Blon_0755))			0	1000
VALt2r	L-valine reversible transport via proton symport	Transport, extracellular	h[e] + val_L[e] <=> h[c] + val_L[c]	Blon_1094			-1000	1000
VPAMTr	Valine-pyruvate aminotransferase, reversible	Valine, leucine, and isoleucine metabolism	pyr[c] + val_L[c] <=> 3mob[c] + ala_L[c]	Blon_0602	R01215	2.6.1.66	-1000	1000
XANt2r	xanthine transport in via proton symport	Transport, extracellular	h[e] + xan[e] <=> h[c] + xan[c]	(Blon_0145 or Blon_1618)		TC-2.A.40,2.A.40	-1000	1000
XPPT	xanthine phosphoribosyltransferase	Purine catabolism	prpp[c] + xan[c] -> ppi[c] + xmp[c]	(Blon_1617 or Blon_0548)	R02142	2.4.2.22, 2.4.2.8	0	1000
XTSNH	Xanthosine hydrolase	Nucleotide interconversion	h2o[c] + xtsn[c] -> rib_D[c] + xan[c]	(Blon_2007 or Blon_0373 or Blon_0638 or Blon_0784)	R02143	3.2.2.8	0	1000
YUMPS	yUMP synthetase	Pyrimidine synthesis	r5p[c] + ura[c] <=> h2o[c] + psd5p[c]	((Blon_1166 and Blon_0805) or (Blon_2196 and Blon_2209))		4.2.1.70	-1000	1000
ZNabc	zinc transport via ABC system	Transport, extracellular	atp[c] + h2o[c] + zn2[e] -> adp[c] + h[c] + pi[c] + zn2[c]	((Blon_1756 and Blon_1757 and Blon_1758) or (Blon_1757 and Blon_1758 and Blon_1963))		TC-3.A.1.15,3.A.1.15	0	1000
dreplication	DNA replication c0	Exchange/demand reaction	-> dnarep[c]	((Blon_0001 and Blon_1015 and Blon_0160 and Blon_1616 and Blon_0173 and Blon_0175 and Blon_1995 and Blon_2131 and Blon_0006 and Blon_0007 and Blon_0730 and Blon_0891 and Blon_0907 and Blon_0908 and Blon_0961 and Blon_0966 and Blon_1249 and Blon_1791 and Blon_0003 and Blon_0235 and Blon_0590 and Blon_0808 and Blon_0817) or (Blon_0001 and Blon_1015 and Blon_0160 and Blon_1616 and Blon_0173 and Blon…			0	1000
pbiosynthesis	Protein biosynthesis c0	Exchange/demand reaction	-> proteinsynth[c]	(Blon_1012 or Blon_1056 or Blon_1153 or Blon_1487 or Blon_1602 or Blon_1612 or Blon_1867 or (Blon_1883 and Blon_1884) or Blon_0191 or (Blon_1924 and Blon_1925) or (Blon_1965 and Blon_1966 and Blon_1967 and Blon_1968 and Blon_1969) or Blon_2133 or Blon_2161 or Blon_2178 or (Blon_2210 and Blon_2212 and Blon_2214 and Blon_2218 and Blon_2220 Blon_2222 and Blon_2223 and Blon_2224 and Blon_2225 and Blo…			0	1000
r0060	L-Serine Ammonia-Lyase Ec:4.3.1.17	Methionine and cysteine metabolism	ser_L[c] -> nh4[c] + pyr[c]	Blon_1778		4.3.1.17	0	1000
r0082	Oxalosuccinate:NADP+ Oxidoreductase (Decarboxylating) Ec:1.1.1.42	Unassigned	HC01434[c] + h[c] -> akg[c] + co2[c]	Blon_1051	R00268	1.1.1.42	0	1000
r0120	GTP 7, 8-8, 9-Dihydrolase	Folate metabolism	gtp[c] + h2o[c] -> HC01651[c]	Blon_0550	R00428	3.5.4.16	0	1000
r0339	ATP:(R)-Glycerate 3-Phosphotransferase Ec:2.7.1.31	Unassigned	atp[c] + glyc_R[c] -> 3pg[c] + adp[c] + h[c]	Blon_1484	R01899	2.7.1.31	0	1000
r0345	ATP:AMP Phosphotransferase Ec:2.7.4.11	Nucleotide interconversion	atp[c] + damp[c] <=> adp[c] + dadp[c]	Blon_2216	R04639	2.7.4.11	-1000	1000
r0422	Isocitrate:NADP+ Oxidoreductase (Decarboxylating) Ec:1.1.1.42	Unassigned	icit[c] + nadp[c] <=> HC01434[c] + h[c] + nadph[c]	Blon_1051	R01899	1.1.1.42	-1000	1000
r0671	(R)-4-Phosphopantothenate:L-Cysteine Ligase Ec:6.3.2.5	CoA synthesis	4ppan[c] + ctp[c] + cys_L[c] -> 4ppcys[c] + cmp[c] + h[c] + ppi[c]	Blon_2013	R05046	6.3.2.5	0	1000
r0708	2-Amino-4-Hydroxy-6- (Erythro-1, 2, 3-Trihydroxypropyl) Dihydropteridine Triphosphate 7, 8-8, 9-Dihydrolase	Folate metabolism	ahdt[c] + h2o[c] -> HC01710[c]	Blon_0550	R04639	3.5.4.16	0	1000
r0775	Formamidopyrimidine Nucleoside Triphosphate 7, 8-8, 9-Dihydrolase	Folate metabolism	HC01651[c] + h2o[c] -> HC01652[c] + for[c] + h[c]	Blon_0550	R05046	3.5.4.16	0	1000
r0777	GTP 7, 8-8, 9-Dihydrolase	Folate metabolism	HC01652[c] -> HC01710[c]	Blon_0550	R05048	3.5.4.16	0	1000
r0792	5-Methyltetrahydrofolate:NAD+ Oxidoreductase / Ec:1.5.1.20	Folate metabolism	5mthf[c] + nad[c] <=> 2 h[c] + mlthf[c] + nadh[c]	Blon_1454		1.5.1.20	-1000	1000
r2137	Major Facilitator(MFS) TCDB:2.A.1.14.6	Transport, extracellular	cl[e] <=> cl[c]	(Blon_0124 or Blon_1710)			-1000	1000
rtranscription	RNA transcription c0	Exchange/demand reaction	-> rnatrans[c]	(Blon_2048 and Blon_2049 and Blon_2052 and Blon_2199 and Blon_2211 and Blon_2487 and Blon_2498 and Blon_0350 and Blon_0400 and Blon_0960)			0	1000
LCTSMFSt	lactose permease (import)	Transport, extracellular	h[e] + lcts[e] -> h[c] + lcts[c]	Blon_2331			0	1000
TRAN_mglx	TRAN_mglx	Transport, extracellular	mglx[c] -> mglx[e]				0	1000
EX_mglx(e)	EX_mglx(e)	Exchange/demand reaction	mglx[e] ->				0	1000
TRAN_lactgsh	TRAN_lactgsh	Transport, extracellular	lactgsh[c] -> lactgsh[e]				0	1000
EX_lactgsh(e)	EX_lactgsh(e)	Exchange/demand reaction	lactgsh[e] ->				0	1000
TRAN_gsh	TRAN_gsh	Transport, extracellular	gsh[c] -> gsh[e]				0	1000
EX_gsh(e)	EX_gsh(e)	Exchange/demand reaction	gsh[e] ->				0	1000
lald_mglx	lald_mglx	Glyoxylate and dicarboxylate metabolism	lald_L[c] + nadp[c] -> h[c] + nadph[c] + mglx[c]	Blon_0820			0	1000
mglx_lactgsh	mglx_lactgsh	Glyoxylate and dicarboxylate metabolism	gsh(c) + mglx(c) -> lactgsh(c)	Blon_0290			0	1000
acCOAACP	acCOAACP	Fatty acid synthesis	ACP[c] + accoa[c] -> coa[c] + acACP[c]	Blon_2284			0	1000
malCOAACP	malCOAACP	Fatty acid synthesis	ACP[c] + malcoa[c] -> coa[c] + malACP[c]	Blon_2284			0	1000
acmalACP	acmalACP	Fatty acid synthesis	acACP[c] + malACP[c] -> ACP[c] + actACP[c] + co2[c]	Blon_2284			0	1000
3hbutACP	3hbutACP	Fatty acid synthesis	actACP[c] + h[c] + nadph[c] -> nadp[c] + 3hbutACP[c]	Blon_2284			0	1000
but2ACP	but2ACP	Fatty acid synthesis	3hbutACP[c] -> h2o[c] + but2ACP[c]	Blon_2284			0	1000
butACP	butACP	Fatty acid synthesis	h[c] + nadh[c] + but2ACP[c] -> nad[c] + butACP[c]	Blon_2284			0	1000
butmalACP	butmalACP	Fatty acid synthesis	malACP[c] + butACP[c] -> 3ohexACP[c] + ACP[c] + co2[c]	Blon_2284			0	1000
3ohexto3hhexACP	3ohexto3hhexACP	Fatty acid synthesis	3ohexACP[c] + h[c] + nadph[c] -> 3hhexACP[c] + nadp[c]	Blon_2284			0	1000
3hhextothexACP	3hhextothexACP	Fatty acid synthesis	3hhexACP[c] -> h2o[c] + thexACP[c]	Blon_2284			0	1000
thextohexACP	thextohexACP	Fatty acid synthesis	h[c] + nadh[c] + thexACP[c] -> nad[c] + hexACP[c]	Blon_2284			0	1000
hexmalACP	hexmalACP	Fatty acid synthesis	malACP[c] + hexACP[c] -> 3ooctACP[c] + ACP[c] + co2[c]	Blon_2284			0	1000
3ooctto3hoctACP	3ooctto3hoctACP	Fatty acid synthesis	3ooctACP[c] + h[c] + nadph[c] -> 3hoctACP[c] + nadp[c]	Blon_2284			0	1000
3hocttotoctACP	3hocttotoctACP	Fatty acid synthesis	3hoctACP[c] -> h2o[c] + toctACP[c]	Blon_2284			0	1000
tocttooctACP	tocttooctACP	Fatty acid synthesis	h[c] + nadh[c] + toctACP[c] -> nad[c] + octACP[c]	Blon_2284			0	1000
octmalACP	octmalACP	Fatty acid synthesis	malACP[c] + octACP[c] -> 3odecACP[c] + ACP[c] + co2[c]	Blon_2284			0	1000
3odecto3hdecACP	3odecto3hdecACP	Fatty acid synthesis	3odecACP[c] + h[c] + nadph[c] -> 3hdecACP[c] + nadp[c]	Blon_2284			0	1000
3hdectotdecACP	3hdectotdecACP	Fatty acid synthesis	3hdecACP[c] -> h2o[c] + tdecACP[c]	Blon_2284			0	1000
tdectodecACP	tdectodecACP	Fatty acid synthesis	h[c] + nadh[c] + tdecACP[c] -> nad[c] + decACP[c]	Blon_2284			0	1000
decmalACP	decmalACP	Fatty acid synthesis	malACP[c] + decACP[c] -> 3oddecACP[c] + ACP[c] + co2[c]	Blon_2284			0	1000
3oddecto3hddecACP	3oddecto3hddecACP	Fatty acid synthesis	3oddecACP[c] + h[c] + nadph[c] -> 3hddecACP[c] + nadp[c]	Blon_2284			0	1000
3hddectotddecACP	3hddectotddecACP	Fatty acid synthesis	3hddecACP[c] -> h2o[c] + tddecACP[c]	Blon_2284			0	1000
tddectoddcaACP	tddectoddcaACP	Fatty acid synthesis	h[c] + nadh[c] + tddecACP[c] -> ddcaACP[c] + nad[c]	Blon_2284			0	1000
ddcamalACP	ddcamalACP	Fatty acid synthesis	ddcaACP[c] + malACP[c] -> 3omrsACP[c] + ACP[c] + co2[c]	Blon_2284			0	1000
3omrsto3hmrsACP	3omrsto3hmrsACP	Fatty acid synthesis	3omrsACP[c] + h[c] + nadph[c] -> 3hmrsACP[c] + nadp[c]	Blon_2284			0	1000
3hmrstotmrsACP	3hmrstotmrsACP	Fatty acid synthesis	3hmrsACP[c] -> h2o[c] + tmrsACP[c]	Blon_2284			0	1000
tmrstomyrsACP	tmrstomyrsACP	Fatty acid synthesis	h[c] + nadh[c] + tmrsACP[c] -> myrsACP[c] + nad[c]	Blon_2284			0	1000
myrsmalACP	myrsmalACP	Fatty acid synthesis	myrsACP[c] + malACP[c] -> 3opalmACP[c] + ACP[c] + co2[c]	Blon_2284			0	1000
3opalmto3hpalmACP	3opalmto3hpalmACP	Fatty acid synthesis	3opalmACP[c] + h[c] + nadph[c] -> 3hpalmACP[c] + nadp[c]	Blon_2284			0	1000
3hpalmtotpalmACP	3hpalmtotpalmACP	Fatty acid synthesis	3hpalmACP[c] -> h2o[c] + tpalmACP[c]	Blon_2284			0	1000
tpalmtopalmACP	tpalmtopalmACP	Fatty acid synthesis	h[c] + nadh[c] + tpalmACP[c] -> nad[c] + palmACP[c]	Blon_2284			0	1000
palmmalACP	palmmalACP	Fatty acid synthesis	palmACP[c] + malACP[c] -> 3ooctdACP[c] + ACP[c] + co2[c]	Blon_2284			0	1000
3ooctdto3hoctaACP	3ooctdto3hoctaACP	Fatty acid synthesis	3ooctdACP[c] + h[c] + nadph[c] -> 3hoctaACP[c] + nadp[c]	Blon_2284			0	1000
3hoctatotoctdACP	3hoctatotoctdACP	Fatty acid synthesis	3hoctaACP[c] -> h2o[c] + toctdACP[c]	Blon_2284			0	1000
toctdtoocdaACP	toctdtoocdaACP	Fatty acid synthesis	h[c] + nadh[c] + toctdACP[c] -> nad[c] + ocdcaACP[c]	Blon_2284			0	1000
palmACPtopmtcoa	palmACPtopmtcoa	Fatty acid synthesis	coa[c] + palmACP[c] -> ACP[c] + pmtcoa[c]	Blon_2284			0	1000
12acpg3p	12acpg3p	Glycerophospholipid metabolism	ddcaACP[c] + glyc3p[c] -> 1ddecg3p[c] + ACP[c]	Blon_0956			0	1000
14acpg3p	14acpg3p	Glycerophospholipid metabolism	glyc3p[c] + myrsACP[c] -> 1tdecg3p[c] + ACP[c]	Blon_0956			0	1000
16acpg3p	16acpg3p	Glycerophospholipid metabolism	glyc3p[c] + palmACP[c] -> 1hdecg3p[c] + ACP[c]	Blon_0956			0	1000
18acpg3p	18acpg3p	Glycerophospholipid metabolism	glyc3p[c] + octdACP[c] -> 1odecg3p[c] + ACP[c]	Blon_0956			0	1000
myrstca1	myrstca1	Cell wall biosynthesis	24 ctp[c] + 24 g3p[c] + h2o[c] + 2 udpg[c] + pa140 -> 24 cmp[c] + 25 h[c] + myrstca1[c] + pi[c] + 24 ppi[c] + 2 udp[c]				0	1000
palmtca1	palmtca1	Cell wall biosynthesis	24 ctp[c] + 24 g3p[c] + h2o[c] + 2 udpg[c] + pa160 -> 24 cmp[c] + 25 h[c] + palmtca1[c] + pi[c] + 24 ppi[c] + 2 udp[c]				0	1000
sttca1	sttca1	Cell wall biosynthesis	24 ctp[c] + 24 g3p[c] + h2o[c] + 2 udpg[c] + pa180 -> 24 cmp[c] + 25 h[c] + pi[c] + 24 ppi[c] + sttca1[c] + 2 udp[c]				0	1000
LTA	LTA	Cell wall biosynthesis	0.001122 myrstca1[c] + 0.0004655 myrstcaacgam[c] + 0.004866 palmtca1[c] + 0.002032 palmtcaacgam[c] + 0.001761 sttca1[c] + 0.0007401 sttcaacgam[c] -> LTA[c]				0	1000
UreaABCPP	Urea transport via ABC system (periplasm)	Transport, extracellular	atp[c] + h2o[c] + urea[e] -> adp[c] + h[c] + pi[c] + urea[c]	Blon_0104 and Blon_0105 and Blon_0106 and Blon_0107 and Blon_0108 and Blon_109			0	1000
sink_LTA[c]	sink_LTA[c]	Sink	LTA[c] ->				0	1000
sink_pgp120[c]	sink_pgp120[c]	Sink	pgp120[c] ->				0	1000
sink_pgp140[c]	sink_pgp140[c]	Sink	pgp140[c] ->				0	1000
sink_pgp160[c]	sink_pgp160[c]	Sink	pgp160[c] ->				0	1000
sink_pgp180[c]	sink_pgp180[c]	Sink	pgp180[c] ->				0	1000
EX_Lacto_N_Biose(e)	Exchange of Lacto-N-biose	Exchange/demand reaction	lnb[e] <=>				-1000	0
lnbABCt	ABC transport of Lacto-N-biose	Transport, extracellular	atp[c] + h2o[c] + lnb[e] -> adp[c] + h[c] + pi[c] + lnb[c]	( Blon_2177 or Blon_0883 ) and Blon_2475			0	1000
LNBP	lacto-N-biose phosphorylase	HMO metabolism	pi[c] + lnb[c] -> acgam[c] + gal1p[c]	Blon_2174			0	1000
EX_Galacto_N_biose(e)	Exchange of Galacto-N-biose	Exchange/demand reaction	gnb[e] <=>				-1000	0
gnbABCt	ABC transport of Galacto-N-biose	Transport, extracellular	atp[c] + h2o[c] + gnb[e] -> adp[c] + h[c] + pi[c] + gnb[c]	( Blon_2177 or Blon_2350 or Blon_0883 ) and Blon_2475			0	0
GNBP	galacto-N-biose phosphorylase	HMO metabolism	pi[c] + lnb[c] -> gal1p[c] + acgal[c]	Blon_2174			0	1000
EX_Lacto_N_Tetraose(e)	Exchange of Lacto-N-tetraose	Exchange/demand reaction	lnt[e] ->				0	0
lntABCt	ABC transport of Lacto-N-tetraose	Transport, extracellular	atp[c] + h2o[c] + lnt[e] -> adp[c] + h[c] + pi[c] + lnt[c]	( Blon_2177 or Blon_2344 or Blon_2347 ) and Blon_2475			0	1000
lntgly	Beta 1-3 galactosidase	HMO metabolism	h2o[c] + lnt[c] -> gal[c] + GlcNAc-gal-glc[c]	Blon_2016			0	1000
GlcNAc-gal-glcgly2	Beta hexosaminidase	HMO metabolism	h2o[c] + GlcNAc-gal-glc[c] -> acgam[c] + lcts[c]	Blon_0459 or Blon_0732 or Blon_2355			0	1000
EX_Lacto_N_Neotetraose(e)	Exchange of Lacto-N-neotetraose	Exchange/demand reaction	lnnt[e] ->				0	0
lnntABCt	ABC transport of Lacto-N-neotetraose	Transport, extracellular	atp[c] + h2o[c] + lnnt[e] -> adp[c] + h[c] + pi[c] + lnnt[c]	( Blon_2177 or Blon_2344 or Blon_2347 ) and Blon_2475			0	1000
lnntgly	Beta 1-4 galactosidase	HMO metabolism	h2o[c] + lnnt[c] -> gal[c] + GlcNAc-gal-glc[c]	Blon_2334			0	1000
EX_2fucosyllactose(e)	Exchange of 2-Fucosyllactose	Exchange/demand reaction	2fl[e] ->				0	0
2flABCt	ABC transport of 2-Fucosyllactose	Transport, extracellular	atp[c] + h2o[c] + 2fl[e] -> adp[c] + h[c] + pi[c] + 2fl[c]	( Blon_0343 or Blon_2202 ) and Blon_2475			0	1000
2flgly	Alpha 1-2 fucosidase	HMO metabolism	h2o[c] + 2fl[c] -> fuc_L[c] + lcts[c]	Blon_2335 or Blon_0426 or Blon_0248			0	1000
fumB	L-Fucose mutarotase	Fructose and mannose metabolism	fuc_L[c] -> fucB_L[c]	Blon_2305 or Blon_2337			0	1000
fumC	L-Fucose dehydrogenase	Fructose and mannose metabolism	nad[c] + fucB_L[c] -> h[c] + nadh[c] + fuc14lac_L[c]	Blon_2308 or Blon_2339			0	1000
fumD	L-Fuconolactone hydrolase	Fructose and mannose metabolism	h2o[c] + fuc14lac_L[c] -> fuco_L[c]	Blon_2306			0	1000
fumE	L-fuconate dehydratase	Fructose and mannose metabolism	fuco_L[c] -> h2o[c] + 2k3dfuc_L[c]	Blon_2309 or Blon_2340			0	1000
fumF	2-Keto-3-Deoxy-L-Fuconate aldolase	Fructose and mannose metabolism	2k3dfuc_L[c] -> lald_L[c] + pyr[c]	Blon_2338			0	1000
EX_3fucosyllactose(e)	Exchange of 3-Fucosyllactose	Exchange/demand reaction	3fl[e] ->				0	0
3flABCt	ABC transport of 3-Fucosyllactose	Transport, extracellular	atp[c] + h2o[c] + 3fl[e] -> adp[c] + h[c] + pi[c] + 3fl[c]	( Blon_0343 or Blon_2202 ) and Blon_2475			0	1000
3flgly1	Alpha 1-3 fucosidase	HMO metabolism	h2o[c] + 3fl[c] -> fuc_L[c] + lcts[c]	Blon_2335 or Blon_2336 or Blon_0426 or Blon_0248			0	1000
EX_6sialyllactose(e)	Exchange of 6-Sialyllactose	Exchange/demand reaction	6sl[e] ->				0	0
6slMFSt	MFS permease of 6-Sialyllactose	Transport, extracellular	atp[c] + h2o[c] + 6sl[e] -> adp[c] + h[c] + pi[c] + 6sl[c]	Blon_2475			0	1000
6slgly	Alpha 2-6 sialidase	HMO metabolism	h2o[c] + 6sl[c] -> acnam[c] + lcts[c]	Blon_2348			0	1000
ngam	ATP maintenance requirement	Cellular maintenance	atp[c] + h2o[c] -> adp[c] + h[c] + pi[c]				0	1000
Biomass_growth_AGORA	Biomass_growth_AGORA	Biomass formation	0.0078094 ACP[c] + 0.092476 PGP[c] + 0.50006 ala_L[c] + 0.0078094 amet[c] + 0.28827 arg_L[c] + 0.23468 asn_L[c] + 0.23468 asp_L[c] + 40.1701 atp[c] + 0.0078094 ca2[c] + 0.0078094 cl[c] + 0.0078094 coa[c] + 0.0078094 cobalt2[c] + 0.12988 ctp[c] + 0.0078094 cu2[c] + 0.08898 cys_L[c] + 0.011747 datp[c] + 0.011747 dctp[c] + 0.011747 dgtp[c] + dnarep[c] + 0.011747 dttp[c] + 0.0078094 fad[c] + 0.007809…				0	1000
Biomass_growth_Schopping	Biomass_growth_Schopping	Biomass formation	0.000223 10fthf[c] + 0.000223 5mthf[c] + 0.000279 accoa[c] + 0.507959 ala_L[c] + 0.000223 amet[c] + 0.295197 arg_L[c] + 0.166976 asn_L[c] + 0.311355 asp_L[c] + 20.0314 atp[c] + 2e-06 btn[c] + 0.004681 ca2[c] + 0.000223 chor[c] + 0.004681 cl[c] + 0.000168 coa[c] + 0.00312 cobalt2[c] + 0.040848 ctp[c] + 0.00312 cu2[c] + 0.048519 cys_L[c] + 0.024416 datp[c] + 0.037396 dctp[c] + 0.0373963 dgtp[c] + 0…				0	1000

## Sheet: Modified rxns from AGORA v1.03
Reaction ID	Action	Reference
ACGAM2E	Eliminated	PMID: 24814790
XYLI1	Eliminated	PMIDs: 14503691, 22562993, 26489930
XYLK	Eliminated	PMIDs: 14503691, 22562993, 26489930
XYLabc	Eliminated	PMIDs: 14503691, 22562993, 26489930
XYLt	Eliminated	PMIDs: 14503691, 22562993, 26489930
EX_xyl_D(e)	Eliminated	PMIDs: 14503691, 22562993, 26489930
ACGAMtr2	Eliminated	PMID: 24814790
ACGApts	Eliminated	PMID: 27590817
ARBabc	Eliminated	PMIDs: 22562993, 26489930
ARBt2r	Eliminated	PMIDs: 22562993, 26489930
EX_arab_L(e)	Eliminated	PMIDs: 22562993, 26489930
EX_arabinogal(e)	Eliminated	PMID: 26256159
EX_arabttr(e)	Eliminated	PMID: 26256159
ARABINOGALASEe	Eliminated	PMID: 26256159
MANAD_D	Eliminated	PMID: 22562993
MNLt6	Eliminated	PMID: 22562993
EX_mnl(e)	Eliminated	PMID: 22562993
EX_man(e)	Eliminated	-
EX_mantr(e)	Eliminated	-
EX_rmn(e)	Eliminated	-
MAN6PI	Eliminated	-
MANabc	Eliminated	-
ACGALK3	Eliminated	-
ACGALt2r	Eliminated	-
AGDC2	Eliminated	-
EX_acgal(e)	Eliminated	-
GALAM6PDA	Eliminated	-
EX_T_antigen(e)	Eliminated	PMID: 20974960
EX_core2(e)	Eliminated	PMID: 20974960
EX_core3(e)	Eliminated	PMID: 20974960
EX_core4(e)	Eliminated	PMID: 20974960
EX_core5(e)	Eliminated	PMID: 20974960
EX_core6(e)	Eliminated	PMID: 20974960
EX_core7(e)	Eliminated	PMID: 20974960
EX_core8(e)	Eliminated	PMID: 20974960
EX_f1a(e)	Eliminated	PMID: 20974960
EX_gncore1(e)	Eliminated	PMID: 20974960
EX_gncore2(e)	Eliminated	PMID: 20974960
EX_sT_antigen(e)	Eliminated	PMID: 20974960
EX_sTn_antigen(e)	Eliminated	PMID: 20974960
UreaABCPP	Added	PMIDs: 33538807, 36967532
EX_Lacto_N_Biose(e)	Added	PMIDs: 15933016, 17720833
lnbABCt	Added	PMIDs: 15933016, 17720833
LNBP	Added	PMIDs: 15933016, 17720833
EX_Galacto_N_biose(e)	Added	PMIDs: 15933016, 17720833
gnbABCt	Added	PMIDs: 15933016, 17720833
GNBP	Added	PMIDs: 15933016, 17720833

## Sheet: Medium definition
component	g/L	g/200 uL	g/mol	mol/200 uL	normalization factor
lactose	20	0.004	342.3	1.16857e-05	1
lnt	20	0.004	707.6	5.65291e-06	0.483748
lnnt	20	0.004	707.6	5.65291e-06	0.483748
2fl	20	0.004	488.4	8.19001e-06	0.70086
3fl	20	0.004	488.4	8.19001e-06	0.70086
6sl	20	0.004	633.6	6.31313e-06	0.540246
urea	0.5	0.0001	60.1	1.66389e-06	0.142388
gaba	0.1	2e-05	103.1	1.93986e-07	0.0166004
alanine	0.2	4e-05	89.1	4.48934e-07	0.0384175
arginine	0.2	4e-05	174.2	2.29621e-07	0.0196498
asparagine	0.1	2e-05	132.1	1.514e-07	0.0129561
aspartic acid	0.3	6e-05	133.1	4.50789e-07	0.0385763
cysteine	0.6	0.00012	121.2	9.90099e-07	0.0847277
glutamic acid	0.3	6e-05	147.1	4.07886e-07	0.0349048
glycine	0.2	4e-05	75.1	5.32623e-07	0.0455792
histidine	0.2	4e-05	191.6	2.08768e-07	0.0178653
isoleucine	0.1	2e-05	131.2	1.52439e-07	0.013045
leucine	0.2	4e-05	131.2	3.04878e-07	0.0260899
lysine	0.2	4e-05	182.7	2.18938e-07	0.0187356
methionine	0.1	2e-05	149.2	1.34048e-07	0.0114712
phenylalanine	0.1	2e-05	165.2	1.21065e-07	0.0103602
proline	0.2	4e-05	115.1	3.47524e-07	0.0297394
serine	0.1	2e-05	105.1	1.90295e-07	0.0162845
threonine	0.1	2e-05	119.1	1.67926e-07	0.0143703
tryptophan	0.1	2e-05	204.2	9.79432e-08	0.00838149
tyrosine	0.1	2e-05	181.2	1.10375e-07	0.00944536
valine	0.1	2e-05	117.2	1.70648e-07	0.0146032
aminobenzoic	0.0002	4e-08	137.1	2.91758e-10	2.49672e-05
biotin	0.001	2e-07	244.31	8.18632e-10	7.00544e-05
cyanocobalamin	2e-05	4e-09	1355.4	2.95116e-12	2.52545e-07
folic acid	0.0002	4e-08	441.4	9.06208e-11	7.75487e-06
myo inositol	0.01	2e-06	180.2	1.10988e-08	0.000949778
nicotinic acid	0.01	2e-06	123.1	1.6247e-08	0.00139033
pantothenate	0.01	2e-06	476.5	4.19727e-09	0.000359182
pyridoxal	0.01	2e-06	203.6	9.82318e-09	0.000840619
riboflavin	0.01	2e-06	376.4	5.3135e-09	0.000454702
cytidine	0.1	2e-05	241.2	8.29187e-08	0.00709577
adenosine	0.1	2e-05	251.2	7.96178e-08	0.0068133
uridine	0.1	2e-05	228.2	8.76424e-08	0.0075
guanine	0.1	2e-05	151.1	1.32363e-07	0.0113269

## Sheet: Transcriptomics (norm counts)
GeneID	LCTS	LNnT	3FL	6SL
Blon_0002	20.3184	8.04887	20.9366	6.29089
Blon_0003	813.049	437.983	412.453	464.007
Blon_0004	251.511	204.151	181.474	135.271
Blon_0005	61.3484	30.0809	47.2525	43.4015
Blon_0006	2771.64	1954.06	3043.35	3083.49
Blon_0007	4438.63	3591.36	4386.47	3448.91
Blon_0008	1280.09	1021.38	908.075	846.256
Blon_0009	226.608	247.992	243.809	150.46
Blon_0010	51.6817	70.4397	61.0556	46.8111
Blon_0011	2796.26	6345.46	9105.23	5501.18
Blon_0012	90.2541	53.0157	85.5694	60.2298
Blon_0013	159.403	99.5843	125.04	187.659
Blon_0016	21.6783	14.355	20.3018	9.94726
Blon_0017	35.6414	42.8934	54.4032	66.838
Blon_0018	9.18618	13.5345	26.4352	19.7096
Blon_0019	55.0241	24.681	83.1695	38.0972
Blon_0020	16.7885	13.2611	50.5394	33.1808
Blon_0021	44.4161	31.6485	76.3534	50.8639
Blon_0022	30.5149	34.6729	97.3379	76.873
Blon_0023	26.2932	45.0275	126.869	88.0976
Blon_0024	264.046	600.245	491.432	679.754
Blon_0025	302.351	614.313	314.227	496.871
Blon_0026	483.655	429.314	383.004	227.016
Blon_0027	273.688	171.005	121.019	95.5255
Blon_0028	311.475	441.109	536.022	313.403
Blon_0029	1972.89	5545.89	8345.09	12290.3
Blon_0030	370.963	620.776	578.649	555.256
Blon_0031	167.319	151.949	142.938	88.0983
Blon_0034	293.471	190.645	163.23	144.919
Blon_0035	4928.99	3661.51	5168.52	7220.3
Blon_0036	2376.69	1067.55	1997.36	1425.2
Blon_0037	4179.85	2038.63	2597.19	2156.01
Blon_0038	39.4207	32.2527	39.3133	56.4237
Blon_0039	3.35516	0.791841	2.72717	6.22037
Blon_0040	184.974	102.998	86.3063	48.1064
Blon_0041	98.6793	271.622	87.7332	57.9392
Blon_0042	163.769	84.2191	113.063	67.2611
Blon_0043	170.96	354.624	598.147	217.773
Blon_0044	28.2321	103.627	158.724	46.1152
Blon_0045	30.2218	90.6271	116.582	36.5464
Blon_0046	131.677	177.218	187.287	102.178
Blon_0047	35.7542	48.7704	62.8405	35.0842
Blon_0049	121.91	232.177	183.075	98.8386
Blon_0050	45.6759	30.1793	40.9481	35.4015
Blon_0051	83.4381	137.158	157.182	69.217
Blon_0053	3058.26	2168.79	823.039	1206.11
Blon_0054	936.246	711.006	239.532	226.716
Blon_0055	580.49	539.036	349.192	312.92
Blon_0056	796.887	466.043	776.07	589.089
Blon_0057	217.629	134.08	138.563	141.79
Blon_0058	298.002	213.882	235.908	247.845
Blon_0059	7641.6	9503.28	13969.7	5928.59
Blon_0060	456.892	395.497	446.801	293.581
Blon_0061	240.753	183.792	244.004	124.653
Blon_0062	32.1298	20.9095	70.4894	24.0532
Blon_0063	195.42	116.411	223.146	151.72
Blon_0064	658.093	537.463	368.509	437.902
Blon_0065	891.403	647.728	484.558	883.593
Blon_0066	569.888	452.62	296.408	270.541
Blon_0067	213.781	305.208	208.844	255.396
Blon_0068	355.431	492.541	294.833	262.275
Blon_0069	133.199	169.491	145.731	188.108
Blon_0070	2280.12	2404.71	3735.95	1909.58
Blon_0071	1129.06	1241.46	1325.65	2453.68
Blon_0072	41.4724	24.9671	76.7802	93.376
Blon_0073	562.904	690.333	215.627	501.19
Blon_0074	4499.17	1512.72	1436.71	1184.16
Blon_0075	753.077	530.095	724.257	730.769
Blon_0076	942.001	643.435	747.297	906.68
Blon_0077	2236.35	1563.57	2752.56	3078.48
Blon_0078	614.322	362.372	667.776	925.308
Blon_0079	1176.02	577.701	1212.17	1717.88
Blon_0080	1324.32	870.06	1372.92	1701
Blon_0081	2575.26	1991.08	2139.28	2139.69
Blon_0082	476.491	298.595	422.167	497.919
Blon_0083	1299.57	1150.37	1239.45	1912.92
Blon_0084	2903.23	2319.32	2602.82	1965.36
Blon_0085	1474.68	1023.22	1151.97	1029.06
Blon_0086	587.764	349.14	344.705	343.941
Blon_0087	2843.51	3822.31	1768.51	1058.2
Blon_0088	4456.81	5229.73	3464.18	2099.2
Blon_0089	1096.64	1123.83	914.688	917.386
Blon_0090	589.273	679.287	814.288	815.385
Blon_0091	438.03	389.023	535.322	823.793
Blon_0092	1161.01	671.774	758	1221.08
Blon_0093	179.019	259.358	185.136	216.487
Blon_0094	510.742	591.678	423.089	596.342
Blon_0095	59.2586	60.9662	44.9485	71.0938
Blon_0096	278.971	266.446	216.224	260.568
Blon_0097	860.661	733.16	914.607	1469.5
Blon_0098	451.543	524.231	515.103	620.325
Blon_0099	273.937	336.564	522.496	582.337
Blon_0101	609.62	499.782	621.189	510.957
Blon_0102	2851.89	3207.75	2656.96	1708.5
Blon_0103	2405.31	3263.29	2350.22	1340.51
Blon_0104	62.0839	45.3582	76.4936	20.291
Blon_0105	57.8932	60.362	61.6867	18.1588
Blon_0106	84.23	66.9737	96.0918	30.9255
Blon_0107	73.016	56.8193	75.9917	23.7977
Blon_0108	54.1265	45.3868	62.1271	20.0795
Blon_0109	172.014	74.3542	120.684	53.1458
Blon_0110	115.486	50.3416	88.0235	59.7807
Blon_0111	351.482	205.694	246.96	152.601
Blon_0112	226.035	124.916	85.2483	43.8506
Blon_0113	341.211	206.228	99.792	77.5869
Blon_0114	132.588	122.524	89.1121	59.0755
Blon_0115	172.389	135.74	104.017	68.0534
Blon_0116	1623.74	1962.66	2388.19	2196.29
Blon_0117	1250.17	748.244	1331.54	1803.47
Blon_0118	917.822	857.371	694.914	705.355
Blon_0119	905.91	693.909	780.099	1247.31
Blon_0120	1645.03	1726.46	2097.77	2828.8
Blon_0121	341.819	190.184	322.791	586.061
Blon_0122	28.8437	16.6161	33.3608	62.4325
Blon_0123	1270.07	1130.48	855.155	1243.11
Blon_0124	397.995	421.333	284.853	326.991
Blon_0125	230.389	274.918	145.331	169.174
Blon_0126	58.3666	58.4567	41.8461	31.4278
Blon_0127	239.457	296.246	190.017	181.351
Blon_0128	73.3472	150.982	129.17	104.811
Blon_0129	1126.67	1471.03	1514.5	1698.25
Blon_0130	2509.12	976.14	872.621	550.692
Blon_0131	5943.02	9176.53	11221.4	4717.59
Blon_0132	261.776	144.931	104.567	40.3705
Blon_0133	559.836	315.809	198.062	110.151
Blon_0134	927.862	495.826	260.678	166.188
Blon_0135	25.4012	12.6569	36.5246	31.6746
Blon_0136	254.86	218.535	116.411	92.8644
Blon_0137	169.54	390.682	267.732	299.634
Blon_0138	191.267	144.801	124.429	164.928
Blon_0139	133.305	64.3212	178.828	64.7849
Blon_0140	60.9806	40.6197	115.98	23.4098
Blon_0141	4959.62	9591.09	16556.7	9649.18
Blon_0142	2888.74	6358.64	7804.71	4362.8
Blon_0143	2808.76	5427.78	6350.92	3615.38
Blon_0144	619.87	1050.55	930.195	834.769
Blon_0145	80.245	138.271	189.119	135.006
Blon_0146	273.881	295.844	347.803	295.114
Blon_0147	72.9231	143.21	200.997	134.46
Blon_0148	95.8174	163.165	161.715	133.87
Blon_0149	267.208	236.134	166.644	227.458
Blon_0150	201.413	221.938	129.504	209.404
Blon_0151	55.1862	25.2691	52.8569	35.7362
Blon_0152	5.49423	4.60803	46.4775	3.79742
Blon_0153	4.27814	4.36315	26.4795	5.53313
Blon_0154	6.29886	4.99592	25.012	6.47583
Blon_0155	2.51955	2.28971	13.3763	2.09696
Blon_0156	5.5816	5.18359	18.4075	5.92964
Blon_0157	13.315	10.1223	16.4073	6.47583
Blon_0158	1861.89	832.002	716.712	929.803
Blon_0159	218.576	141.964	129.248	137.068
Blon_0160	1154.78	801.983	803.495	772.961
Blon_0161	217.852	125.908	151.943	156.293
Blon_0162	244.882	141.986	176.03	138.759
Blon_0163	62.9632	25.1833	38.7844	27.6657
Blon_0164	352.38	419.462	210.138	188.055
Blon_0165	125.815	172.512	133.402	119.702
Blon_0166	318.734	253.831	227.648	186.795
Blon_0167	551.298	385.189	287.711	376.56
Blon_0168	1026.1	678.88	658.155	805.28
Blon_0169	199.468	45.5996	41.8424	27.516
Blon_0170	3020.22	3477.01	3671.06	2895.72
Blon_0171	956.054	591.341	712.65	470.701
Blon_0172	1287.03	856.117	964.976	845.581
Blon_0173	3518.59	2727.9	2332.51	1659.73
Blon_0174	375.043	241.877	217.889	227.14
Blon_0175	544.55	509.752	457.706	357.598
Blon_0176	217.579	284.5	127.091	115.842
Blon_0177	236.613	1193.84	236.308	697.765
Blon_0178	672.306	2817.7	614.366	590.068
Blon_0179	413.532	607.644	462.959	759.66
Blon_0180	826.743	468.209	1622.23	1845.17
Blon_0181	3747.05	4698.6	8883.85	5626.7
Blon_0182	454.9	609.562	1019.69	2263.3
Blon_0183	277.174	130.639	193.543	313.873
Blon_0184	146.008	138.023	172.531	116.001
Blon_0185	330.958	435.511	170.272	126.09
Blon_0186	151.284	155.425	199.974	156.857
Blon_0187	682.222	749.238	783.556	1324.14
Blon_0188	305.974	312.04	431.609	721.466
Blon_0189	577.841	320.929	588.025	934.826
Blon_0190	110.534	40.3016	43.1771	52.1506
Blon_0191	2528.71	2098.92	2507.45	2267.46
Blon_0192	216.73	282.563	95.5874	65.2966
Blon_0193	209.552	248.564	114.998	97.7894
Blon_0194	131.215	179.243	244.001	443.215
Blon_0195	151.852	152.21	157.83	136.064
Blon_0196	243.515	490.804	463.931	319.043
Blon_0197	158.488	814.502	751.85	477.449
Blon_0198	488.759	1125.93	1033.53	714.752
Blon_0199	312.03	769.072	826.094	494.736
Blon_0200	277.299	555.204	823.226	475.625
Blon_0201	218.44	407.116	468.085	330.101
Blon_0202	198.525	304.105	290.563	258.7
Blon_0203	143.676	160.752	164.834	119.235
Blon_0204	158.868	123.296	321.951	137.72
Blon_0205	146.145	79.1911	372.542	108.186
Blon_0206	2527.97	2152.45	1769.45	1273.47
Blon_0207	2565.14	2748.7	2971.97	2051.85
Blon_0208	171.509	78.1132	138.853	127.253
Blon_0209	367.486	441.647	767.605	655.001
Blon_0210	870.944	875.307	1344	1233.38
Blon_0211	102.571	60.2887	66.0831	81.3757
Blon_0212	141.705	65.3098	86.1426	201.352
Blon_0213	52.6793	48.6846	31.3299	45.5424
Blon_0214	448.066	264.042	196.42	151.518
Blon_0215	279.475	248.664	133.893	63.7185
Blon_0216	293.826	292.83	206.492	99.102
Blon_0217	58.7979	53.3338	34.4494	31.4717
Blon_0218	1280.33	1095.61	1271.3	1357.54
Blon_0219	298.21	217.232	201.138	240.937
Blon_0220	254.997	171.711	232.829	187.201
Blon_0221	241.882	891.613	1660.71	3809.54
Blon_0222	1322.85	2098.53	3483.73	3759.08
Blon_0223	1359.11	1183.13	1006.84	667.134
Blon_0224	308.439	308.023	387.708	547.42
Blon_0225	381.116	320.827	397.523	282.542
Blon_0226	276.888	194.143	294.369	315.793
Blon_0227	1232.82	783.092	839.123	928.947
Blon_0228	726.343	734.132	760.24	694.282
Blon_0229	381.096	318.296	314.802	281.484
Blon_0230	1317.35	1492.79	2087.72	2479
Blon_0231	1688.35	2108.82	2404.51	1929.94
Blon_0232	437.827	468.868	354.732	545.821
Blon_0233	1043.97	995.64	508.475	782.84
Blon_0234	2600.28	3098.11	2450.12	989.705
Blon_0235	4610.5	5020.63	6463.42	2944.28
Blon_0236	2203.08	2272.17	2488.62	1009.66
Blon_0237	3041.53	2760.17	2673.65	1397.69
Blon_0238	75.5919	66.0319	83.0882	113.482
Blon_0239	37.5748	74.4114	112.537	51.472
Blon_0240	43.6425	64.0407	103.867	56.6086
Blon_0241	61.8965	36.244	73.6127	72.4503
Blon_0242	49.3496	25.9752	57.1746	15.692
Blon_0243	56.6771	59.1948	48.2833	25.4982
Blon_0244	56.2402	158.509	102.669	41.2607
Blon_0245	160.583	377.901	156.076	104.46
Blon_0247	1.88966	8.65304	1.34821	0.651973
Blon_0248	33.5023	795.65	44.5868	50.512
Blon_0249	4.65862	300.277	15.1206	5.9649
Blon_0250	138.637	146.826	71.0528	33.5687
Blon_0251	1135.79	1542.05	1013.19	720.837
Blon_0252	63.7059	69.7497	67.7967	84.4247
Blon_0253	464.88	462.843	360.449	405.953
Blon_0254	423.313	395.206	394.319	616.396
Blon_0255	260.871	230.934	183.426	262.62
Blon_0256	89.3001	81.8471	68.8275	111.905
Blon_0257	8.59998	10.3386	44.2215	18.7316
Blon_0258	465.079	397.306	601.388	606.415
Blon_0259	2769.17	2708.47	4471.66	2589.38
Blon_0260	3793.46	4020.33	5442.65	3033.61
Blon_0261	2616.56	1995.22	1845.02	2731.01
Blon_0262	433.979	388.691	304.787	319.467
Blon_0263	862.84	515.931	459.235	477.433
Blon_0264	1797.38	1019.7	710.686	1008.16
Blon_0265	2104.48	1411.37	1207.97	1275.91
Blon_0266	1061.37	782.123	532.582	509.108
Blon_0267	198.869	577.225	439.312	227.357
Blon_0268	258.121	401.541	483.635	455.925
Blon_0270	106.163	69.6032	92.682	69.0227
Blon_0271	87.698	64.1461	77.4592	22.7492
Blon_0273	423.18	431.863	277.604	697.298
Blon_0274	627.713	485.608	419.963	389.062
Blon_0275	5886.42	5322.91	7785.84	5380.28
Blon_0276	261.252	188.559	183.549	139.94
Blon_0277	201.762	110.716	84.1289	101.2
Blon_0278	685.109	555.179	355.773	527.532
Blon_0279	820.484	641.019	543.865	621.056
Blon_0280	1105.02	1366.49	932.854	756.954
Blon_0281	1736.13	4081.07	1985.62	2749.23
Blon_0282	2322.12	2781.1	7493.23	5711.5
Blon_0283	220.703	116.802	183.207	178.682
Blon_0284	84.9274	32.8569	55.434	71.4551
Blon_0285	215.975	199.947	376.058	177.156
Blon_0286	58.5667	45.1098	63.2329	70.3008
Blon_0287	7.05981	9.44488	8.57392	6.00016
Blon_0288	101.343	137.725	188.727	152.769
Blon_0290	19.6448	25.5301	35.7976	15.692
Blon_0291	79.2783	51.9664	73.5684	45.102
Blon_0292	93.2907	55.1624	68.087	104.407
Blon_0293	4.65862	9.35907	13.2398	7.74451
Blon_0294	8.10115	4.53477	10.4683	2.60789
Blon_0295	10.2839	10.4244	27.0429	5.0661
Blon_0296	18.6345	18.0568	62.3559	30.062
Blon_0297	94.6196	56.6567	120.872	139.307
Blon_0298	56.7025	40.5464	90.218	66.2479
Blon_0299	66.2366	46.7668	69.2408	79.3226
Blon_0300	87.2667	56.6602	128.067	164.302
Blon_0301	231.527	169.582	206.244	307.195
Blon_0302	432.174	330.427	386.636	449.434
Blon_0303	2021.23	1996.54	1586.34	1502.5
Blon_0304	1282.44	1147.18	1111.29	940.114
Blon_0305	2109.15	2406.36	2628.54	1712.68
Blon_0306	3272.89	4234.01	4142.81	2815.75
Blon_0307	13988.9	16191.6	19851.1	9440.59
Blon_0308	8480.36	9526.63	15273.2	6823.49
Blon_0309	12932.6	15419.5	16275.8	8633.25
Blon_0310	2006.14	1733.48	1932.92	986.16
Blon_0311	432.467	283.362	185.242	187.58
Blon_0312	431.469	358.931	206.548	164.698
Blon_0313	1205.37	1189.52	1320.87	1598.88
Blon_0314	713.853	793.495	968.215	943.703
Blon_0315	1297.18	1252.91	1618.13	1587.88
Blon_0316	910.445	1097.85	1301.55	1566.99
Blon_0317	232.419	153.549	100.625	81.7017
Blon_0318	467.591	397.281	330.386	441.557
Blon_0319	677.614	787.108	498.023	636.836
Blon_0320	1193.07	1178.36	1115.19	1678.58
Blon_0321	297.587	195.775	134.245	111.772
Blon_0322	38.8655	25.4443	49.9452	16.6786
Blon_0323	29.5173	19.7137	49.7238	22.1412
Blon_0324	47.6839	34.5745	59.6422	20.1852
Blon_0325	419.079	333.97	273.214	321.343
Blon_0326	752.968	684.3	556.645	638
Blon_0327	551.322	1035.8	1509.84	2003.34
Blon_0328	78.0551	60.4318	128.641	82.5738
Blon_0329	436.286	351.819	670.642	444.245
Blon_0330	77.8057	61.5989	69.8411	52.2564
Blon_0331	16.2897	9.33047	12.3012	15.0752
Blon_0332	2098.29	2288.3	1180.45	2604.74
Blon_0334	155.974	216.499	146.98	290.577
Blon_0335	364.224	561.025	325.887	255.791
Blon_0336	238.414	226.58	219.418	160.76
Blon_0337	1034.47	1872.96	2153.64	1063.32
Blon_0338	1812.37	1787.11	1015.72	1676.41
Blon_0339	1199.27	1039.99	1118.56	1034.37
Blon_0340	60.1943	51.432	99.5804	62.7146
Blon_0341	2.56323	9.87743	17.742	2.7842
Blon_0342	2.31382	8.48142	39.194	5.97354
Blon_0343	36.6518	181.086	1257.27	239.437
Blon_0344	4.65862	24.4647	126.5	14.8371
Blon_0345	57.9368	171.981	1297.19	179.428
Blon_0346	168.921	219.413	1306.22	201.966
Blon_0347	104.006	130.532	420.764	78.2209
Blon_0348	44.6346	78.4599	121.442	110.187
Blon_0349	201.132	152.271	168.893	236.339
Blon_0350	269.633	226.482	262.115	325.829
Blon_0351	715.449	417.967	653.11	689.236
Blon_0352	355.953	198.535	249.865	239.624
Blon_0353	1091.67	550.946	700.635	703.514
Blon_0354	764.035	392.062	565.042	751.365
Blon_0355	3862.27	3410.14	3019.92	3150.35
Blon_0356	1762.42	1755.74	1649.95	751.758
Blon_0357	1272.22	745.069	674.977	473.009
Blon_0358	442.06	319.863	248.407	229.72
Blon_0359	267.875	265.598	252.483	226.443
Blon_0360	862.643	484.489	657.549	441.249
Blon_0361	315.335	288.422	282.389	379.997
Blon_0362	221.676	166.111	154.441	176.619
Blon_0363	345.588	117.105	253.739	257.897
Blon_0364	124.967	51.5052	147.075	106.741
Blon_0365	171.085	62.8073	165.729	102.318
Blon_0366	149.445	123.019	123.442	87.763
Blon_0367	342.693	553.745	504.331	923.813
Blon_0368	585.811	981.568	1254.78	1283.49
Blon_0372	906.202	691.042	689.562	517.293
Blon_0373	427.236	320.496	387.199	267.985
Blon_0374	208.354	224.146	328.73	554.116
Blon_0375	278.097	343.072	426.537	793.732
Blon_0376	27.1471	28.004	56.4476	60.4147
Blon_0377	40.3691	59.6399	72.9779	60.3794
Blon_0378	105.197	139.515	181.709	164.345
Blon_0379	54.4506	76.2686	119.927	41.9213
Blon_0380	35.4921	29.6483	24.285	13.7094
Blon_0381	685.743	308.908	233.819	179.181
Blon_0382	2908.2	1889.69	1899.97	1286.28
Blon_0383	8478.27	3898.8	4402.67	2983.97
Blon_0384	693.186	534.322	286.857	435.839
Blon_0385	666.329	476.597	374.965	443.169
Blon_0386	263.154	183.951	250.721	223.694
Blon_0387	182.511	104.308	183.986	107.102
Blon_0388	449.741	203.429	370.993	207.993
Blon_0389	411.349	228.409	321.556	281.467
Blon_0390	565.911	339.227	457.969	351.238
Blon_0391	1587.42	1667.95	1437	1127.88
Blon_0392	331.925	381.778	320.856	347.678
Blon_0393	1336.06	1400.78	1589.42	1841.78
Blon_0394	490.609	470.91	470.656	587.418
Blon_0395	761.553	801.558	525.752	566.562
Blon_0396	90.285	120.231	115.93	97.6577
Blon_0397	59.7137	69.2599	65.5578	53.9921
Blon_0398	879.524	801.243	575.927	514.262
Blon_0399	2448.07	2185.02	1619.33	1321.37
Blon_0400	646.217	374.225	255.466	232.646
Blon_0401	3641.64	4681.72	3565.12	3893.98
Blon_0402	400.843	383.691	368.215	560.755
Blon_0403	612.234	472.604	669.919	728.459
Blon_0404	448.289	313.738	346.397	653.245
Blon_0405	365.062	402.962	468.704	652.223
Blon_0406	544.65	655.256	576.899	770.195
Blon_0407	103.258	97.9413	75.6915	92.6794
Blon_0408	304.301	324.255	256.633	324.754
Blon_0409	845.141	565.404	796.025	529.179
Blon_0410	107.716	141.525	145.577	142.02
Blon_0411	1368.6	1263.8	1289.09	1086.79
Blon_0412	1080.07	1495.89	1807.08	1322.53
Blon_0413	1590.77	1162.01	1076.29	1648.08
Blon_0414	1492.44	1381.87	1370.22	1035.46
Blon_0415	1069.29	1073.82	1127.78	964.091
Blon_0416	449.133	386.147	273.59	298.303
Blon_0417	8633.61	4786.27	17845.8	9421.51
Blon_0418	426.752	251.052	268.859	167.473
Blon_0419	614.997	158.418	150.424	92.221
Blon_0420	3256.12	3931.59	1422.93	767.669
Blon_0421	964.996	241.21	192.287	257.846
Blon_0422	143.308	93.41	100.021	106.222
Blon_0423	352.334	294.498	229.45	305.978
Blon_0425	0.629886	1.77135	1.34821	0.687234
Blon_0426	32.9471	21.9016	44.8292	28.9782
Blon_0427	1529.85	1109.74	816.927	1173.41
Blon_0431	547.456	341.279	377.471	495.927
Blon_0432	150.21	136.16	171.408	171.8
Blon_0433	104.348	98.8511	79.6439	60.9961
Blon_0434	10.4896	5.2122	24.1041	9.98252
Blon_0435	106.156	41.6976	114.305	55.622
Blon_0436	39.601	38.6035	58.4342	101.164
Blon_0437	24.5219	30.4653	43.5695	48.5468
Blon_0438	55.3736	50.6562	40.9789	65.0936
Blon_0439	901.295	453.866	670.363	819.114
Blon_0440	26.3679	42.0283	51.5087	28.8552
Blon_0441	6.29886	12.7141	16.3765	5.7886
Blon_0442	589.947	543.481	435.472	579.973
Blon_0443	167.069	86.0316	129.685	176.434
Blon_0444	807.757	933.427	556.655	325.052
Blon_0445	195.121	188.372	232.604	127.428
Blon_0446	80.5691	61.8564	86.7774	82.6177
Blon_0447	58.6414	39.1344	111.305	62.2123
Blon_0448	286.972	156.643	275.324	102.089
Blon_0449	32.7414	25.7875	46.8736	14.9781
Blon_0450	8.48162	8.04887	28.8893	23.5156
Blon_0451	13.1402	7.99166	43.3579	17.6479
Blon_0453	7.80805	6.37938	32.2241	6.47583
Blon_0454	1043.34	744.026	1717.18	1809.17
Blon_0455	562.804	676.818	1018.94	1057.81
Blon_0456	34.8677	29.1014	43.6925	45.8684
Blon_0457	8.65637	5.15499	23.0598	6.44057
Blon_0458	31.6873	16.0405	81.6133	31.648
Blon_0459	219.13	294.291	153.437	275.757
Blon_0460	16.377	10.2814	37.0401	6.9076
Blon_0463	42.5011	27.6893	50.7682	73.3843
Blon_0464	249.777	151.565	196.205	210.91
Blon_0465	16.8449	14.4569	25.4966	10.1322
Blon_0466	21.3288	16.5463	29.2682	19.5599
Blon_0467	64.8092	78.9692	118.957	50.4674
Blon_0468	34.469	30.9871	55.1129	12.5199
Blon_0469	14.2253	9.41628	36.4668	8.82826
Blon_0470	69.8539	39.9995	181.924	105.024
Blon_0471	11.2069	14.7303	47.8429	13.3921
Blon_0472	65.8196	76.1291	100.215	48.5115
Blon_0473	59.0036	56.3581	122.883	60.5557
Blon_0474	20.7299	15.2326	53.4474	35.2958
Blon_0475	29.3862	25.5301	116.452	81.5074
Blon_0476	51.1701	31.4609	46.4947	39.3659
Blon_0477	7.85174	10.4404	20.3904	22.3175
Blon_0478	75.7794	60.9913	122.958	82.4242
Blon_0479	20.7735	25.514	34.8627	40.0006
Blon_0480	30.7516	25.1547	68.9025	23.8416
Blon_0481	21.4034	34.6031	65.131	35.516
Blon_0482	74.638	86.1907	144.502	92.9968
Blon_0483	0.336787	1.03672	16.0899	1.37447
Blon_0484	4.07242	6.22031	19.923	11.824
Blon_0485	17.2563	20.2321	1328.93	25.2427
Blon_0486	42.2024	47.9053	64.479	38.529
Blon_0487	34.6874	34.3547	51.5567	34.7229
Blon_0488	167.648	121.137	116.558	204.136
Blon_0489	10.7827	5.61614	27.3603	12.4846
Blon_0490	50.8461	39.1379	49.8874	119.341
Blon_0491	49.4115	54.2722	53.6589	54.344
Blon_0492	48.838	41.7136	73.8415	30.2556
Blon_0493	57.0011	45.1705	83.381	62.2476
Blon_0494	29.3425	28.3221	27.1487	22.6435
Blon_0495	150.512	115.582	182.617	90.6703
Blon_0496	148.79	98.8887	132.303	109.798
Blon_0497	169.083	72.901	138.686	127.112
Blon_0498	0.5862	1.25299	1.24242	1.77098
Blon_0499	23.7482	17.0486	69.7796	32.4144
Blon_0500	355.841	368.55	386.53	474.931
Blon_0501	276.113	277.326	187.088	193.059
Blon_0502	28.7254	27.5463	32.8589	10.4143
Blon_0504	4.90803	4.11827	20.527	3.9032
Blon_0505	5.37588	4.91011	31.7223	7.04864
Blon_0506	1.84597	2.83667	8.63542	1.44499
Blon_0507	38.8782	30.6118	31.5722	33.8594
Blon_0508	75.1495	90.341	98.5705	63.7278
Blon_0509	44.8895	20.5181	82.1423	47.8595
Blon_0510	87.4851	71.9375	116.063	123.606
Blon_0511	15.4541	7.25703	17.8478	5.13662
Blon_0512	17.3874	7.55912	35.5996	8.9693
Blon_0513	14.3126	14.3836	39.9788	11.824
Blon_0514	17.7989	18.4286	22.6637	8.46701
Blon_0515	59.1402	24.5506	51.1298	31.181
Blon_0516	284.01	802.341	369.958	574.037
Blon_0517	467.223	633.618	894.932	553.442
Blon_0518	305.171	430.021	873.575	472.234
Blon_0519	399.503	626.432	985.737	923.174
Blon_0520	269.04	331.973	359.204	637.534
Blon_0521	134.059	159.013	159.264	139.931
Blon_0522	99.3402	90.9006	116.445	108.512
Blon_0523	51.3449	30.8441	89.0236	83.2791
Blon_0524	179.487	148.499	242.696	117.297
Blon_0525	300.498	816.025	840.139	886.09
Blon_0526	307.314	786.001	880.166	796.573
Blon_0527	23.5115	31.8362	44.1907	41.1369
Blon_0528	32.8852	34.285	27.8585	17.5507
Blon_0529	6.50459	3.9306	12.7858	1.99118
Blon_0530	38.9092	20.1874	36.1015	12.9164
Blon_0531	16.2897	15.9547	30.7394	11.1102
Blon_0532	75.3552	64.2766	67.1447	37.4805
Blon_0533	13.6391	10.31	7.21217	3.40091
Blon_0534	40.493	22.5915	18.4825	9.40107
Blon_0535	966.37	187.178	374.59	329.866
Blon_0536	214.553	153.39	230.6	333.997
Blon_0537	242.605	245.439	255.333	244.779
Blon_0538	2210.17	861.963	1885.16	1228.26
Blon_0539	325.094	286.44	238.764	155.729
Blon_0540	1644.8	3692.04	4400.68	3611.29
Blon_0541	316.518	337.246	335.165	362.983
Blon_0542	754.146	802.457	1151.08	951.058
Blon_0543	628.164	914.959	935.099	862.44
Blon_0544	419.022	369.81	461.87	854.338
Blon_0545	577.197	338.648	554.201	878.404
Blon_0546	595.533	301.828	426.939	544.288
Blon_0547	315.759	249.007	262.101	340.928
Blon_0548	1128.54	878.331	1205.65	1077.67
Blon_0549	4318.87	4619.51	5891.49	4260.23
Blon_0550	530.073	541.109	669.762	398.592
Blon_0551	720.164	558.002	785.73	556.032
Blon_0552	1162.1	1005.15	1160	574.859
Blon_0553	402.407	311.882	361.839	300.78
Blon_0554	517.383	462.063	221.545	265.66
Blon_0555	642.749	461.089	394.551	332.04
Blon_0556	87.9331	87.1416	41.7711	48.1769
Blon_0558	116.804	150.528	110.841	90.4328
Blon_0559	21.8093	18.9058	37.6441	12.6609
Blon_0560	35.5977	40.1174	90.5661	58.8992
Blon_0561	310.277	346.736	497.746	405.467
Blon_0562	62.1221	78.6029	118.34	94.4245
Blon_0563	0	2.10204	0	11.7355
Blon_0564	1040.37	1615.66	1228.2	911.291
Blon_0565	1970.93	2047.01	1280.16	1160.61
Blon_0567	111.503	100.753	138.003	152.169
Blon_0568	92.0198	83.8884	115.872	104.389
Blon_0569	120.345	55.8272	66.5407	53.7892
Blon_0570	22.0333	21.9588	24.6946	17.5774
Blon_0571	4.78968	4.49361	9.84709	8.14102
Blon_0572	124.43	93.1456	103.888	371.645
Blon_0573	543.609	763.557	637.699	826.7
Blon_0574	1135.7	2506.98	2138.61	3496.78
Blon_0575	444.636	447.519	334.021	365.767
Blon_0576	328.002	260.388	176.901	189.659
Blon_0577	802.92	441.821	361.31	195.756
Blon_0578	196.787	71.8071	124.821	66.1241
Blon_0579	376.833	265.382	221.634	89.4016
Blon_0580	487.811	318.324	288.792	123.384
Blon_0581	471.871	347.413	265.845	142.327
Blon_0582	936.381	717.017	590.077	899.837
Blon_0583	904.539	627.348	479.779	613.479
Blon_0584	5869.59	6496.62	7197.03	5877.25
Blon_0585	591.848	655.869	725.657	1750.65
Blon_0586	615.64	592.709	737.798	1307.79
Blon_0588	7.51495	6.71007	16.4516	5.03084
Blon_0589	1536.49	1480.22	1569.27	1184.48
Blon_0590	163.745	127.908	235.375	183.137
Blon_0591	2710.85	2757.8	7533.59	4239.41
Blon_0592	2101.12	4499.14	7810.52	4576.58
Blon_0593	3145.31	2594.68	2996.18	2817.09
Blon_0594	553.607	384.608	372.344	243.412
Blon_0595	671.15	480.006	594.518	487.187
Blon_0596	417.874	484.072	289.769	304.471
Blon_0597	918.599	774.209	895.427	873.899
Blon_0598	25.6069	27.0851	44.6311	42.1328
Blon_0599	850.538	831.534	831.253	1195.27
Blon_0600	505.41	595.72	474.861	529.426
Blon_0601	381.66	469.136	318.033	385.309
Blon_0602	380.987	466.085	592.528	617.004
Blon_0605	515.131	424.34	236.16	237.915
Blon_0606	402.238	208.915	141.734	257.723
Blon_0607	596.923	669.373	667.169	911.535
Blon_0608	375.527	365.482	390.934	447.46
Blon_0609	497.691	461.331	604.222	845.968
Blon_0610	228.454	163.153	266.242	398.702
Blon_0611	530.136	439.159	510.724	548.906
Blon_0612	16355	8220.05	13236.7	11909.7
Blon_0613	1680.69	522.969	618.076	435.01
Blon_0614	5938.98	4768.88	17233.1	6701.34
Blon_0615	614.019	467.423	783.204	846.465
Blon_0616	4038.18	1430.72	5880.31	4971.51
Blon_0617	1338.16	1127.19	1130.89	2015.77
Blon_0619	96.9024	114.573	77.1763	177.959
Blon_0620	52.5046	69.4567	67.9984	83.6749
Blon_0621	100.551	108.337	144.106	187.105
Blon_0622	0.879299	0.518359	0.621209	0.325986
Blon_0623	22.1644	18.7056	21.0116	22.2383
Blon_0624	180.863	190.315	147.612	173.765
Blon_0625	305.863	267.155	250.267	316.806
Blon_0626	341.422	493.848	358.016	452.042
Blon_0627	95.6244	126.117	137.32	265.308
Blon_0628	221.456	151.431	282.58	514.676
Blon_0629	125.983	86.6483	173.709	270.7
Blon_0630	96.8151	52.4848	148.137	254.946
Blon_0631	177.652	94.1126	197.909	267.783
Blon_0632	45.4575	22.9383	72.0086	79.9746
Blon_0633	234.977	296.913	134.986	235.228
Blon_0634	690.004	567.243	554.845	635.992
Blon_0635	693.241	621.993	489.978	283.06
Blon_0636	1453.59	1166.62	957.096	736.123
Blon_0637	371.382	373.119	334.806	661.387
Blon_0638	712.318	1657.37	596.641	1030.32
Blon_0639	771.389	1476.16	756.673	1214.19
Blon_0640	601.678	1448.62	423.291	685.82
Blon_0641	364.646	312.52	175.351	294.251
Blon_0642	112.387	121.99	80.596	84.4945
Blon_0643	63.1253	128.324	71.1414	703.673
Blon_0644	93.5163	223.792	83.2925	1058.43
Blon_0645	157.626	338.601	159.561	1702.66
Blon_0646	263.231	469.263	211.087	1661.43
Blon_0647	53.6587	73.2477	74.459	403.185
Blon_0648	15.3357	20.4323	40.2384	185.852
Blon_0649	212.958	164.32	106.093	718.074
Blon_0650	54.6254	66.5984	50.2491	398.868
Blon_0651	361.274	206.825	141.263	260.134
Blon_0652	671.206	322.694	286.915	318.119
Blon_0653	3787.41	3165.09	3594.53	2041.04
Blon_0654	9.11151	20.3304	22.3156	20.4407
Blon_0655	26.2678	38.1549	61.1442	66.0011
Blon_0656	67.4725	101.289	62.0077	32.3791
Blon_0657	71.1772	80.7908	64.4926	47.9042
Blon_0658	95.1748	39.9834	41.573	43.6836
Blon_0659	40.1126	38.2121	33.255	34.3531
Blon_0660	8.46891	7.8898	16.9227	25.3838
Blon_0661	183.088	165.035	151.12	173.28
Blon_0662	18.984	25.0529	13.7859	9.98252
Blon_0664	594.105	808.828	459.692	514.501
Blon_0665	129.307	229.429	174.122	159.517
Blon_0666	181.569	337.468	484.739	246.609
Blon_0667	83.8369	142.565	405.808	155.34
Blon_0668	72.1002	147.058	289.94	143.349
Blon_0669	25.7689	45.3833	165.5	58.1328
Blon_0670	21.6219	19.6691	43.1156	30.5643
Blon_0671	25.8253	26.1342	22.6022	79.9573
Blon_0672	30.615	37.9581	41.0404	51.798
Blon_0674	73.684	126.226	59.9153	68.6881
Blon_0675	121.424	148.748	105.612	68.8997
Blon_0676	565.527	366.373	328.621	311.546
Blon_0677	40.4001	33.4359	28.1045	13.9562
Blon_0679	6400.72	9237.92	13946.6	22253.7
Blon_0680	989.85	566.041	835.946	1151.76
Blon_0681	1168.41	1051.54	997.404	1330.23
Blon_0682	70.8348	43.9461	41.8461	36.5292
Blon_0683	183.707	62.7626	111.141	64.0452
Blon_0684	13.2276	7.31424	19.3325	7.30411
Blon_0685	133.884	63.3829	159.684	124.768
Blon_0686	308.636	198.442	334.929	346.938
Blon_0687	357.874	292.877	358.927	419.634
Blon_0688	224.22	197.196	253.998	279.827
Blon_0689	394.26	387.496	444.176	390.373
Blon_0690	697.512	544.141	614.26	667.885
Blon_0691	590.543	403.173	458.634	529.066
Blon_0692	1138.29	959.982	890.944	1198.2
Blon_0693	538.913	350.733	225.734	371.699
Blon_0694	15455.1	41286.8	66859.3	26241.8
Blon_0695	44.7529	74.5614	188.563	178.777
Blon_0696	421.296	339.57	410.535	484.024
Blon_0697	491.521	253.545	302.261	342.665
Blon_0698	1123	569.198	835.361	645.363
Blon_0699	494.104	694.228	621.93	855.405
Blon_0700	860.809	833.348	739.554	842.676
Blon_0701	836.324	1154.37	1032.38	1134.95
Blon_0702	5452.12	7296.59	6299.26	4196.89
Blon_0703	149.463	77.9862	569.877	57.5686
Blon_0704	2132.1	1707.51	3154.57	3593.37
Blon_0705	1209.03	1572.29	1671.45	938
Blon_0706	3782.18	4033.58	4738.61	3959.66
Blon_0707	91.7196	42.509	64.6599	42.5819
Blon_0708	7.42758	2.83667	11.7858	3.11018
Blon_0709	439.284	293.634	381.625	302.751
Blon_0710	464.168	284.917	456.163	277.737
Blon_0711	323.918	239.741	360.108	219.727
Blon_0712	558.67	439.754	544.456	282.08
Blon_0713	64.5598	33.3055	82.8828	38.4585
Blon_0714	407.584	717.037	813.039	1217.79
Blon_0715	882.337	987.61	1408.81	1311.07
Blon_0716	650.071	550.81	535.465	721.623
Blon_0717	234.99	172.127	197.778	211.5
Blon_0718	846.615	706.166	496.022	556.314
Blon_0719	738.792	668.086	575.049	587.646
Blon_0720	131.34	120.072	120.207	150.258
Blon_0721	143.851	80.7085	82.3133	158.708
Blon_0722	736.672	316.187	223.702	179.244
Blon_0723	420.788	137.741	105.189	92.565
Blon_0724	1085.13	975.484	886.379	1210.11
Blon_0725	2036.09	1516.4	1225.32	1556.32
Blon_0726	266.054	191.682	154.984	148.019
Blon_0727	432.237	415.338	449.439	484.519
Blon_0728	983.324	817.107	772.89	863.051
Blon_0729	1727.06	1537.44	1686.49	1676.07
Blon_0730	1253.53	1039.59	1114.09	1028.04
Blon_0731	880.178	857.945	613.368	729.585
Blon_0732	1289.01	1397.36	1169.14	1072.06
Blon_0733	539.773	616.384	600.828	678.36
Blon_0734	339.19	375.006	409.364	408.849
Blon_0735	1499.79	1350.35	1152.19	960.667
Blon_0736	1003.92	884.239	707.974	446.339
Blon_0737	1303.58	1148.3	1186.75	1852.85
Blon_0738	6433	4322.04	6187.9	6951.11
Blon_0739	1254.77	948.893	1094.24	1549.49
Blon_0740	273.644	188.801	179.082	408.816
Blon_0741	77.9367	51.6071	51.2085	40.3705
Blon_0742	878.28	946.311	796.44	656.546
Blon_0743	164.218	215.555	276.648	229.81
Blon_0744	1027.36	695.35	692.679	839.287
Blon_0745	516.256	474.908	513.328	588.569
Blon_0746	862.619	986.448	1048.6	1030.51
Blon_0747	1742.22	2156.14	1728.84	1579.27
Blon_0748	5871.69	6558.47	6858.1	11915.9
Blon_0749	398.15	516.854	542.454	903.574
Blon_0750	333.103	354.577	455.549	556.889
Blon_0751	201.606	195.151	316.873	471.855
Blon_0752	121.517	52.4527	71.6912	55.7451
Blon_0753	137.782	163.662	229.15	117.182
Blon_0754	256.158	300.039	396.854	294.302
Blon_0755	348.389	343.05	494.005	338.911
Blon_0756	597.187	621.461	650.539	360.018
Blon_0757	4562.71	6040.85	3935.87	4050.18
Blon_0758	573.002	908.851	767.599	599.259
Blon_0759	1307.54	1347.73	1128.36	1482
Blon_0760	1733.76	2141.8	1553.59	1082.24
Blon_0761	989.973	1301.44	820.066	747.32
Blon_0762	614.042	764.446	798.495	738.847
Blon_0763	36.8138	37.8528	40.6308	23.6214
Blon_0764	3037.23	5199.38	3374.07	4518.64
Blon_0765	78.0185	72.354	32.4972	39.181
Blon_0767	238.969	191.682	107.731	157.853
Blon_0768	240.116	206.135	145.929	175.086
Blon_0769	460.027	349.188	191.383	350.207
Blon_0770	366.088	301.326	157.155	204.346
Blon_0771	644.465	568.18	586.808	763.589
Blon_0772	527.144	555.072	818.713	710.787
Blon_0773	1832.86	1956.44	2243.76	2151.02
Blon_0774	472.575	475.209	476.571	571.34
Blon_0775	1902.09	1957.65	2173.22	1740.57
Blon_0776	217.242	218.045	191.621	115.067
Blon_0777	583.382	500.551	286.58	546.407
Blon_0778	1604.68	1205.35	1946.03	2354.81
Blon_0779	1200.5	1161.04	1354.05	1561.61
Blon_0780	2555.88	2496.85	2160.26	2853.37
Blon_0781	2808.95	2403.6	1951.63	2033.46
Blon_0782	320.406	265.344	210.977	263.122
Blon_0783	518.271	438.403	490.5	868.613
Blon_0784	246.872	155.022	244.147	342.604
Blon_0785	728.963	689.08	818.59	831.96
Blon_0786	119.229	62.4801	62.5883	59.7102
Blon_0787	42.2898	62.6196	67.1718	29.5511
Blon_0788	33.739	67.4976	53.5396	60.4946
Blon_0789	2020.66	1724.22	1175.83	1706.63
Blon_0790	61.23	150.394	61.4751	57.4017
Blon_0791	14.0632	11.5755	17.4824	6.25563
Blon_0792	86.493	108.477	141.796	211.492
Blon_0793	334.774	615.461	645.42	750.187
Blon_0794	915.781	1708.75	1192.03	1296.96
Blon_0795	516.3	673.011	487.643	358.26
Blon_0796	1464.08	1035.76	2494.92	1488.36
Blon_0797	114.046	67.3581	102.113	134.214
Blon_0798	2028.97	1513.73	2017.75	1567.19
Blon_0799	509.862	281.06	435.561	283.491
Blon_0800	6869.83	7137.34	6107.8	5642.15
Blon_0801	757.794	867.572	760.683	1013.1
Blon_0802	75.4664	46.293	40.2556	30.8903
Blon_0803	6154.5	7234.36	5305.56	5080.97
Blon_0804	195.183	188.865	151.295	196.672
Blon_0805	227.349	217.784	208.032	333.265
Blon_0806	191.223	186.514	136.082	249
Blon_0807	78.7414	82.1868	82.344	78.6267
Blon_0808	14.7805	18.9756	94.6957	15.9561
Blon_0809	92.0436	159.801	261.711	126.442
Blon_0810	85.6701	98.6027	321.286	201.457
Blon_0811	14.1506	22.5755	27.6641	22.2117
Blon_0812	27.2781	34.5424	62.2193	43.2252
Blon_0813	60.4254	51.8073	64.8272	98.142
Blon_0814	414.531	402.275	583.79	713.014
Blon_0815	138.586	147.545	189.29	339.881
Blon_0816	41.3978	40.8234	29.6028	22.9255
Blon_0817	1373.97	891.249	950.899	1161.56
Blon_0818	269.659	286.748	307.343	480.122
Blon_0819	771.987	880.26	2075.04	1293.13
Blon_0820	531.996	519.827	2347.49	498.333
Blon_0821	503.706	335.21	377.921	353.018
Blon_0822	33.1965	30.4688	34.784	39.2342
Blon_0823	1182.4	909.82	1643.28	1866.65
Blon_0824	1060.15	1185.75	2167.43	1767.4
Blon_0825	520.049	739.614	898.974	571.44
Blon_0826	656.28	841.347	1154.92	717.918
Blon_0827	543.643	795.05	954.418	714.247
Blon_0828	452.108	805.994	688.453	517.247
Blon_0830	1554.82	1614.23	1286.58	1171.85
Blon_0831	963.344	808.472	655.599	641.557
Blon_0832	2718.81	2763.18	2011.54	3039.5
Blon_0833	1837.74	1875.87	1591.58	2282.2
Blon_0834	3986.46	3552.18	4557.84	7014
Blon_0835	2585.12	2870.89	2427.9	3020.74
Blon_0836	1036.4	799.726	579.715	663.952
Blon_0837	2320.22	1780.65	1242.69	1211.26
Blon_0838	94.7816	53.1747	46.0544	34.5466
Blon_0839	416.896	246.371	219.459	354.446
Blon_0840	6803.65	7959.03	13292.4	10595.5
Blon_0841	897.707	611.549	731.59	740.093
Blon_0842	402.001	215.507	256.572	333.696
Blon_0843	207.806	222.92	133.614	208.118
Blon_0844	313.22	211.745	156.96	177.28
Blon_0845	789.669	564.922	520.865	588.245
Blon_0846	1475.97	1042.07	901.298	1090.24
Blon_0847	612.671	393.39	261.05	448.086
Blon_0848	676.633	526.998	645.095	920.394
Blon_0849	277.323	270.854	318.371	402.023
Blon_0850	1607.7	1794.85	1586.56	1636.57
Blon_0851	1459.5	1651.75	982.022	980.9
Blon_0852	2167.54	2485.38	2165.8	2107.25
Blon_0853	1633.83	1480.25	1557.43	1561.1
Blon_0854	2693.36	2361.31	2888.1	2795.78
Blon_0855	1307.14	1268.05	800.171	1184.47
Blon_0856	1249.28	1120.53	1079.33	1482.73
Blon_0857	1372.53	1019.83	1159.24	1468.91
Blon_0858	705.054	418.498	486.831	456.867
Blon_0859	86.6058	50.9011	38.7093	111.878
Blon_0862	1171.68	911	1289.93	1230.67
Blon_0863	725.768	754.697	1071.31	974.308
Blon_0864	390.031	377.315	462.897	474.912
Blon_0865	89.2564	68.3251	72.8278	123.121
Blon_0866	27.1725	18.0854	21.8924	12.6962
Blon_0867	90.3232	52.0362	56.1302	83.4993
Blon_0868	206.814	207.614	294.089	1110.67
Blon_0869	331.918	226.323	264.957	398.419
Blon_0870	1009.91	553.529	717.701	443.616
Blon_0871	263.797	191.392	218.166	108.468
Blon_0872	459.36	379.147	376.696	183.649
Blon_0873	822.244	778.986	530.909	317.65
Blon_0874	775.982	659.762	660.905	1845.9
Blon_0875	434.465	658.27	1351.78	5116.56
Blon_0876	39.2333	69.1867	262.285	1564.94
Blon_0877	218.032	373.466	464.287	365.996
Blon_0878	246.95	114.163	140.505	214.048
Blon_0879	77.2703	953.046	114.93	4418.15
Blon_0880	663.896	806.693	398.992	924.681
Blon_0881	811.777	16236.5	2418.59	17923.4
Blon_0882	922.933	25188	4306.77	47083.1
Blon_0883	314.599	1058.52	662.028	2235.73
Blon_0884	171.216	410.335	252.633	547.043
Blon_0885	711.439	1002.24	1033.98	1125.91
Blon_0886	69.3312	63.6759	211.215	330.174
Blon_0887	454.116	688.348	1219.18	1202.22
Blon_0888	2641.7	3282.42	5396.66	3375.8
Blon_0889	6.34255	4.17548	42.5079	10.4143
Blon_0890	1496.71	1432.85	1633.26	1021.6
Blon_0891	1373.7	946.464	1414.73	1226.5
Blon_0892	461.549	409.708	612.019	541.39
Blon_0893	1223.38	967.408	1036.23	921.41
Blon_0894	570.441	605.481	876.809	1626
Blon_0895	125.191	144.467	202.534	306.207
Blon_0896	778.353	656.59	931.534	1072.82
Blon_0897	1175.51	2337.1	2659.06	2471.4
Blon_0898	786.712	988.818	769.592	745.674
Blon_0899	730.652	767.415	844.676	778.83
Blon_0900	12199.4	16779.7	18936.5	24659.5
Blon_0901	381.748	430.646	413.829	789.836
Blon_0902	1755.09	2659.42	869.697	508.586
Blon_0903	397.1	397.933	286.297	216.584
Blon_0904	853.458	1491.08	678.863	590.81
Blon_0905	277.341	164.915	150.714	131.385
Blon_0906	710.627	832.5	685.272	1125.64
Blon_0907	169.632	178.267	229.802	407.407
Blon_0908	104.186	104.333	164.148	334.763
Blon_0909	381.598	237.752	146.021	156.312
Blon_0910	178.027	136.465	188.536	104.195
Blon_0911	297.909	182.482	273.275	213.553
Blon_0912	136.123	88.5411	93.8395	80.3884
Blon_0913	188.099	127.084	122.036	103.808
Blon_0914	3399.21	2518.23	2016.99	1833.4
Blon_0915	230.593	154.064	201.363	285.229
Blon_0916	17.5494	13.0608	27.193	23.0752
Blon_0917	246.708	121.929	115.595	172.055
Blon_0918	391.637	188.584	328.918	522.351
Blon_0919	324.845	290.901	404.937	521.681
Blon_0920	704.745	879.257	659.939	1082
Blon_0921	1152.39	1167.36	607.635	790.679
Blon_0922	5665.5	3633.8	11209.1	8891.79
Blon_0923	992.595	995.459	1135.63	972.591
Blon_0924	1261.3	1144.79	1697.84	1335.77
Blon_0925	4170.66	3642.88	4133.13	3369.18
Blon_0926	186.496	222.167	139.369	138.028
Blon_0927	1336.31	1401.57	1038.6	1153.92
Blon_0928	1106.11	1142.26	891.334	724.534
Blon_0929	1532.26	1627.16	1417.85	1331.97
Blon_0930	310.389	230.33	162.169	177.393
Blon_0931	3110.31	4234.24	6783.35	4965.07
Blon_0932	1797	1827.8	3114.84	2312.21
Blon_0933	35.6414	37.3379	31.1798	25.3924
Blon_0934	110.279	78.7243	90.0408	91.3496
Blon_0935	1134.92	898.454	1210.45	1257.56
Blon_0936	89.1508	51.3176	82.0058	107.024
Blon_0938	805.303	1269.02	1293.11	1211.99
Blon_0939	288.033	282.86	233	428.394
Blon_0940	510.722	528.008	504.915	926.728
Blon_0941	414.944	462.644	419.863	403.978
Blon_0942	498.266	516.866	560	723.242
Blon_0943	525.755	633.873	510.041	630.458
Blon_0944	1733.4	2030.89	1591.42	2149.82
Blon_0945	617.834	653.47	514.201	833.437
Blon_0946	352.809	380.751	367.528	431.66
Blon_0947	1053.64	1285.98	1366.09	2798.96
Blon_0948	112.781	139.859	86.2041	170.02
Blon_0949	1274.63	1280.17	676.404	677.858
Blon_0950	490.705	440.139	249.738	248.435
Blon_0951	3548.94	7359.32	4469.43	3774.39
Blon_0952	5113.77	5457.11	4134.23	3992.12
Blon_0953	459.865	308.545	280.847	330.12
Blon_0954	791.822	845.695	857.796	741.488
Blon_0955	590.737	644.494	787.328	915.926
Blon_0956	769.542	799.085	449.183	620.749
Blon_0957	1293.29	1450.02	1180.51	1537.53
Blon_0958	362.083	348.25	244.24	204.046
Blon_0959	9.22986	7.01215	22.7695	5.7886
Blon_0960	1760.79	2534.86	2074.8	2163.06
Blon_0961	1704.89	1941.36	2070.28	2337.91
Blon_0962	261.782	278.831	194.97	221.995
Blon_0963	974.502	967.129	676.725	730.917
Blon_0964	947.969	767.86	870.596	1120.92
Blon_0965	370.053	265.484	202.216	259.475
Blon_0966	685.065	543.322	364.945	301.299
Blon_0967	572.796	447.151	323.863	380.992
Blon_0968	731.737	662.937	627.95	691.657
Blon_0969	382.44	380.52	189.413	266.093
Blon_0970	244.726	311.007	120.978	94.133
Blon_0971	1784.03	1736.58	1182.27	1470.95
Blon_0972	1050.57	827.133	778.74	1802.71
Blon_0973	124.212	153.193	104.673	187.598
Blon_0974	364.99	359.157	218.07	210.188
Blon_0975	147.417	162.129	134.341	190.91
Blon_0977	23	34.151	43.5252	19.0223
Blon_0978	784.298	758.616	596.227	589.875
Blon_0980	180.79	148.773	97.7783	90.0276
Blon_0981	82.7884	72.084	65.008	50.2386
Blon_0982	774.508	1151.58	1342.33	1734.48
Blon_0983	197.573	225.057	195.751	249.157
Blon_0984	43.424	43.5582	52.3452	70.3706
Blon_0985	917.061	611.677	508.993	628.564
Blon_0986	6.63565	5.2408	9.08934	4.1234
Blon_0987	36.7137	29.0407	25.1522	20.9344
Blon_0988	217.023	242.93	164.773	185.025
Blon_0990	12.1609	10.7997	20.3769	26.0357
Blon_0991	87.0046	122.574	243.601	301.74
Blon_0992	15.1919	16.3712	25.739	38.7758
Blon_0993	7.17816	6.06125	11.7243	4.99558
Blon_0994	28.8	15.7671	18.7556	14.3261
Blon_0995	26.9541	43.5868	106.567	205.906
Blon_0996	41.5034	67.199	150.243	280.374
Blon_0997	80.3689	34.7712	43.3444	66.8999
Blon_0998	39.8576	33.4359	23.2234	10.1322
Blon_0999	29.6793	17.2935	31.1183	13.9649
Blon_1000	39.4827	29.9218	47.8122	48.0977
Blon_1001	20.992	30.0934	61.9942	44.2384
Blon_1002	54.4506	78.1864	69.3122	100.61
Blon_1003	64.3414	88.8111	59.844	85.7898
Blon_1004	263.358	271.286	248.011	308.797
Blon_1005	710.687	680.906	574.124	705.801
Blon_1006	241.25	122.492	106.127	195.792
Blon_1007	2372.2	1549.59	4072.23	9113
Blon_1008	541.188	402.606	630.309	1271.3
Blon_1009	360.237	238.115	223.876	264.823
Blon_1010	1364.01	888.75	788.914	1069.19
Blon_1011	396.079	296.909	248.584	260.373
Blon_1012	5500.5	4407.01	4682.89	3691.05
Blon_1013	61.4977	31.9792	38.2689	18.9166
Blon_1014	113.261	55.064	70.172	52.5558
Blon_1015	157.652	114.688	98.0994	115.015
Blon_1016	84.8345	93.2761	90.2795	90.3097
Blon_1017	328.333	244.637	116.066	240.399
Blon_1018	168.154	169.107	107.643	121.579
Blon_1019	487.849	356.12	316.596	366.032
Blon_1020	26.4735	15.2773	19.4518	8.06187
Blon_1021	16.2587	21.1955	44.4946	20.1852
Blon_1022	10.6207	15.894	23.029	30.9608
Blon_1023	81.4849	91.7461	95.1126	135.412
Blon_1024	33.1219	19.6691	52.5531	65.8867
Blon_1025	33.5897	54.1863	104.294	304.031
Blon_1026	5.03909	10.3672	20.8308	40.2028
Blon_1027	4.36552	16.2408	52.5567	114.389
Blon_1028	5.33219	5.86102	35.2994	46.7492
Blon_1029	12.9782	8.7549	45.7234	36.8904
Blon_1030	16.6701	18.0568	57.2054	66.3623
Blon_1033	63.5439	73.0349	89.3003	85.887
Blon_1034	70.1795	62.5785	56.0244	70.9614
Blon_1035	19.8506	29.5339	25.2851	22.5024
Blon_1036	39.6264	87.1255	53.2259	88.248
Blon_1037	6.47361	7.22843	17.6805	33.1283
Blon_1038	34.531	44.3912	67.9504	196.373
Blon_1039	494.375	371.349	321.931	380.771
Blon_1042	65.277	122.835	84.5213	86.7498
Blon_1043	98.7865	116.936	107.929	91.6482
Blon_1044	119.005	172.716	146.062	135.438
Blon_1045	29.1495	34.0492	34.1628	17.1456
Blon_1046	31.2759	59.4237	50.2835	60.9083
Blon_1047	224.699	373.968	318.256	428.959
Blon_1048	50.1034	164.78	98.2359	114.178
Blon_1049	106.276	87.8797	69.8276	86.8908
Blon_1050	887.649	829.364	792.014	600.297
Blon_1051	559.094	594.324	625.385	402.552
Blon_1052	1237.61	897.914	769.33	704.344
Blon_1053	95.6736	152.789	90.2967	186.099
Blon_1054	2056.95	2576.77	3764.27	3551.33
Blon_1055	388.795	458.546	597.174	526.173
Blon_1056	5251.03	8223.67	6494.51	2720.63
Blon_1057	4806.49	7126.04	7689.44	5031.62
Blon_1058	1785.79	1586.17	2390.29	2298.04
Blon_1059	1299.35	1180.43	1722.3	1056.72
Blon_1060	1454.56	1385.72	2082.29	1436.94
Blon_1061	367.615	276.105	322.245	399.125
Blon_1062	67.8093	63.0396	58.1784	70.1856
Blon_1063	317.237	297.132	213.073	309.953
Blon_1064	142.334	151.266	77.2341	64.9346
Blon_1065	959.5	642.053	655.318	576.315
Blon_1066	218.026	246.673	227.198	154.901
Blon_1067	120.751	181.442	172.443	75.1193
Blon_1068	154.315	146.642	136.386	86.4065
Blon_1069	459.941	337.335	212.029	181.747
Blon_1070	138.923	113.018	64.0079	43.798
Blon_1071	20.3057	19.5672	38.2997	11.2865
Blon_1072	28.1574	29.559	30.2855	37.3222
Blon_1073	28.2575	24.0769	20.7693	16.8901
Blon_1076	3.10575	6.76727	10.6799	3.07492
Blon_1077	7.80805	3.87339	10.6491	2.74894
Blon_1078	21.2414	11.6202	24.7389	10.1941
Blon_1079	566.985	374.18	235.468	320.868
Blon_1080	98.0002	54.6189	89.0063	82.2212
Blon_1081	647.171	273.37	495.391	577.761
Blon_1082	1056.1	627.667	731.534	708.272
Blon_1083	627.207	377.608	430.557	467.838
Blon_1084	1143.96	1094.29	884.905	876.171
Blon_1085	812.887	826.94	843.059	661.926
Blon_1086	1573.48	1165.39	734.18	552.737
Blon_1087	4594.41	7056.57	7456	4045.62
Blon_1088	1198.73	1172.66	1408.29	787.818
Blon_1089	3410.96	3591.89	3182.44	6343.25
Blon_1090	941.223	917.461	614.86	554.809
Blon_1091	417.564	425.816	262.886	194.874
Blon_1092	670.633	546.279	394.336	741.825
Blon_1093	429.43	363.902	302.206	544.781
Blon_1094	619.989	597.063	636.943	611.813
Blon_1095	8863.01	10825	21854.1	14111.1
Blon_1096	12796.2	11334.2	35526.6	30367.2
Blon_1097	579.723	790.894	1173.28	954.63
Blon_1098	979.92	1974.57	2422.64	1580.15
Blon_1099	2.51955	2.10204	8.69692	3.18071
Blon_1100	46.1692	28.6814	53.1607	30.4232
Blon_1101	7.09079	7.8326	15.4072	14.8198
Blon_1102	11.2943	6.92634	10.226	12.0442
Blon_1103	150.392	73.3049	169.855	99.4992
Blon_1104	46.4059	27.0977	44.6754	16.2734
Blon_1105	101.474	42.2606	44.8734	50.1594
Blon_1106	30.484	16.2568	32.5415	18.3437
Blon_1107	43.8426	20.9095	114.742	40.7404
Blon_1108	1.84597	2.10204	10.6048	3.03966
Blon_1109	10.4896	7.55912	21.1482	5.53313
Blon_1110	5.91839	2.83667	8.33159	5.24241
Blon_1111	5.37588	4.60803	26.8756	9.912
Blon_1112	9.7414	5.34266	19.073	8.17628
Blon_1113	6.76671	8.51002	13.6051	3.79742
Blon_1114	8.77472	4.36315	11.0895	4.08814
Blon_1115	13.2276	5.64474	14.9976	8.39649
Blon_1116	9.56665	8.23654	36.2688	10.5287
Blon_1117	14.1069	5.88962	28.4354	12.476
Blon_1118	12.3793	11.7632	25.7697	8.79299
Blon_1119	27.3345	19.9872	45.0678	16.3526
Blon_1120	60.7805	34.9338	62.1135	38.1944
Blon_1121	5.96208	3.71433	12.4685	7.16306
Blon_1122	18.2103	6.03264	19.6634	13.4187
Blon_1123	23	15.0038	29.9374	8.79299
Blon_1124	12.0552	8.32235	20.9231	9.55075
Blon_1125	6.66663	2.86528	6.49871	3.86794
Blon_1126	1.25977	1.00811	8.18151	2.0617
Blon_1127	3.89767	2.83667	19.1788	2.02644
Blon_1128	46.7736	25.9054	90.1221	49.3751
Blon_1129	0.879299	1.3388	5.28704	0
Blon_1130	27.746	11.7506	31.5242	12.5552
Blon_1131	8.2759	6.86913	29.2374	5.63892
Blon_1132	4.61493	5.88962	14.0898	5.17188
Blon_1133	5.07007	1.79996	14.6495	1.37447
Blon_1134	1.88966	0.244878	9.28738	1.70045
Blon_1135	0.966673	1.58368	10.4683	1.37447
Blon_1136	6.21149	2.43273	9.15084	2.31717
Blon_1137	2.22645	2.86528	11.1953	1.95592
Blon_1138	1.7586	0.489756	9.43746	2.88998
Blon_1139	0	1.55508	7.71038	0.977959
Blon_1140	10.577	8.84071	23.6945	8.21154
Blon_1141	10.7081	8.7263	11.8473	3.40091
Blon_1142	1.80229	1.00811	12.4513	1.66519
Blon_1143	185.933	227.277	204.377	257.071
Blon_1144	168.085	209.996	152.475	102.97
Blon_1145	642.796	729.603	730.561	682.081
Blon_1146	1069.47	1184.66	1636.98	1208.92
Blon_1147	291.05	276.53	319.846	360.216
Blon_1148	561.169	391.878	797.551	1116.59
Blon_1149	219.911	154.621	162.469	123.763
Blon_1150	480.41	632.207	645.371	581.894
Blon_1151	829.694	668.59	501.665	549.919
Blon_1152	604.183	515.027	813.576	853.829
Blon_1153	4769.98	5397.72	7793.95	6061.64
Blon_1154	1345.94	1554.99	2220.17	1312.48
Blon_1155	2795.2	3793.43	3361.32	3223.81
Blon_1156	897.212	827.696	651.327	485.915
Blon_1157	1513.81	1570.39	1126.1	1495.16
Blon_1158	1422.73	1234.4	952.332	902.958
Blon_1159	1414.3	1170.56	875.105	1007.87
Blon_1160	1128.87	1099.5	779.252	960.859
Blon_1161	2252.45	2009.16	1857.76	1644.28
Blon_1162	1421.59	1142.94	1180.98	1051.92
Blon_1163	1763.77	910.165	1626.35	2610.82
Blon_1164	2758.97	1490.23	4766.58	5255.44
Blon_1165	2034.91	1179.76	1151.62	1241.25
Blon_1166	797.884	690.175	649.269	470.48
Blon_1167	2737.02	2579.63	2665.23	1759.96
Blon_1168	102.466	74.6598	64.1752	45.8245
Blon_1169	1538.07	1356.53	1401.81	2440.9
Blon_1170	4835.51	6825.19	9028.71	10360.1
Blon_1171	339.469	380.976	580.207	899.271
Blon_1172	1534.91	1714.74	1697.74	2717.57
Blon_1173	256.848	365.737	422.898	1358.42
Blon_1174	1343.38	525.67	596.427	1293.21
Blon_1175	42.9069	22.1178	23.5444	27.8945
Blon_1176	23	30.1667	18.9364	38.0094
Blon_1177	81.4174	81.6594	75.3397	120.01
Blon_1178	22.9563	15.5222	19.8	27.9211
Blon_1179	488.394	238.086	454.345	534.044
Blon_1180	245.039	202.122	231.194	201.518
Blon_1181	51.4632	53.6805	44.9177	35.0309
Blon_1182	23.892	32.7138	35.5996	32.2381
Blon_1183	6.38624	6.19171	9.33167	16.6699
Blon_1184	155.707	133.524	125.381	102.697
Blon_1185	9.85975	8.26515	7.22571	2.49347
Blon_1186	15.5724	9.18745	16.6804	13.5245
Blon_1187	29.3862	19.1953	24.9984	25.8594
Blon_1188	48.5942	23.4692	13.8782	9.6918
Blon_1189	69.3495	53.0192	50.42	45.0314
Blon_1190	22.8816	18.3875	30.9239	24.0884
Blon_1191	22.4138	16.6035	31.8281	14.7579
Blon_1192	19.1897	19.9425	17.6497	10.5287
Blon_1193	205.587	129.377	114.718	60.3622
Blon_1194	89.8116	32.0685	69.2236	53.7014
Blon_1195	231.198	101.757	104.083	152.249
Blon_1197	18.5161	15.3059	24.6774	23.2249
Blon_1198	4.57124	6.36333	21.4656	18.9871
Blon_1199	5.17015	4.47756	13.2262	9.80622
Blon_1200	29.9287	23.7873	30.4798	37.4632
Blon_1201	149.95	108.63	75.3742	78.1863
Blon_1202	151.69	113.928	129.897	293
Blon_1203	199.73	130.719	184.153	458.871
Blon_1204	38.0116	36.4156	32.0876	7.81504
Blon_1205	69.3185	59.0965	38.5863	22.2822
Blon_1206	56.2656	44.2482	21.5578	20.1852
Blon_1207	68.4829	66.3535	20.725	18.846
Blon_1208	430.2	273.917	152.816	123.482
Blon_1209	25.9747	23.8445	19.6634	15.1544
Blon_1210	15.4541	12.7302	21.9674	8.50227
Blon_1211	8.81841	7.50191	5.90825	4.48465
Blon_1212	30.0288	37.6526	47.8737	33.6831
Blon_1213	23.0437	22.0892	28.5891	30.3002
Blon_1214	30.7207	18.677	21.8001	25.1369
Blon_1215	212.794	163.249	98.942	93.3141
Blon_1216	35.8034	22.1876	9.71055	2.96914
Blon_1217	129.551	107.504	72.2509	48.5295
Blon_1218	108.266	81.3985	44.6311	46.2562
Blon_1219	5.33219	4.00386	14.5129	7.88556
Blon_1220	11.5437	2.77947	31.8145	3.98236
Blon_1221	85.3897	66.6395	116.517	64.3093
Blon_1222	179.33	207.109	185.419	184.487
Blon_1223	75.7174	90.6592	78.6881	79.6839
Blon_1224	4.40921	3.08155	5.49863	2.31717
Blon_1225	49.2241	52.0076	30.7086	60.9789
Blon_1226	589.416	1422.76	600.741	1230.76
Blon_1227	296.551	231.517	298.936	244.839
Blon_1229	850.247	1167.53	1008.19	1688.47
Blon_1230	634.181	759.503	904.767	1341.66
Blon_1231	198.214	275.615	242.499	467.512
Blon_1232	777.502	992.697	1371.74	1560.88
Blon_1233	260.36	327.299	323.379	327.794
Blon_1234	152.6	190.232	135.453	149.552
Blon_1235	20.4058	20.1874	15.9534	10.9252
Blon_1236	19.8942	16.6447	18.7863	15.7798
Blon_1237	127.636	96.6792	88.1391	97.9132
Blon_1238	402.203	303.505	640.648	793.583
Blon_1239	843.715	578.045	456.303	400.085
Blon_1240	40.8243	53.5375	35.4224	26.2912
Blon_1242	439.266	331.108	249.216	236.197
Blon_1243	45.8252	30.0076	24.6946	47.6393
Blon_1244	48.3392	48.799	33.009	28.4407
Blon_1245	44.791	44.7826	33.6302	28.7228
Blon_1246	52.2242	50.3381	51.1741	39.0579
Blon_1247	21.6656	23.0241	17.4074	7.66536
Blon_1248	36.4897	34.3582	19.6634	12.1939
Blon_1249	331.79	230.956	198.451	346.791
Blon_1250	72.0001	51.5178	67.4584	40.8728
Blon_1251	22.6322	32.1383	35.511	20.6962
Blon_1252	8.90578	13.9957	18.1651	10.5992
Blon_1253	21.0357	22.8078	36.2995	31.3926
Blon_1254	24.7403	26.9261	29.8008	15.2602
Blon_1255	178.638	177.343	138.232	134.751
Blon_1256	36.0529	39.0807	28.1488	27.0223
Blon_1257	35.554	40.4481	72.3567	35.1633
Blon_1258	128.797	97.4264	128.695	79.2168
Blon_1259	2203.9	3132.06	8546.22	8804.66
Blon_1260	200.222	299.313	527.029	509.892
Blon_1261	657.549	575.284	771.147	654.465
Blon_1262	55.2553	65.3865	45.737	48.0711
Blon_1263	196.973	158.091	205.346	197.438
Blon_1264	18.7346	26.2075	45.3618	27.5599
Blon_1265	28.2575	47.8642	33.4973	50.3883
Blon_1266	63.0943	53.5912	52.6625	160.699
Blon_1267	17.4621	16.6321	21.4692	23.1105
Blon_1268	26.0311	23.5871	20.5885	9.73569
Blon_1269	11.0012	7.58772	6.98338	1.62993
Blon_1270	49.7301	50.1378	35.511	37.1373
Blon_1271	60.6367	22.2895	22.5751	15.4718
Blon_1272	20.9046	11.159	22.9983	15.1191
Blon_1273	24.7276	18.7628	18.1172	12.2997
Blon_1274	4.15979	4.72244	6.69675	2.0617
Blon_1275	6.29886	3.62852	6.80255	1.33921
Blon_1276	23.1001	15.8243	45.1908	25.3658
Blon_1277	147.368	99.0924	73.4933	67.4194
Blon_1278	27.9644	26.2933	38.4055	33.4276
Blon_1279	59.5263	28.4812	43.7061	52.6176
Blon_1280	44.9896	39.1093	61.4788	43.0842
Blon_1281	8.14484	7.22843	25.1042	7.81504
Blon_1282	5.15744	4.33454	9.84709	7.70062
Blon_1283	16.5955	6.98355	12.7858	12.476
Blon_1284	9.57936	6.84053	13.3628	15.5862
Blon_1285	13.2276	13.4487	34.5417	26.9784
Blon_1286	3.48622	4.88151	9.25663	9.65654
Blon_1287	29.723	19.2239	31.6029	20.2997
Blon_1288	217.914	170.277	143.84	176.531
Blon_1289	22.3828	20.0283	13.6494	13.3834
Blon_1290	61.323	15.9261	13.7244	13.6742
Blon_1291	4.15979	2.56319	7.4988	4.01762
Blon_1292	4.36552	4.17548	16.5438	10.0883
Blon_1293	10.6954	6.19171	23.4657	20.8638
Blon_1294	31.0392	14.7429	15.3014	14.8637
Blon_1295	11.4563	13.2485	14.588	20.5465
Blon_1296	5.24482	3.11016	13.2877	8.42311
Blon_1297	141.466	50.8725	69.2371	76.3715
Blon_1298	9.95983	12.2976	31.4049	16.3526
Blon_1299	4.07242	3.71433	8.93926	5.20715
Blon_1300	74.3083	39.9423	59.1785	38.67
Blon_1301	21.9896	13.522	23.1926	18.6258
Blon_1302	12.2919	4.7957	11.0895	12.009
Blon_1303	39.4644	32.1257	60.6903	44.3528
Blon_1304	13.5644	7.25703	17.9536	14.9781
Blon_1305	4.86434	2.89388	8.74121	4.05288
Blon_1306	2.81265	3.35503	8.04496	7.19832
Blon_1307	8.77472	5.58754	16.0592	13.7799
Blon_1308	28.3759	18.114	43.9041	44.9962
Blon_1309	68.4829	83.0393	58.1341	27.8592
Blon_1310	11.8805	5.18359	10.5433	13.8591
Blon_1311	193.967	112.92	108.568	143.8
Blon_1312	22.969	16.9914	20.8616	31.3746
Blon_1313	39.4461	26.6526	44.9657	62.0007
Blon_1314	198.283	190.576	103.639	162.107
Blon_1315	1900.01	2023.46	3060.65	9942.7
Blon_1316	71.8817	67.3742	65.9466	41.6658
Blon_1317	11.6747	7.53051	13.7859	7.92082
Blon_1318	16.408	20.073	15.4072	12.0795
Blon_1319	88.2278	64.7091	62.6905	32.2295
Blon_1320	19.2334	14.4569	40.0096	13.8944
Blon_1321	3.69194	4.08967	10.953	5.03084
Blon_1322	1.93335	1.74275	8.46813	2.42295
Blon_1323	48.17	45.1866	34.4051	30.7226
Blon_1324	1145.75	1338.67	1464.08	1687.59
Blon_1325	77.9749	80.4064	89.2487	92.0008
Blon_1326	24.6839	17.6689	20.8001	15.1983
Blon_1327	14.3563	6.22031	23.8446	18.2293
Blon_1328	11.1322	15.8689	14.5129	6.9076
Blon_1329	19.1587	14.4855	31.1626	12.8372
Blon_1330	15.2046	7.71818	18.544	12.8372
Blon_1331	12.0862	18.7467	12.9839	11.1807
Blon_1332	14.6494	26.624	20.5134	19.6391
Blon_1333	17.5367	16.5589	27.0429	11.3217
Blon_1334	60.5747	55.9416	63.0829	37.5071
Blon_1335	14.1943	16.0119	21.0288	9.51549
Blon_1336	78.2552	105.202	108.871	92.8377
Blon_1337	66.768	90.2803	143.157	130.768
Blon_1338	59.0965	98.0306	143.659	137.834
Blon_1339	74.6253	92.3252	133.774	218.426
Blon_1340	13.477	14.7875	19.8	13.7008
Blon_1341	18.7528	15.624	14.1513	8.93404
Blon_1342	29.561	31.0318	28.8758	22.2031
Blon_1343	1.88966	5.15499	14.3936	1.99118
Blon_1344	9.65402	6.27752	22.1483	12.2997
Blon_1345	5.03909	3.9592	14.711	6.44057
Blon_1346	36.7955	31.1874	38.4055	29.9037
Blon_1347	2.931	3.32643	16.6939	4.6257
Blon_1348	33.6644	13.649	45.737	24.0179
Blon_1349	24.1414	17.7833	59.6865	22.2736
Blon_1350	549.69	255.778	357.452	599.2
Blon_1351	396.66	132.56	283.813	517.612
Blon_1352	44.9586	56.1705	63.4826	46.996
Blon_1353	394.619	413.636	670.319	554.058
Blon_1354	168.621	121.185	121.767	133.095
Blon_1355	12.9655	9.18745	8.69692	3.72689
Blon_1356	258.496	170.674	102.069	81.8866
Blon_1357	95.1875	58.3744	185.409	294.181
Blon_1358	503.032	424.07	787.133	1210.19
Blon_1359	205.236	230.11	294.479	457.814
Blon_1360	1357.61	1540.43	1036.9	1328.73
Blon_1361	679.275	1066.95	843.965	1051.22
Blon_1362	390.615	340.771	336.619	399.925
Blon_1363	204.786	247.141	141.021	215.861
Blon_1364	214.746	242.542	229.242	292.567
Blon_1365	820.85	813.005	967.682	1360.43
Blon_1366	613.344	616.34	1037.02	1087.93
Blon_1367	193.142	120.361	275.146	297.351
Blon_1368	761.06	550.505	716.677	910.17
Blon_1369	678.428	567.643	467.451	484.499
Blon_1370	170.319	211.258	239.703	179.12
Blon_1371	367.889	329.478	408.309	351.079
Blon_1372	259.929	300.076	171.794	244.806
Blon_1373	231.902	319.265	212.046	193.774
Blon_1374	316.707	172.344	106.4	128.548
Blon_1375	28.1701	24.824	28.6642	22.4938
Blon_1376	48.1518	48.3665	56.3861	27.8945
Blon_1377	25.4886	30.9425	24.4658	18.5553
Blon_1378	615.366	606.141	490.439	767.854
Blon_1379	449.14	530.937	476.609	759.727
Blon_1380	1435.19	1715.17	1468.65	2723.33
Blon_1381	30.4149	29.979	28.2988	35.005
Blon_1383	595.11	2111.53	6311.34	5967.47
Blon_1384	149.158	391.592	791.989	1234.92
Blon_1385	7.35291	6.46519	20.848	14.2556
Blon_1386	230.413	289.254	253.264	574.75
Blon_1387	107.58	109.635	70.3602	134.68
Blon_1388	45.7323	69.2474	29.1181	82.0895
Blon_1389	158.831	208.588	225.01	208.577
Blon_1390	131.639	218.36	112.722	124.019
Blon_1391	18.6162	41.5797	23.8618	27.6304
Blon_1392	45.1898	56.0526	41.9211	34.5466
Blon_1394	22.0333	39.4811	29.2546	23.4804
Blon_1395	39.4954	56.7907	41.2827	38.4146
Blon_1396	35.1116	44.334	37.8901	34.5819
Blon_1397	245.41	187.948	77.3092	100.266
Blon_1398	46.3495	90.9829	34.4531	48.7763
Blon_1399	34.8058	54.6691	31.0568	37.0048
Blon_1400	37.7368	40.9343	32.2992	35.8067
Blon_1401	53.8771	367.407	77.1898	68.8378
Blon_1402	80.4944	550.035	201.738	123.913
Blon_1403	66.8863	361.499	132.655	109.736
Blon_1404	114.608	403.865	206.267	137.093
Blon_1405	89.2381	399.056	171.483	141.72
Blon_1406	36.315	141.235	67.4042	96.2746
Blon_1407	138.069	257.475	116.691	130.786
Blon_1408	1242.72	1420.23	1025.18	1371.47
Blon_1409	837.973	1383.39	1770.62	1147.37
Blon_1410	1050.29	1568.55	2658.82	1202.75
Blon_1411	1370.97	1193.47	2276.89	1304.6
Blon_1412	5.33219	3.74293	5.42359	3.03966
Blon_1414	46.9357	31.5913	48.9217	67.3928
Blon_1415	1457.54	679.474	574.872	950.535
Blon_1416	80.4817	87.5741	124.637	132.363
Blon_1417	81.8161	103.1	86.0024	82.6084
Blon_1418	146.021	203.111	182.897	378.72
Blon_1419	107.891	178.344	196.745	860.259
Blon_1420	116.403	209.103	180.668	737.911
Blon_1421	172.907	187.119	153.318	576.809
Blon_1422	138.65	133.422	116.766	144.821
Blon_1423	88.5646	65.5616	51.799	64.1768
Blon_1424	237.118	128.471	198.718	265.282
Blon_1425	132.981	157.76	109.066	69.0753
Blon_1426	33.9702	31.7504	32.1762	16.0618
Blon_1427	418.647	310.815	143.457	150.126
Blon_1428	89.6988	858.035	215.344	617.033
Blon_1429	227.675	344.015	115.609	238.973
Blon_1430	103.07	146.899	57.9631	101.367
Blon_1431	1106.54	1168.71	803.049	781.587
Blon_1432	289.467	256.684	222.859	253.924
Blon_1433	144.817	62.725	65.8887	45.551
Blon_1435	15.6161	9.33047	18.1036	7.16306
Blon_1436	6.54828	6.1059	14.6495	5.35683
Blon_1437	41.3978	42.9792	30.8009	67.9836
Blon_1438	51.1828	60.3174	38.7229	60.6176
Blon_1439	1049.88	903.146	1040.44	1074.89
Blon_1440	1350.63	1626.63	1729.44	1598.11
Blon_1441	295.584	288.329	309.63	388.199
Blon_1443	139.21	198.862	190.062	237.871
Blon_1444	192.851	288.37	179.818	235.774
Blon_1445	590.123	528.14	462.475	687.437
Blon_1446	505.187	453.359	563.273	1009.83
Blon_1447	431.527	400.136	396.548	679.344
Blon_1448	750.084	852.97	962.805	1642.24
Blon_1449	869.223	1126.1	1477.31	2342.73
Blon_1450	125.34	173.72	220.259	362.127
Blon_1451	543.997	526.401	418.09	1019.99
Blon_1452	3141.33	4282.81	4217.53	3880.98
Blon_1453	4683.43	6149.79	6149.02	5289.43
Blon_1454	2853.04	2520.44	4240.76	4808.5
Blon_1455	12376.9	11932.7	17844.8	19164.3
Blon_1456	346.729	429.211	443.271	462.06
Blon_1457	359.72	337.691	412.034	519.083
Blon_1458	113.585	115.63	120.05	87.7544
Blon_1459	50.9024	43.7138	48.4026	45.9036
Blon_1460	129.163	70.0392	63.5232	51.8246
Blon_1461	154.202	98.3166	64.356	103.006
Blon_1463	178.899	160.838	109.766	153.8
Blon_1464	359.201	233.169	253.691	408.508
Blon_1465	69.9357	58.8125	97.13	103.869
Blon_1466	202.186	242.268	264.459	423.055
Blon_1467	263.215	387.969	385.318	420.781
Blon_1468	109.306	171.675	115.555	138.549
Blon_1469	42.5829	69.6192	36.7264	22.3614
Blon_1470	51.638	93.0598	61.5095	48.256
Blon_1471	378.049	742.795	370.846	621.78
Blon_1472	211.074	534.691	325.734	730.849
Blon_1473	22.4575	20.9918	18.9672	14.0001
Blon_1475	310.775	569.897	354.217	293.607
Blon_1476	468.623	631.054	580.459	360.788
Blon_1477	1262.02	1344.23	1657.33	1586.45
Blon_1478	872.718	806.416	576.279	821.487
Blon_1479	200.397	640.421	131.822	121.543
Blon_1480	204.555	333.442	132.518	132.953
Blon_1481	1373.75	898.22	1118.37	910.246
Blon_1482	3570.01	2572.05	2574.64	2560.8
Blon_1483	275.697	320.405	289.271	324.55
Blon_1484	567.745	704.373	390.872	808.884
Blon_1485	422.521	426.114	356.036	539.258
Blon_1486	780.408	654.296	639.586	933.985
Blon_1487	1443.84	4622.99	3947.09	5409.71
Blon_1488	145.988	65.2847	83.7058	75.5166
Blon_1489	66.4494	34.1545	40.6	46.688
Blon_1490	165.367	181.381	282.474	178.664
Blon_1491	417.2	376.644	487.285	1265.19
Blon_1492	321.439	156.357	184.802	221.879
Blon_1493	563.785	484.366	580.732	469.106
Blon_1494	367.696	331.854	456.423	378.314
Blon_1495	58.5723	86.2444	114.203	81.0231
Blon_1496	60.5747	80.7496	104.175	99.6842
Blon_1497	91.3335	60.9948	110.22	66.3357
Blon_1498	17.8862	6.24892	21.9982	5.39209
Blon_1499	112.031	42.0283	158.705	37.8331
Blon_1500	7.42758	7.50191	18.6941	1.33921
Blon_1501	6.29886	6.73867	9.77205	1.04848
Blon_1502	25.6506	21.5674	47.2968	12.7667
Blon_1503	21.3288	21.6406	32.1184	25.4629
Blon_1504	33.739	23.0652	49.8874	17.2514
Blon_1505	15.7472	17.3507	27.391	9.76232
Blon_1506	14.3436	10.3672	18.1651	7.55957
Blon_1507	39.8941	29.0442	68.9025	22.3966
Blon_1508	14.4747	13.6364	33.3436	7.74451
Blon_1509	8.05746	9.90603	21.6943	5.71807
Blon_1510	9.49198	3.68572	13.5743	5.10136
Blon_1511	46.0437	20.8488	32.5415	22.5377
Blon_1512	8.30688	6.46519	16.1957	1.99118
Blon_1513	10.2092	5.04057	11.7107	9.11035
Blon_1514	4.40921	1.3102	8.04496	3.72689
Blon_1515	3.14943	5.6573	13.7859	6.11458
Blon_1516	1.21609	3.11016	9.87784	3.29512
Blon_1517	4.57124	2.04483	15.8611	3.76216
Blon_1518	8.98045	8.13468	18.4825	16.5994
Blon_1519	3.60457	4.50617	18.6055	6.66077
Blon_1520	16.2897	7.50191	13.3013	7.23359
Blon_1521	6.21149	5.57149	13.7416	1.66519
Blon_1522	30.646	21.0525	41.8289	10.0969
Blon_1523	37.1506	25.0117	36.1015	23.8682
Blon_1524	652.776	362.174	284.891	456.192
Blon_1525	38.6725	37.6972	32.6953	28.4321
Blon_1526	85.9577	80.0562	118.022	107.049
Blon_1528	52.0185	40.575	69.4143	56.2999
Blon_1529	16.0276	16.9468	18.8171	13.4892
Blon_1530	72.0493	37.0037	45.86	34.1149
Blon_1532	26.4115	25.6731	21.2847	20.1147
Blon_1533	51.5562	47.0528	44.9964	43.6656
Blon_1534	52.6483	70.7955	77.661	57.6485
Blon_1535	69.3058	75.3177	146.731	78.4857
Blon_1536	61.4667	58.832	108.356	71.1197
Blon_1537	79.9082	113.766	116.872	94.7498
Blon_1538	98.7357	134.443	160.766	207.642
Blon_1539	41.2357	49.0153	69.5717	61.9302
Blon_1540	14.8242	27.5463	35.634	17.727
Blon_1541	36.3896	72.2808	75.4935	58.1594
Blon_1542	9.81606	4.91011	20.1173	13.7094
Blon_1543	4.95172	2.95109	19.9808	18.1502
Blon_1544	4.7023	2.10204	10.5433	4.8459
Blon_1545	22.5576	21.4816	31.4664	28.45
Blon_1546	15.0736	6.19171	52.4473	6.47583
Blon_1547	31.2886	16.1996	58.6901	20.8991
Blon_1548	73.522	20.3179	216.517	23.9827
Blon_1549	77.0773	20.3018	228.046	19.8945
Blon_1550	74.4322	22.175	148.679	25.745
Blon_1551	29.3862	8.13468	72.8549	3.33039
Blon_1552	64.8473	21.0204	162.875	20.0003
Blon_1553	82.6335	26.4077	223.411	17.401
Blon_1554	30.9828	10.8855	124.261	5.0661
Blon_1555	56.5587	16.1263	211.216	13.4187
Blon_1556	28.0518	8.02027	90.7876	2.74894
Blon_1557	22.2263	4.8243	99.5189	4.30834
Blon_1558	55.3609	23.3262	109.322	17.5068
Blon_1559	19.4081	10.2814	60.2807	6.76655
Blon_1560	37.4437	19.1632	46.8121	11.4275
Blon_1561	237.267	92.3412	823.203	71.6745
Blon_1562	48.0334	23.5585	126.364	16.8635
Blon_1563	218.62	117.594	424.486	81.4282
Blon_1566	2.85633	0.244878	3.72725	0.361248
Blon_1571	2.56323	1.55508	8.49888	0.687234
Blon_1572	3.98504	6.63681	9.19513	0.325986
Blon_1573	74.6253	113.32	133.033	133.985
Blon_1574	861.894	769.413	1247.08	677.547
Blon_1575	1774.37	3563.18	2336.74	1065.15
Blon_1576	416.017	486.782	534.227	628.44
Blon_1577	739.743	1482.76	2245.23	1682.44
Blon_1578	123.807	261.712	400.067	218.713
Blon_1579	973.001	1017.67	1644.43	1351.14
Blon_1580	3797	2837.7	4750.39	6862.27
Blon_1581	998.441	882.848	813.34	1247.31
Blon_1582	498.443	588.423	768.134	1152.44
Blon_1583	293.882	334.769	383.243	631.62
Blon_1584	863.451	774.841	791.126	1108.46
Blon_1585	472.406	685.364	409.604	817.017
Blon_1586	209.439	223.213	205.261	227.43
Blon_1587	334.772	261.941	118.671	149.553
Blon_1588	733.096	1337.61	577.708	871.519
Blon_1589	1244.09	1458.23	1670.63	1658.78
Blon_1590	730.703	663.826	861.619	542.559
Blon_1591	1675.07	1370.85	2316.78	1548.52
Blon_1592	1067.91	796.72	1785.79	1092.88
Blon_1593	1145.03	679.192	2456.89	1725.76
Blon_1594	2337.45	1706.95	3115.2	2227.8
Blon_1595	4407.24	4156.2	6074.48	7856.68
Blon_1596	97.638	63.0682	68.9333	84.9882
Blon_1597	310.938	344.258	349.8	307.907
Blon_1598	620.142	513.236	342.485	366.632
Blon_1599	173.193	123.602	146.225	246.7
Blon_1600	550.343	423.342	493.009	638.45
Blon_1601	162.944	132.344	146.567	135.72
Blon_1602	4035.14	4893.41	3994.53	2858.73
Blon_1603	227.182	229.522	194.427	207.994
Blon_1604	554.105	678.466	515.492	664.045
Blon_1605	17.2563	211.055	26.7391	17.6831
Blon_1606	97.1757	431.684	174.456	269.07
Blon_1607	117.751	448.894	131.183	132.363
Blon_1608	135.668	1178.95	100.127	153.473
Blon_1609	63.4311	423.799	22.104	42.0623
Blon_1610	49.9104	76.4437	43.9791	51.3223
Blon_1611	284.914	374.782	196.662	148.636
Blon_1612	6662.97	8392.78	4621.74	2331.89
Blon_1613	68.583	51.5213	51.195	57.0843
Blon_1614	65.8323	24.3629	50.9625	39.4983
Blon_1615	84.9036	53.1622	51.0548	87.922
Blon_1616	1002.94	598.349	444.302	524.59
Blon_1617	270.101	435.105	557.02	414.913
Blon_1618	580.866	1051.12	1062.78	635.377
Blon_1619	18.1484	34.6694	22.5443	18.8899
Blon_1620	688.412	422.18	347.367	363.573
Blon_1621	70.3288	50.599	49.0411	72.9173
Blon_1622	179.711	308.717	227.996	307.389
Blon_1623	278.191	340.156	182.925	170.222
Blon_1624	498.304	719.071	402.189	368.832
Blon_1625	65.6011	85.456	55.8572	46.0447
Blon_1626	48.7125	38.0851	64.4618	36.5644
Blon_1627	25.0771	32.9462	55.1166	43.5951
Blon_1628	244.669	414.117	313.31	375.555
Blon_1629	137.639	203.292	425.318	689.604
Blon_1630	131.016	149.154	272.785	465.562
Blon_1631	109.544	156.487	338.25	627.293
Blon_1632	524.571	535.467	520.717	801.828
Blon_1633	460.048	329.258	257.647	336.384
Blon_1634	161.712	243.554	204.759	251.06
Blon_1635	345.418	384.588	303.504	484.164
Blon_1636	151.029	154.761	110.189	120.266
Blon_1640	1414.15	1047.92	431.776	1217.88
Blon_1641	545.61	387.327	402.521	438.03
Blon_1642	641.674	603.141	591.852	782.996
Blon_1643	506.964	670.95	493.914	744.953
Blon_1644	633.721	485.819	254.41	291.51
Blon_1645	984.573	2106.38	3620.6	6798.45
Blon_1646	667.922	954.172	1274.47	1142.83
Blon_1647	199.313	176.507	140.065	95.7716
Blon_1648	1369.88	1222.35	909.628	978.14
Blon_1649	371.626	328.684	185	270.479
Blon_1650	613.389	506.944	147.102	123.129
Blon_1651	274.291	381.551	57.4514	227.783
Blon_1652	40.2873	49.3837	55.6456	74.9704
Blon_1653	21.8276	14.8734	15.2571	5.49787
Blon_1654	53.3656	86.3979	60.5095	34.0357
Blon_1655	446.584	688.771	269.286	267.687
Blon_1656	223.566	208.833	130.474	128.372
Blon_1657	41.4232	44.627	36.767	67.3489
Blon_1658	42.8942	44.6808	90.2081	119.535
Blon_1659	18.4287	32.3992	52.9528	66.4854
Blon_1660	43.3311	99.0638	213.989	232.849
Blon_1661	133.229	171.554	242.126	343.592
Blon_1662	252.153	238.626	156.213	169.773
Blon_1663	211.211	252.502	175.999	197.368
Blon_1664	90.6711	87.3076	65.9945	75.1201
Blon_1665	207.076	197.575	112.247	157.544
Blon_1666	83.4071	73.0154	158.236	79.0844
Blon_1667	23.7172	19.7263	21.0461	5.71807
Blon_1668	13.0529	17.8691	27.7699	5.71807
Blon_1669	0	0.273482	7.74113	1.04848
Blon_1670	12.5977	3.35503	31.4184	7.92082
Blon_1671	2.81265	2.649	14.9976	1.66519
Blon_1672	51.4323	96.1825	80.8347	25.1369
Blon_1673	353.558	82.8356	64.6365	67.4281
Blon_1674	264.494	186.507	299.145	333.511
Blon_1675	64.3795	98.9243	98.8534	49.2606
Blon_1676	119.143	87.3327	53.4953	54.9082
Blon_1677	598.418	513.208	434.745	626.302
Blon_1678	42.7012	38.7214	51.2221	56.0272
Blon_1679	71.707	80.7657	94.1298	67.3223
Blon_1680	223.242	396.25	553.099	452.479
Blon_1681	230.295	184.609	155.687	127.384
Blon_1682	114.794	139.566	213.173	284.463
Blon_1683	120.707	99.3087	180.542	106.592
Blon_1684	52.7667	49.1744	60.7518	112.883
Blon_1685	137.558	115.289	220.995	247.238
Blon_1686	28.9057	21.8855	70.8547	43.7189
Blon_1687	91.7942	154.162	351.009	683.034
Blon_1688	274.391	329.517	521.55	547.962
Blon_1689	1246.96	1160.11	2252.41	1662.29
Blon_1690	780.108	565.912	3122.28	1316.63
Blon_1691	2165.99	1703.54	7261.16	3739.89
Blon_1692	783.765	787.137	1671.79	1635.92
Blon_1693	605.76	644.878	806.121	881.344
Blon_1694	795.867	528.498	965.83	563.082
Blon_1695	223.814	69.1295	216.391	48.5554
Blon_1696	2521.42	1929.26	4372.42	3362.17
Blon_1697	477.172	579.123	256.896	171.739
Blon_1698	3.26778	3.38364	17.09	5.31293
Blon_1699	46.7736	34.5138	64.1272	38.1591
Blon_1700	113.859	66.7379	80.4902	63.3407
Blon_1701	590.687	630.619	643.876	574.809
Blon_1702	284.614	308.794	397.875	521.62
Blon_1703	347.528	338.801	327.88	324.26
Blon_1704	356.837	347.574	407.941	289.061
Blon_1705	392.256	205.579	186.59	195.774
Blon_1706	357.843	284.767	371.911	441.17
Blon_1707	762.392	847.141	1074.69	795.122
Blon_1708	839.572	898.438	921.471	743.076
Blon_1709	86.9299	44.9417	57.7515	60.7587
Blon_1710	372.432	291.484	302.799	253.905
Blon_1711	6942.25	7861.57	5169.61	5223.17
Blon_1712	327.191	378.924	264.705	371.688
Blon_1713	312.957	268.078	200.803	286.992
Blon_1714	816.607	698.208	968.423	796.872
Blon_1715	8902.25	13522.7	25117.8	30737.9
Blon_1716	160.457	130.578	264.439	350.948
Blon_1717	1462.81	1340.01	1727.32	1659.22
Blon_1718	825.285	907.866	1056.26	948.39
Blon_1719	822.658	433.69	997.35	1065.37
Blon_1720	1832.6	608.988	1918.01	1397.16
Blon_1721	3946.04	1922.13	4008.49	3782.07
Blon_1722	26534.8	25329	59370.9	38638.4
Blon_1723	1234.71	1384.42	1749.17	1920.19
Blon_1725	514.428	390.641	317.293	500.104
Blon_1726	2580.24	2112.66	1865.78	2152.24
Blon_1727	1318.78	1088.35	815.33	643.345
Blon_1728	336.065	245.554	178.269	130.389
Blon_1729	405.988	330.985	208.711	159.605
Blon_1730	762.912	924.252	1636.83	2757.4
Blon_1731	4696.81	5011.52	6676.98	5665.99
Blon_1732	212.439	184.577	221.18	209.016
Blon_1733	434.707	312.658	182.805	281.987
Blon_1734	6.12412	2.07344	9.46821	1.04848
Blon_1735	297.897	474.569	537.009	347.871
Blon_1736	48.2646	107.917	136.791	93.8157
Blon_1737	48.2828	58.9911	83.5655	42.2825
Blon_1738	3450.5	821.662	1343.44	3779.52
Blon_1739	375.292	403.185	248.755	642.107
Blon_1740	1364.53	1938.86	2495.25	2498.75
Blon_1741	292.074	440.321	460.511	760.997
Blon_1742	586.29	720.167	784.337	1231.4
Blon_1743	2214.96	1513.21	1064.17	1745.95
Blon_1744	1030.14	1110.6	481.046	734.9
Blon_1745	7923.17	10833.2	16953.9	18521.1
Blon_1746	780.956	782.985	690.757	837.029
Blon_1747	858.206	901.101	1230.22	1300.94
Blon_1748	166.838	245.467	326.611	370.517
Blon_1749	96.4346	122.735	92.7065	132.487
Blon_1750	6.13683	6.551	22.1175	4.1234
Blon_1751	78.3482	72.6401	121.015	67.7807
Blon_1752	306.569	265.287	139.153	105.225
Blon_1753	588.197	589.867	365.657	253.06
Blon_1754	17344.8	25881.4	17221.3	10701
Blon_1755	508.534	281.886	248.759	302.261
Blon_1756	417.462	264.828	525.029	679.35
Blon_1757	334.512	217.078	256.893	274.434
Blon_1758	244.895	181.662	196.324	220.135
Blon_1759	81.8415	58.6193	63.2059	83.7281
Blon_1760	266.865	215.475	196.803	249.035
Blon_1761	5143.23	5044.15	9466.52	7667.05
Blon_1762	1841.62	2439.2	3350.01	3520.94
Blon_1763	743.025	737.857	742.911	913.392
Blon_1764	137.907	125.475	82.0574	166.037
Blon_1765	170.586	160.511	151.335	244.374
Blon_1766	259.555	207.898	151.049	330.095
Blon_1767	207.81	131.749	108.916	117.737
Blon_1768	1230.96	1255.81	1506.4	1261.61
Blon_1769	2544.95	2680.31	3623.83	3377.48
Blon_1770	332.722	252.431	141.588	254.683
Blon_1771	2104.57	1272.01	1262	1542.61
Blon_1772	171.646	106.226	124.306	84.098
Blon_1773	272.885	1243.1	1293.39	3825.02
Blon_1774	586.732	840.933	1348.32	1484.12
Blon_1775	377.331	446.273	278.891	218.91
Blon_1776	834.939	1254.54	804.991	599.313
Blon_1777	1358.23	1135.76	932.491	1001.95
Blon_1778	1709.28	977.967	784.439	1305.54
Blon_1779	218.008	144.25	76.6473	85.6574
Blon_1780	219.099	186.025	187.498	179.677
Blon_1781	558.486	443.508	740.996	419.713
Blon_1782	470.154	374.463	939.033	427.721
Blon_1783	204.499	135.476	254.685	196.469
Blon_1784	100.394	92.7291	104.629	135.13
Blon_1785	30.3219	15.3059	29.6643	11.6038
Blon_1786	43.9483	50.0485	72.7971	31.8682
Blon_1787	99.3219	90.0927	110.414	88.4596
Blon_1788	9.65402	2.80807	21.0288	3.43617
Blon_1789	91.3462	46.4361	59.363	43.4368
Blon_1790	7.13448	3.16736	11.028	0.361248
Blon_1791	18.6782	8.53863	35.6783	2.81946
Blon_1792	35.4484	20.9506	94.0818	11.2865
Blon_1793	6.04945	2.31832	18.346	20.3795
Blon_1794	9.1552	2.13064	17.1035	2.0617
Blon_1795	5.91839	2.28971	20.0116	2.64315
Blon_1796	6.25518	2.07344	16.1035	1.70045
Blon_1797	4.74599	1.58368	18.5133	4.08814
Blon_1798	2.22645	0.734633	10.1202	0.687234
Blon_1799	6.00576	0.734633	16.4688	0.722495
Blon_1800	4.57124	1.91437	9.69701	0.361248
Blon_1801	23.8046	13.118	34.9821	15.7977
Blon_1802	5.91839	5.45707	14.4071	2.35243
Blon_1803	4.58395	2.07344	15.2264	1.33921
Blon_1804	4.7023	6.46519	14.9668	1.73572
Blon_1805	3.39885	1.06532	9.19513	0.361248
Blon_1806	6.04945	3.57131	11.3933	1.04848
Blon_1807	14.2507	11.5344	31.6337	6.00016
Blon_1808	3.69194	1.88577	5.95254	2.42295
Blon_1809	5.41957	4.01641	14.0283	2.35243
Blon_1810	10.1219	2.31832	13.6494	4.37887
Blon_1811	34.276	9.41628	68.3699	7.45379
Blon_1812	59.3896	25.7749	66.7929	15.3746
Blon_1813	71.8563	26.7956	94.7202	54.0713
Blon_1814	8.70006	2.53459	29.9029	4.48465
Blon_1815	19.6885	9.50209	55.1744	6.33478
Blon_1816	15.9402	7.53051	39.7537	1.70045
Blon_1817	10.4459	7.19982	35.0706	1.73572
Blon_1818	8.39425	3.87339	15.8611	2.0617
Blon_1819	9.62304	6.49379	17.2708	4.48465
Blon_1820	20.5678	8.10608	23.9676	11.683
Blon_1821	39.5955	19.8567	28.118	14.247
Blon_1822	24.4655	27.8609	56.8437	38.0181
Blon_1823	125.803	48.64	109.564	24.5289
Blon_1824	345.954	273.504	168.329	107.966
Blon_1825	157.665	64.1461	203.782	44.0182
Blon_1831	1.7586	1.79996	4.66584	1.04848
Blon_1832	3.48622	1.03672	5.939	1.73572
Blon_1833	779.175	823.556	579.93	563.935
Blon_1834	249.92	251.475	225.453	241.024
Blon_1835	277.123	193.396	218.456	430.685
Blon_1836	9230.9	13176.3	22046.5	16540.6
Blon_1837	227.975	103.125	127.569	131.033
Blon_1838	1271.16	894.412	763.909	728.933
Blon_1839	93.1795	59.1376	55.4955	35.3663
Blon_1840	8.35056	6.06125	20.5885	7.40989
Blon_1841	82.9448	30.3955	46.464	48.8289
Blon_1842	1965.71	1422.32	2673.58	2861.01
Blon_1843	198.251	256.375	242.249	317.282
Blon_1844	326.423	439.277	451.245	549.787
Blon_1845	513.542	620.454	624.159	600.244
Blon_1846	1415.18	1819.58	1276.73	1347.16
Blon_1847	2762.14	1840.34	1842.44	2329.44
Blon_1848	1052.12	976.228	1250.53	1874.52
Blon_1849	115.531	129.263	189.563	156.989
Blon_1850	18.3414	34.285	46.2524	30.3088
Blon_1852	53.8954	92.9544	145.308	99.2085
Blon_1853	49.854	80.6729	115.94	63.5954
Blon_1854	124.736	161.998	184.092	66.0881
Blon_1855	92.892	155.136	140.652	101.561
Blon_1856	60.014	50.9583	89.7506	79.0938
Blon_1857	154.058	113.069	228.146	197.112
Blon_1858	127.947	116.624	118.217	99.7367
Blon_1859	111.676	70.252	108.475	151.993
Blon_1860	304.721	259.149	286.809	453.196
Blon_1861	1168.79	1295.06	1233.89	1802.2
Blon_1862	850.421	937.964	904.694	1294.11
Blon_1863	218.389	105.447	77.6265	113.525
Blon_1864	647.44	386.889	230.983	327.315
Blon_1865	1971.61	1678.01	1186.27	1152.14
Blon_1866	1850.33	2179.23	1893.21	1641.2
Blon_1867	1052.48	1016.83	742.16	844.783
Blon_1868	397.189	288.365	355.79	231.393
Blon_1869	332.123	182.319	201.824	137.138
Blon_1870	44.5162	35.0447	32.48	19.4628
Blon_1871	89.6806	91.4064	78.5959	78.4238
Blon_1872	112.961	128.993	114.428	73.0576
Blon_1873	11.0321	15.2201	18.6191	13.0574
Blon_1874	803.75	643.775	470.741	501.514
Blon_1875	1297.87	1163.2	1127.23	762.279
Blon_1876	193.648	161.34	205.81	110.186
Blon_1877	552.771	416.946	624.383	362.936
Blon_1878	819.226	394.286	1151.21	651.75
Blon_1879	545.444	569.544	728.965	370.556
Blon_1880	885.923	921.624	1106	592.339
Blon_1881	949.953	744.85	823.719	554.314
Blon_1882	598.514	372.492	476.865	385.069
Blon_1883	3222.62	2547.57	3217.23	2732.87
Blon_1884	1182.48	949.837	863.6	737.417
Blon_1885	362.127	285.919	299.889	329.263
Blon_1886	81.4047	50.4846	70.9605	44.4853
Blon_1887	118.149	85.8474	115.066	51.798
Blon_1888	161.444	128.312	104.99	73.7809
Blon_1889	582.149	439.359	329.83	233.263
Blon_1890	921.905	724.757	586.296	730.655
Blon_1891	675.592	496.093	524.785	463.406
Blon_1892	1307.35	1444.51	1086.35	1150.29
Blon_1893	4283.79	2993.42	2937.75	1501.72
Blon_1895	299.482	332.434	183.965	120.134
Blon_1896	20.1873	17.8565	20.3154	9.55075
Blon_1897	32.4483	26.1342	19.7249	27.2692
Blon_1898	54.3378	70.8562	77.8725	71.5428
Blon_1899	38.6415	25.9054	51.8433	53.1286
Blon_1900	449.595	306.72	276.023	301.544
Blon_1901	1907.72	1523.7	1564.7	1773.72
Blon_1902	3496.21	3358.94	3828.59	3229.53
Blon_1903	73.5474	140.345	221.849	249.244
Blon_1905	2430.46	9085.34	15204.9	14694.1
Blon_1906	533.485	544.676	1607.97	1630.25
Blon_1907	1247.2	1977.62	4318.96	4303.11
Blon_1908	278.044	508.503	654.497	818.306
Blon_1909	1.55287	0.791841	2.31754	2.49347
Blon_1910	115.262	1039.01	195.27	119.614
Blon_1911	306.205	322.509	542.265	302.364
Blon_1912	86.0125	109.965	146.973	92.3002
Blon_1913	99.8207	155.406	175.791	162.531
Blon_1914	139.922	193.128	234.177	328.754
Blon_1915	128.808	291.463	252.773	214.231
Blon_1917	87.9657	108.439	163.548	62.4059
Blon_1918	72.8611	71.1206	120.34	41.1455
Blon_1919	264.396	285.299	217.862	174.134
Blon_1920	928.471	910.572	605.024	472.417
Blon_1922	24620.4	38456.1	36294	22567.4
Blon_1923	15145.2	17174.6	20003	9023.34
Blon_1924	3322.47	3464.56	4194.95	2086.41
Blon_1925	2190.64	2494.1	2637.18	1195.25
Blon_1926	2827.18	1239.96	1074.48	1240.66
Blon_1927	1421.48	797.807	696.588	904.868
Blon_1928	29.692	23.7587	15.7418	22.714
Blon_1929	178.482	99.4301	61.1479	105.023
Blon_1930	114.408	91.3652	75.555	45.8331
Blon_1931	4.36552	1.79996	2.34829	3.14544
Blon_1932	62.5573	60.2853	60.6767	86.1158
Blon_1933	77.6436	90.325	115.674	73.8686
Blon_1934	159.105	103.729	175.637	107.208
Blon_1935	305.095	210.289	129.443	108.23
Blon_1936	422.989	228.346	170.121	108.433
Blon_1937	184.786	126.512	94.5357	90.486
Blon_1938	1046.24	1192.63	1495.72	2051.99
Blon_1939	436.406	639.555	931.18	1125.9
Blon_1940	1510.23	1540.55	1372.47	1579.05
Blon_1941	2824.07	3378.52	5102.56	5195.64
Blon_1942	339.27	228.314	277.491	237.058
Blon_1943	271.716	243.556	263.77	243.306
Blon_1944	87.4049	71.2315	75.2376	80.5733
Blon_1945	77.8366	95.2351	84.9925	98.9005
Blon_1946	53.2655	54.6531	112.172	102.169
Blon_1947	12.7161	13.5918	16.3323	10.9957
Blon_1950	28.7873	14.7303	14.9225	20.1061
Blon_1951	374.288	281.723	213.602	178.752
Blon_1952	193.281	179.674	254.087	270.62
Blon_1953	445.727	290.844	350.265	453.153
Blon_1954	133.966	89.0434	81.3267	131.844
Blon_1955	402.975	361.666	336.025	217.544
Blon_1956	283.709	270.971	246.755	197.729
Blon_1957	282.095	227.102	255.118	224.769
Blon_1958	1740.62	1534.97	1054.59	1710.37
Blon_1959	1641.89	1400.35	1495.93	1425.13
Blon_1960	2418.06	1806.73	2273.97	2003.15
Blon_1961	911.841	933.504	802.472	768.503
Blon_1962	977.33	854.722	829.068	689.594
Blon_1963	415.547	304.945	200.213	175.676
Blon_1964	9.1552	10.4244	32.2241	4.96032
Blon_1965	21.4288	91.6854	28.7835	71.173
Blon_1966	10.4587	28.9228	21.5886	15.3746
Blon_1967	20.4058	23.3101	22.302	21.269
Blon_1968	5.45054	26.1628	20.4212	15.9913
Blon_1969	2.68158	14.9592	4.90817	5.75333
Blon_1970	5.41957	13.1878	9.39317	12.4055
Blon_1971	42.6321	19.1632	30.0259	18.7755
Blon_1972	476.755	540.57	280.98	270.602
Blon_1973	106.6	215.682	124.583	112.283
Blon_1974	183.14	217.027	89.6891	185.06
Blon_1975	14.238	13.2164	16.6189	1.37447
Blon_1976	14.6931	9.05699	11.5742	3.40091
Blon_1978	195.152	137.222	175.532	132.733
Blon_1979	500.159	407.193	489.971	317.229
Blon_1980	1543.23	1257.74	1495.72	1039.13
Blon_1981	639.513	624.354	571.085	421.635
Blon_1982	308.131	365.302	370.303	374.427
Blon_1983	1817.89	1203.76	693.587	602.587
Blon_1984	711.95	596.027	908.725	808.498
Blon_1985	225.167	227.51	495.607	363.536
Blon_1986	153.498	158.377	390.82	484.218
Blon_1987	371.506	288.402	209.889	392.297
Blon_1988	88.2588	67.1579	74.6127	82.2126
Blon_1989	436.597	506.936	1004.2	1031.47
Blon_1990	613.823	424.836	835.859	709.599
Blon_1991	285.337	297.654	357.04	234.55
Blon_1992	1497.59	896.227	946.527	769.284
Blon_1993	1376.64	1105.57	1412.58	900.391
Blon_1994	2022.45	1517.32	1951.37	1227.65
Blon_1995	1348.97	1152.27	864.226	1030.6
Blon_1996	1075.2	844.485	1019.55	1555.61
Blon_1997	740.734	562.361	658.403	854.358
Blon_1998	820.553	994.257	677.356	416.418
Blon_1999	627.864	850.193	774.231	440.621
Blon_2000	1174.72	1291.02	1280.73	1143.93
Blon_2001	720.741	799.48	767.432	711.928
Blon_2002	1177.56	1065.1	655.533	480.165
Blon_2003	66.6989	36.1993	47.2254	30.7492
Blon_2004	86.9736	36.5461	70.4931	41.8155
Blon_2005	222.929	224.886	292.284	215.447
Blon_2006	1140.72	1244.55	2205.15	1486.74
Blon_2007	1454.38	1306.55	1781.6	1295.17
Blon_2008	123.314	51.8234	50.8432	29.7007
Blon_2009	213.861	101.303	48.0681	69.0314
Blon_2010	277.874	125.062	36.1765	41.2074
Blon_2011	313.097	177.42	65.4791	128.336
Blon_2012	461.773	194.674	107.789	360.057
Blon_2013	439.927	259.317	171.831	144.557
Blon_2014	264.782	200.364	167.487	144.539
Blon_2015	484.99	327.953	269.255	322.701
Blon_2016	2005.4	2089.78	1870.26	1403.27
Blon_2017	180.839	148.201	88.6718	91.6662
Blon_2018	919.314	982.608	575.513	595.056
Blon_2019	503.285	446.602	439.646	361.538
Blon_2020	563.053	581.794	441.196	351.079
Blon_2021	411.837	533.891	255.193	229.722
Blon_2022	729.415	708.436	411.955	253.88
Blon_2023	671.186	402.086	294.394	374.385
Blon_2024	1522.33	1090.28	1460.56	1504.72
Blon_2025	526.602	444.827	485.363	348.072
Blon_2026	833.409	576.812	691.702	603.511
Blon_2027	1069.35	941.946	933.707	1035.68
Blon_2028	453.904	400.808	515.757	575.672
Blon_2029	1601.99	1381.16	1753.35	1992.53
Blon_2030	666.34	542.341	815.872	669.399
Blon_2031	2055.94	1716.13	2076.26	2045.59
Blon_2032	5847.7	3179.25	5388.55	5048.75
Blon_2033	2836.38	1952.13	3090.35	2481.67
Blon_2034	1779.6	1451.14	1195.04	1649.75
Blon_2035	558.14	318.83	368.945	518.756
Blon_2036	517.79	332.213	351.538	337.457
Blon_2037	2701.19	1134.08	1612.83	1600.95
Blon_2038	710.909	689.044	866.053	757.764
Blon_2039	485.508	331.719	481.65	501.011
Blon_2042	30.1599	10.3386	54.4474	15.7006
Blon_2043	21.4161	15.6366	51.4029	12.6876
Blon_2044	58.8344	29.0281	106.622	30.5643
Blon_2046	43.6933	39.1665	44.5561	27.9211
Blon_2047	73.6403	69.1455	55.8129	33.0311
Blon_2048	10456.4	10763.9	11979	6620.24
Blon_2049	6274.9	7564.64	9254.67	5913.58
Blon_2050	335.311	390.777	341.193	548.776
Blon_2051	88.3334	114.668	112.564	95.7637
Blon_2052	169.301	169.042	81.0229	58.4501
Blon_2053	10.6517	9.1428	16.9092	15.4012
Blon_2054	907.036	539.024	510.706	414.023
Blon_2055	247.256	119.925	89.7235	107.252
Blon_2056	475.606	489.397	282.836	288.681
Blon_2057	1054.4	852.686	773.232	1345.66
Blon_2058	33.1655	18.4447	56.3418	19.4628
Blon_2059	30.7024	34.1671	74.6435	16.608
Blon_2060	28.1829	29.146	77.8725	14.3261
Blon_2061	136.092	81.7543	169.135	165.782
Blon_2062	3324.8	3509.64	5550.03	3744.09
Blon_2063	2536.61	1461.75	5901.61	5222.18
Blon_2064	1539.15	1015.12	1617.87	3009.51
Blon_2065	743.897	643.797	773.944	1012.15
Blon_2066	595.784	702.475	554.218	476.968
Blon_2067	3866.81	3639.47	3641.23	2665.26
Blon_2068	934.772	679.885	447.777	440.386
Blon_2069	462.546	353.428	435.913	378.279
Blon_2070	1049.47	993.598	1055.92	761.833
Blon_2071	688.177	869.58	1140.09	1210.92
Blon_2072	787.834	435.13	708.417	809.087
Blon_2073	342.684	449.278	771.944	1036.59
Blon_2074	615.907	1121.43	1831.93	1368.63
Blon_2075	581.642	1001.27	1359.58	817.506
Blon_2076	829.005	1101.6	1026.68	1290.74
Blon_2077	660.336	1692.49	719.947	1346.8
Blon_2078	3117.92	2041.1	2414.8	3603.12
Blon_2079	60.5747	173.499	66.2369	46.9082
Blon_2080	317.336	453.538	387.24	528.994
Blon_2081	1435.88	2136.44	991.073	1426.83
Blon_2082	755.673	991.405	822.727	642.802
Blon_2083	639.916	852.375	604.891	641.235
Blon_2085	145.608	77.8146	98.0514	91.138
[truncated: 471 more rows]

## Sheet: GIMME FBA
LCTS		LNnT		3FL		6SL
Reaction ID	Flux value	Reaction ID	Flux value	Reaction ID	Flux value	Reaction ID	Flux value
12PPDt	0	12PPDt	0	12PPDt	-0.7	12PPDt	0
3MOBS	0	3MOBS	0	3MOBS	0	3MOBS	0
4ABZt2	0	4ABZt2	0	4ABZt2	0	4ABZt2	0
4HTHRS	0	4HTHRS	0	4HTHRS	0	4HTHRS	0
5AIZCDC	0	5AIZCDC	0	5AIZCDC	0	5AIZCDC	0
5MTHCYST	0	5MTHCYST	0	5MTHCYST	0	5MTHCYST	0
AACGLYDH	0	AACGLYDH	0	AACGLYDH	0	AACGLYDH	0
AACPS7	0	AACPS7	0	AACPS7	0	AACPS7	0
AADSACYCL	0	AADSACYCL	0	AADSACYCL	0	AADSACYCL	0
ABUTD	0	ABUTD	0	ABUTD	0	ABUTD	999.336
ABUTR	0	ABUTR	0	ABUTR	0	ABUTR	-999.336
ACALD	-0.0376589	ACALD	-0.0346448	ACALD	-0.0253917	ACALD	-0.0334694
ACALDt	0	ACALDt	0	ACALDt	0	ACALDt	0
ACCOACL	0	ACCOACL	0	ACCOACL	0	ACCOACL	0
ACGAMT	0	ACGAMK	0.48	ACGAMT	0	ACGAMK	0
ACGK	0	ACGAMT	0	ACGK	0	ACGAMT	0
ACGS	0	ACGK	0	ACGS	0	ACGK	0.00401722
ACHBPL	0.025119	ACGS	0	ACHBPL	0.0179596	ACGS	0
ACKr	-3.76589	ACHBPL	0.0236807	ACKr	-2.53917	ACHBPL	0.0216129
ACLDC	0	ACKr	-2.98448	ACLS_a	0	ACKr	-2.80694
ACLS_a	0	ACLDC	0	ACLS_b	0	ACLS_a	0
ACLS_b	-0.0369802	ACLS_a	0.0236807	ACNAMabc	0	ACLS_b	0
ACNAMabc	0	ACLS_b	0	ACOAAGPAT140	0	ACNAMabc	0
ACNML	0	ACNAMabc	0	ACOAAGPAT160	0	ACNML	0.54
ACOAAGPAT140	0	ACOAAGPAT140	0	ACOAAGPAT180	0	ACOAAGPAT140	0
ACOAAGPAT160	0	ACOAAGPAT160	0	ACOAAGPATAI15	0	ACOAAGPAT160	0
ACOAAGPAT180	0	ACOAAGPAT180	0	ACOAAGPATAI17	0	ACOAAGPAT180	0
ACOAAGPATAI15	0	ACOAAGPATAI15	0	ACOAAGPATI14	0	ACOAAGPATAI15	0
ACOAAGPATAI17	0	ACOAAGPATAI17	0	ACOAAGPATI15	0	ACOAAGPATAI17	0
ACOAAGPATI14	0	ACOAAGPATI14	0	ACOAAGPATI16	0	ACOAAGPATI14	0
ACOAAGPATI15	0	ACOAAGPATI15	0	ACOAAGPATI17	0	ACOAAGPATI15	0
ACOAAGPATI16	0	ACOAAGPATI16	0	ACOTA	0	ACOAAGPATI16	0
ACOAAGPATI17	0	ACOAAGPATI17	0	ACPS1	0.000496385	ACOAAGPATI17	0
ACOCT	0.000694265	ACOTA	0	ACYP	0	ACOCT	0
ACOTA	0	ACPS1	0.00065451	ACYP_2	0	ACOTA	-0.00401722
ACPS1	0	ACt2r	-3.46448	ACt2r	-2.53917	ACPS1	0.00059736
ACt2r	-3.76589	ADCL	0	ADCS	0	ACt2r	-3.34694
ADCL	0	ADCS	0	ADEt2r	0.01	ADCL	0
ADCS	0	ADEt2r	0.01	ADK1	1000	ADCS	0
ADEt2r	0.01	ADK1	1000	ADK10	999.999	ADEt2r	0.01
ADK1	1000	ADK10	-1000	ADK11	-999.999	ADK1	1000
ADK10	999.999	ADK11	-999.999	ADK2	-0.7	ADK10	-1000
ADK11	-999.999	ADK2	-0.48	ADK3	999.983	ADK11	-999.999
ADK2	-1	ADK3	999.973	ADK5	999.934	ADK2	-0.54
ADK3	999.97	ADK5	0.614719	ADK7	-1000	ADK3	-1000
ADK5	999.909	ADK7	999.981	ADK8	-1000	ADK5	-1000
ADK7	-1000	ADK8	-1000	ADK9	0.851621	ADK7	0.658056
ADK8	-1000	ADK9	1000	ADNCYC	0	ADK8	1000
ADK9	1.21362	ADNCYC	0	ADNUC	0	ADK9	1000
ADNCYC	0	ADNUC	0	ADPT	0.01	ADNCYC	0
ADPT	0	ADPT	0.01	ADSL1r	0.00404057	ADNUC	0
ADSL1r	0.01	ADSL1r	0.00851324	ADSL2r	0.0180782	ADPT	0.01
ADSL2r	0.00963773	ADSL2r	0.0273316	ADSS	0.00404057	ADSL1r	0.00689671
ADSS	0.0296598	ADSS	0.00851324	AGDC	0	ADSL2r	0.0239845
AGDC	0.00963773	AGDC	0.48	AGPAT120	0	ADSS	0.00689671
AGPAT120	0	AGPAT120	0	AGPAT140	0	AGDC	0.54
AGPAT140	0	AGPAT140	0	AGPAT141	0	AGPAT120	0
AGPAT141	0	AGPAT141	0	AGPAT160	0	AGPAT140	0
AGPAT160	0	AGPAT160	0	AGPAT161	0	AGPAT141	0
AGPAT161	0	AGPAT161	0	AGPAT180	0	AGPAT160	0
AGPAT180	0	AGPAT180	0	AGPAT181	0	AGPAT161	0
AGPAT181	0	AGPAT181	0	AGPR	0	AGPAT180	0
AGPR	0	AGPR	0	AHSERL2	0	AGPAT181	0
AHC	0	AHSERL2	0	AHSERL3	0	AGPR	-0.00401722
AHEXASE3	0	AHSERL3	0	AICART	0.0180782	AHSERL2	0
AHSERL2	0	AICART	0.0273316	AIRC4	0.0180782	AHSERL3	0
AHSERL3	0.0296598	AIRC4	0.0273316	AKGS	0.00866474	AICART	0.0239845
AICART	0.0296598	AKGS	0.0149195	ALAALA	0.005878	AIRC4	0.0239845
AIRC4	0	ALAALA	0.00775046	ALAASP1c	0.0494191	AKGS	0.0126563
AKGS	0.00822122	ALAASP1c	0.0651617	ALAASPabc	0.0494191	ALAALA	0.00707371
ALAALA	0.0691196	ALAASPabc	0.0651617	ALAGLN1c	0	ALAASP1c	0.0594719
ALAASP1c	0.0691196	ALAGLN1c	0	ALAGLNabc	0	ALAASPabc	0.0594719
ALAASPabc	0	ALAGLNabc	0	ALAGLU1c	0	ALAGLN1c	0
ALAGLN1c	0	ALAGLU1c	0	ALAGLUabc	0	ALAGLNabc	0
ALAGLNabc	0	ALAGLUabc	0	ALAGLY1c	0	ALAGLU1c	0
ALAGLU1c	0	ALAGLY1c	0	ALAGLYabc	0	ALAGLUabc	0
ALAGLUabc	0	ALAGLYabc	0	ALAHIS1c	0	ALAGLY1c	0
ALAGLY1c	0	ALAHIS1c	0	ALAHISabc	0	ALAGLYabc	0
ALAGLYabc	0	ALAHISabc	0	ALALEU1c	0	ALAHIS1c	0
ALAHIS1c	0	ALALEU1c	0	ALALEUabc	0	ALAHISabc	0
ALAHISabc	0	ALALEUabc	0	ALAR	0.011756	ALALEU1c	0
ALALEU1c	0	ALAR	0.0155009	ALATHR1c	0	ALALEUabc	0
ALALEUabc	0.0164424	ALATHR1c	0	ALATHRabc	0	ALAR	0.0141474
ALAR	0	ALATHRabc	0	ALAt2r	0	ALATHR1c	0
ALATHR1c	0	ALAt2r	0	ALCD19	0	ALATHRabc	0
ALATHRabc	0	ALCD19	0	ALCD2x	-0.0253917	ALAt2r	0
ALAt2r	0	ALCD2x	-0.0346448	ALDD2x	0	ALCD19	0
ALCD19	-0.0376589	ALDD2x	0	ALDD8x	0	ALCD2x	-0.0334694
ALCD2x	0	ALDD8x	0	ALLTNRS	0	ALDD2x	0
ALDD2x	0	ALLTNRS	0	ALLTNS	0	ALDD8x	0
ALDD8x	0	ALLTNS	0	AMALT1	0	ALLTNRS	0
ALLTNRS	0	AMALT1	0	AMALT2	0	ALLTNS	0
ALLTNS	0	AMALT2	0	AMALT3	0	AMALT1	0
AMALT1	0	AMALT3	0	AMALT4	0	AMALT2	0
AMALT2	0	AMALT4	0	AMOPBHL	0	AMALT3	0
AMALT3	0	AMOPBHL	0	AMPMS2	0	AMALT4	0
AMALT4	0	AMPMS2	0	AMPSO3OX	0	AMANAPEr	0.54
AMANAPEr	0	AMPSO3OX	0	AMPTASECG	0	AMANK	0.54
AMANK	0	AMPTASECG	0	AMPTASEGC	0	AMOPBHL	0
AMOPBHL	0.00929895	AMPTASEGC	0	ANPRT	0	AMPMS2	0
AMPMS2	0	ANPRT	0	ANS	0	AMPSO3OX	0
AMPSO3OX	0	ANS	0	ANS2	0	AMPTASECG	0
AMPTASECG	0	ANS2	0	AOBUTDs	0	AMPTASEGC	0
AMPTASEGC	0	AOBUTDs	0	AOXHEXCYCL	0	ANPRT	0
ANPRT	0	AOXHEXCYCL	0	ARABASE3e	0	ANS	0
ANS	0	APRAUR	0.00030902	ARBTpts	0	ANS2	0
ANS2	0.000388529	ARABASE3e	0	ARGSL	-0.00866474	AOBUTDs	0
AOBUTDs	0	ARBTpts	0	ARGSSr	-0.00866474	AOXHEXCYCL	0
AOXHEXCYCL	0	ARGSL	-0.0146105	ARGt2r	0.0269879	APRAUR	0.000194719
APRAUR	-0.0161053	ARGSSr	-0.0146105	ASAD	-0.005878	ARABASE3e	0
ARABASE3e	-0.0161053	ARGt2r	0.0387705	ASNS1	0	ARBTpts	0
ARGSL	0.0417328	ASAD	-0.00775046	ASNS2	0	ARGSL	-0.0124615
ARGSSr	-0.00822122	ASNS1	0	ASNt2r	0.0149168	ARGSSr	-0.0124615
ARGt2r	0	ASNS2	0	ASP1DC	0	ARGt2r	0.034512
ASNS1	0	ASNt2r	0.0196687	ASPCT	0.00866474	ASAD	-0.00707371
ASNS2	-0.0791367	ASP1DC	0.00030902	ASPKi	0.005878	ASNS1	0
ASNt2r	0.000388529	ASPCT	0.0146105	ASPO5	0	ASNS2	0
ASP1DC	0.0161053	ASPKi	0.00775046	ASPT	0.11786	ASNt2r	0.0179512
ASPCT	0.00822122	ASPO5	0.00030902	ASPTA	0.0238376	ASP1DC	0.000194719
ASPO5	0.000388529	ASPT	999.994	ASPt2r	0.1	ASPCT	0.0124615
ASPTA	0	ASPTA	-999.816	ATPPRT	0	ASPKi	0.00707371
ASPt2r	0.19996	ASPt2r	0.1	ATPS4	0.144281	ASPO5	0.000194719
ATPPRT	0.1	ATPPRT	0	BACCLi	0	ASPT	0.547462
ATPS4	0	ATPS4	0.076071	BGLA	0	ASPTA	-0.386089
BACCLi	0	BACCLi	0	BGLAr	0	ASPt2r	0.1
BGLA	0	BGLA	0	BPNT	0.000496385	ATPPRT	0
BPNT	0	BGLAr	0	BTNCLi	0	ATPS4	0.226637
BTNCLi	0	BPNT	0.00065451	CA2abc	0.000496385	BACCLi	0
BTNabc	0.000694265	BTNCLi	0	CBMTHL2	0	BGLA	0
CA2abc	0	BTNabc	0	CBPS	0	BGLAr	0
CBMTHL2	0	CA2abc	0.00065451	CD2abc1	0	BPNT	0.00059736
CD2abc1	0.000694265	CBMTHL2	0	CDPMEK	0.064658	BTNCLi	0
CDPMEK	0	CBPS	0	CGLYabc	0	CA2abc	0.00059736
CGLYabc	0	CD2abc1	0	CHTBSabc	0	CBMTHL2	0
CHORS	0	CDPMEK	0.0852551	CO2t	-0.698528	CBPS	0
CHTBSabc	0.0904334	CGLYabc	0	COBALTt5	-0.000496385	CD2abc1	0
CO2t	0.00929895	CHORM	0	CTPS1	0	CDPMEK	0.0778108
COBALTt5	0	CHORS	0	CTPS2	0.00900216	CGLYabc	0
CPPPGO	0	CHTBSabc	0	CYSDS	0	CHORM	0
CTPS1	0	CO2t	-0.428562	CYSTGL	0	CHORS	0
CTPS2	-0.719576	COBALTt5	-0.00065451	CYSTL	0	CHTBSabc	0
CYSDS	-0.000694265	CPPPGO	0	CYSt2r	0.00664856	CO2t	-0.660783
CYSS	0	CTPS1	0.0118698	CYTDK3	0	COBALTt5	-0.00059736
CYSS3r	0	CTPS2	0	CYTK1	0.0656508	CPPPGO	0
CYSTGL	0.0125908	CYSDS	0	CYTK2	0	CTPS1	0
CYSTL	0	CYSTGL	0	Cuabc	0.000496385	CTPS2	0.0108334
CYSTS	0	CYSTL	0	Cut1	0	CYSDS	0
CYSt2r	0	CYSt2r	0.00876648	DAPDA	0	CYSTGL	0
CYTDK3	0	CYTDK3	0	DAPDC	0	CYSTL	0
CYTK1	0	CYTK1	0.0852551	DAPE	0.005878	CYSt2r	0.00800101
CYTK2	0.091822	CYTK2	0	DASYN120	0	CYTDK3	0
Cuabc	0	Cuabc	0.00065451	DASYN140	0	CYTK1	0.0778108
Cut1	0.000694265	Cut1	0	DASYN141	0	CYTK2	0
DAPDC	0	DAPDA	0	DASYN160	0	Cuabc	0.00059736
DAPE	0	DAPDC	0	DASYN161	0	Cut1	0
DASYN120	0	DAPE	0.00775046	DASYN180	0	DAPDA	0
DASYN140	0.00822122	DASYN120	0	DASYN181	0	DAPDC	0
DASYN141	0	DASYN140	0	DASYNAI15	0	DAPE	0.00707371
DASYN160	0	DASYN141	0	DASYNAI17	0	DASYN120	0
DASYN161	0	DASYN160	0	DASYNI14	0	DASYN140	0
DASYN180	0	DASYN161	0	DASYNI15	0	DASYN141	0
DASYN181	0	DASYN180	0	DASYNI16	0	DASYN160	0
DASYNAI15	0	DASYN181	0	DASYNI17	0	DASYN161	0
DASYNAI17	0	DASYNAI15	0	DB4PS	0	DASYN180	0
DASYNI14	0	DASYNAI17	0	DDGLK	0	DASYN181	0
DASYNI15	0	DASYNI14	0	DEXTRINabc	0	DASYNAI15	0
DASYNI16	0	DASYNI15	0	DHAD1	0	DASYNAI17	0
DASYNI17	0	DASYNI16	0	DHAD2	0.0179596	DASYNI14	0
DB4PS	0	DASYNI17	0	DHDPRy	0.005878	DASYNI15	0
DCTPD	0	DB4PS	0.00061804	DHDPS	0.005878	DASYNI16	0
DCTPD2	0.000777058	DDGLK	0	DHFOR2	0	DASYNI17	0
DDGLK	0	DEXTRINabc	0	DHFR	0.000746669	DB4PS	0.000389439
DEXTRINASE	0	DHAD1	0	DHFS	0	DCTPD	0
DEXTRINabc	0	DHAD2	0.0236807	DHNPA	0	DCTPD2	0
DHAD1	0.0369802	DHDPRy	0.00775046	DHNPA2	0	DDGLK	0
DHAD2	0.025119	DHDPS	0.00775046	DHORD2	0.00866474	DEXTRINabc	0
DHDPRy	0.00822122	DHFR	0.000984522	DHORD5	0	DGK1	0
DHDPS	0.00822122	DHFS	0	DHORDfum	0	DHAD1	0
DHFR	0.00104432	DHNPA	0	DHORDi	0	DHAD2	0.0216129
DHFS	0	DHORD2	0	DHORTS	-0.00866474	DHDPRy	0.00707371
DHNPA	0	DHORD5	0	DHPS	0	DHDPS	0.00707371
DHORD2	0	DHORDfum	0.0146105	DHPS2	0	DHFOR2	0
DHORDfum	0.0161053	DHORDi	0	DMATT	0.005878	DHFR	0.000898556
DHORDi	0	DHORTS	-0.0146105	DMPPS	0	DHFS	0
DHORTS	0	DHPPDA	0.00030902	DMPPS2r	0.005878	DHNPA	0
DHPPDA	0	DHPS	0	DM_4HBA	0	DHORD2	0
DHPS	-0.0161053	DHPS2	0	DM_GCALD	0	DHORD5	0.0124615
DHPS2	0.000388529	DHQS	0	DM_atp_c_	0	DHORDfum	0
DHQS	0	DMATT	0.00775046	DM_dhptd(c)	0	DHORDi	0
DHQTi	0	DMPPS	1000	DPCOAK	0.00099277	DHORTS	-0.0124615
DMATT	0.00822122	DMPPS2r	-999.992	DRBK	0	DHPPDA	0.000194719
DMPPS	1000	DM_4HBA	0	DTMPK	0.000746669	DHPS	0
DMPPS2r	-999.992	DM_GCALD	0	DXPRIr	0.064658	DHPS2	0
DM_4HBA	0	DM_atp_c_	0	DXPS	0.064658	DMATT	0.00707371
DM_GCALD	0	DM_dhptd(c)	0	E4PD	0	DMPPS	1000
DM_atp_c_	0	DPCOAK	0.00130902	EDA	0	DMPPS2r	-999.993
DM_dhptd(c)	0	DPRr	0.00030902	EHGLAT	0	DM_4HBA	0
DPCOAK	0.00138853	DRBK	0	ENO	1.27486	DM_GCALD	0
DPRr	0.000388529	DTMPK	0.000984522	ETOHt	-0.0253917	DM_atp_c_	0
DRBK	0	DXPRIr	0.0852551	EX_12ppd_S(e)	0.7	DM_dhptd(c)	0
DTMPK	0.00104432	DXPS	0.0852551	EX_4abz(e)	0	DPCOAK	0.00119472
DUTPDP	0.0904334	E4PD	0	EX_5mthf(e)	0	DPRr	0.000194719
DXPRIr	0.0904334	EDA	0	EX_C02528(e)	0	DRBK	0
DXPS	0	EHGLAT	0	EX_Ser_Thr(e)	0	DTMPK	0.000898556
E4PD	0	ENO	1.75376	EX_Tn_antigen(e)	0	DXPRIr	0.0778108
EDA	0	ETOHt	-0.0346448	EX_ac(e)	2.53917	DXPS	0.0778108
EHGLAT	1.82342	EX_12ppd_S(e)	0	EX_acald(e)	0	E4PD	0
ENO	-0.0376589	EX_4abz(e)	0	EX_acgam(e)	0	EDA	0
ETOHt	0	EX_5mthf(e)	0	EX_acnam(e)	0	EHGLAT	0
EX_12ppd_S(e)	0	EX_C02528(e)	0	EX_ade(e)	-0.01	ENO	1.46862
EX_4abz(e)	0	EX_Ser_Thr(e)	0	EX_ala_L(e)	0	ETOHt	-0.0334694
EX_5mthf(e)	0	EX_Tn_antigen(e)	0	EX_alaasp(e)	-0.0494191	EX_12ppd_S(e)	0
EX_C02528(e)	0	EX_ac(e)	3.46448	EX_alagln(e)	0	EX_4abz(e)	0
EX_Ser_Thr(e)	0	EX_acald(e)	0	EX_alaglu(e)	0	EX_5mthf(e)	0
EX_Tn_antigen(e)	3.76589	EX_acgam(e)	0	EX_alagly(e)	0	EX_C02528(e)	0
EX_ac(e)	0	EX_acnam(e)	0	EX_alahis(e)	0	EX_Ser_Thr(e)	0
EX_acald(e)	0	EX_ade(e)	-0.01	EX_alaleu(e)	0	EX_Tn_antigen(e)	0
EX_acgam(e)	0	EX_ala_L(e)	0	EX_alathr(e)	0	EX_ac(e)	3.34694
EX_acnam(e)	-0.01	EX_alaasp(e)	-0.0651617	EX_arbt(e)	0	EX_acald(e)	0
EX_ade(e)	0	EX_alagln(e)	0	EX_arg_L(e)	-0.0269879	EX_acgam(e)	0
EX_ala_L(e)	-0.0691196	EX_alaglu(e)	0	EX_asn_L(e)	-0.0149168	EX_acnam(e)	0
EX_alaasp(e)	0	EX_alagly(e)	0	EX_asp_L(e)	-0.1	EX_ade(e)	-0.01
EX_alagln(e)	0	EX_alahis(e)	0	EX_biomass(e)	0.0635625	EX_ala_L(e)	0
EX_alaglu(e)	0	EX_alaleu(e)	0	EX_btn(e)	0	EX_alaasp(e)	-0.0594719
EX_alagly(e)	0	EX_alathr(e)	0	EX_ca2(e)	-0.000496385	EX_alagln(e)	0
EX_alahis(e)	0	EX_arbt(e)	0	EX_cd2(e)	0	EX_alaglu(e)	0
EX_alaleu(e)	0	EX_arg_L(e)	-0.0387705	EX_cgly(e)	0	EX_alagly(e)	0
EX_alathr(e)	0	EX_asn_L(e)	-0.0196687	EX_cholate(e)	0	EX_alahis(e)	0
EX_arbt(e)	-0.0417328	EX_asp_L(e)	-0.1	EX_chtbs(e)	0	EX_alaleu(e)	0
EX_arg_L(e)	0.0791367	EX_biomass(e)	0.0838105	EX_cl(e)	-0.000496385	EX_alathr(e)	0
EX_asn_L(e)	-0.1	EX_btn(e)	0	EX_co2(e)	0.698528	EX_arbt(e)	0
EX_asp_L(e)	0.0889011	EX_ca2(e)	-0.00065451	EX_cobalt2(e)	-0.000496385	EX_arg_L(e)	-0.034512
EX_biomass(e)	0	EX_cd2(e)	0	EX_cu2(e)	-0.000496385	EX_asn_L(e)	-0.0179512
EX_btn(e)	-0.000694265	EX_cgly(e)	0	EX_cys_L(e)	-0.00664856	EX_asp_L(e)	-0.1
EX_ca2(e)	0	EX_cholate(e)	0	EX_dextrin(e)	0	EX_biomass(e)	0.0764924
EX_cd2(e)	-0.00929895	EX_chtbs(e)	0	EX_dgchol(e)	0	EX_btn(e)	0
EX_cgly(e)	0	EX_cl(e)	-0.00065451	EX_dsT_antigen(e)	0	EX_ca2(e)	-0.00059736
EX_cholate(e)	0	EX_co2(e)	0.428562	EX_etoh(e)	0.0253917	EX_cd2(e)	0
EX_chtbs(e)	-0.000694265	EX_cobalt2(e)	-0.00065451	EX_fe2(e)	-0.000496385	EX_cgly(e)	0
EX_cl(e)	0.719576	EX_cu2(e)	-0.00065451	EX_fe3(e)	-0.000496385	EX_cholate(e)	0
EX_co2(e)	-0.000694265	EX_cys_L(e)	-0.00876648	EX_fol(e)	0	EX_chtbs(e)	0
EX_cobalt2(e)	-0.000694265	EX_dextrin(e)	0	EX_for(e)	0.0253917	EX_cl(e)	-0.00059736
EX_cu2(e)	0	EX_dgchol(e)	0	EX_fru(e)	0	EX_co2(e)	0.660783
EX_cys_L(e)	0	EX_dsT_antigen(e)	0	EX_fuc_L(e)	0	EX_cobalt2(e)	-0.00059736
EX_dextrin(e)	0	EX_etoh(e)	0.0346448	EX_gal(e)	0	EX_cu2(e)	-0.00059736
EX_dgchol(e)	0	EX_fe2(e)	-0.00065451	EX_gcald(e)	0	EX_cys_L(e)	-0.00800101
EX_dsT_antigen(e)	0.0376589	EX_fe3(e)	-0.00065451	EX_gchola(e)	0	EX_dextrin(e)	0
EX_etoh(e)	-0.00138853	EX_fol(e)	0	EX_glc_D(e)	0	EX_dgchol(e)	0
EX_fe2(e)	0	EX_for(e)	0.0346448	EX_glcur(e)	0	EX_dsT_antigen(e)	0
EX_fe3(e)	0	EX_fru(e)	0	EX_gln_L(e)	0	EX_etoh(e)	0.0334694
EX_fol(e)	0.0376589	EX_fuc_L(e)	0	EX_glu_L(e)	-0.034787	EX_fe2(e)	-0.00059736
EX_for(e)	0	EX_gal(e)	0	EX_gly(e)	0	EX_fe3(e)	-0.00059736
EX_fru(e)	0	EX_gcald(e)	0	EX_glyasn(e)	0	EX_fol(e)	0
EX_fuc_L(e)	0	EX_gchola(e)	0	EX_glyasp(e)	-0.0351919	EX_for(e)	0.0334694
EX_gal(e)	0	EX_glc_D(e)	0	EX_glyc(e)	0	EX_fru(e)	0
EX_gcald(e)	0	EX_glcur(e)	0	EX_glyc3p(e)	0	EX_fuc_L(e)	0
EX_gchola(e)	0	EX_gln_L(e)	-0.0391885	EX_glycys(e)	0	EX_gal(e)	0
EX_glc_D(e)	0	EX_glu_L(e)	0	EX_glygln(e)	0	EX_gcald(e)	0
EX_glcur(e)	0	EX_gly(e)	0	EX_glyglu(e)	0	EX_gchola(e)	0
EX_gln_L(e)	0	EX_glyasn(e)	0	EX_glyleu(e)	0	EX_glc_D(e)	0
EX_glu_L(e)	-0.1	EX_glyasp(e)	-0.0759723	EX_glymet(e)	0	EX_glcur(e)	0
EX_gly(e)	-0.1	EX_glyc(e)	0	EX_glyphe(e)	-0.0114768	EX_gln_L(e)	0
EX_glyasn(e)	-0.1	EX_glyc3p(e)	0	EX_glypro(e)	0	EX_glu_L(e)	-0.0376003
EX_glyasp(e)	0	EX_glycys(e)	0	EX_glytyr(e)	-0.00853326	EX_gly(e)	0
EX_glyc(e)	0	EX_glygln(e)	0	EX_h(e)	3.05865	EX_glyasn(e)	0
EX_glyc3p(e)	0	EX_glyglu(e)	0	EX_h2o(e)	-1.09595	EX_glyasp(e)	-0.0443849
EX_glycys(e)	0	EX_glyleu(e)	0	EX_hg2(e)	0	EX_glyc(e)	0
EX_glygln(e)	-0.0567871	EX_glymet(e)	0	EX_his_L(e)	-0.00588735	EX_glyc3p(e)	0
EX_glyglu(e)	-0.0389974	EX_glyphe(e)	0	EX_hxan(e)	0	EX_glycys(e)	0
EX_glyleu(e)	-0.0139708	EX_glypro(e)	0	EX_ile_L(e)	0	EX_glygln(e)	0
EX_glymet(e)	-0.016052	EX_glytyr(e)	0	EX_inulin(e)	0	EX_glyglu(e)	0
EX_glyphe(e)	0	EX_h(e)	3.93228	EX_k(e)	-0.000496385	EX_glyleu(e)	0
EX_glypro(e)	-0.1	EX_h2o(e)	-1.22443	EX_kesto(e)	0	EX_glymet(e)	0
EX_glytyr(e)	4.35327	EX_hg2(e)	0	EX_kestopt(e)	0	EX_glyphe(e)	0
EX_h(e)	-0.568208	EX_his_L(e)	-0.00776278	EX_kestottr(e)	0	EX_glypro(e)	0
EX_h2o(e)	0	EX_hxan(e)	0	EX_lac_L(e)	1.57072	EX_glytyr(e)	-0.0240806
EX_hg2(e)	-0.00823429	EX_ile_L(e)	0	EX_lcts(e)	0	EX_h(e)	3.54696
EX_his_L(e)	0	EX_inulin(e)	0	EX_leu_L(e)	-0.0278823	EX_h2o(e)	-1.589
EX_hxan(e)	0	EX_k(e)	-0.00065451	EX_lys_L(e)	-0.0212013	EX_hg2(e)	0
EX_ile_L(e)	0	EX_kesto(e)	0	EX_malt(e)	0	EX_his_L(e)	-0.00708496
EX_inulin(e)	-0.000694265	EX_kestopt(e)	0	EX_malthx(e)	0	EX_hxan(e)	0
EX_k(e)	0	EX_kestottr(e)	0	EX_malttr(e)	0	EX_ile_L(e)	0
EX_kesto(e)	0	EX_lac_L(e)	1.65162	EX_melib(e)	0	EX_inulin(e)	0
EX_kestopt(e)	0	EX_lcts(e)	0	EX_met_D(e)	0	EX_k(e)	-0.00059736
EX_kestottr(e)	1.44468	EX_leu_L(e)	-0.0367643	EX_met_L(e)	0	EX_kesto(e)	0
EX_lac_L(e)	-1	EX_lys_L(e)	-0.027955	EX_metala(e)	0	EX_kestopt(e)	0
EX_lcts(e)	0	EX_malt(e)	0	EX_metsox_R_L(e)	0	EX_kestottr(e)	0
EX_leu_L(e)	-0.029653	EX_malthx(e)	0	EX_metsox_S_L(e)	-0.00998881	EX_lac_L(e)	1.62683
EX_lys_L(e)	0	EX_malttr(e)	0	EX_mg2(e)	-0.000496385	EX_lcts(e)	0
EX_malt(e)	0	EX_melib(e)	0	EX_mn2(e)	-0.000496385	EX_leu_L(e)	-0.0335542
EX_malthx(e)	0	EX_met_D(e)	0	EX_na1(e)	0	EX_lys_L(e)	-0.025514
EX_malttr(e)	0	EX_met_L(e)	0	EX_nac(e)	-0.00099277	EX_malt(e)	0
EX_melib(e)	0	EX_metala(e)	0	EX_nh4(e)	0.13303	EX_malthx(e)	0
EX_met_D(e)	0	EX_metsox_R_L(e)	0	EX_ni2(e)	0	EX_malttr(e)	0
EX_met_L(e)	0	EX_metsox_S_L(e)	-0.0131708	EX_o2(e)	0	EX_melib(e)	0
EX_metala(e)	0	EX_mg2(e)	-0.00065451	EX_oxa(e)	0	EX_met_D(e)	0
EX_metsox_R_L(e)	0	EX_mn2(e)	-0.00065451	EX_pb(e)	0	EX_met_L(e)	0
EX_metsox_S_L(e)	-0.000694265	EX_na1(e)	0	EX_phe_L(e)	0	EX_metala(e)	0
EX_mg2(e)	-0.000694265	EX_nac(e)	-0.001	EX_pi(e)	-0.0744113	EX_metsox_R_L(e)	0
EX_mn2(e)	0	EX_nh4(e)	0.645858	EX_pnto_R(e)	-0.00099277	EX_metsox_S_L(e)	-0.0120207
EX_na1(e)	-0.001	EX_ni2(e)	0	EX_ppi(e)	0	EX_mg2(e)	-0.00059736
EX_nac(e)	0.57226	EX_o2(e)	0	EX_pro_L(e)	0	EX_mn2(e)	-0.00059736
EX_nh4(e)	0	EX_oxa(e)	0	EX_raffin(e)	0	EX_na1(e)	0
EX_ni2(e)	0	EX_pb(e)	0	EX_rib_D(e)	0	EX_nac(e)	-0.001
EX_o2(e)	0	EX_phe_L(e)	-0.0151328	EX_ribflv(e)	-0.00099277	EX_nh4(e)	0.652136
EX_oxa(e)	0	EX_pi(e)	-0.704856	EX_salcn(e)	0	EX_ni2(e)	0
EX_pb(e)	0	EX_pnto_R(e)	-0.001	EX_ser_L(e)	-0.1	EX_o2(e)	0
EX_phe_L(e)	-0.104075	EX_ppi(e)	0.30337	EX_so4(e)	-0.000496385	EX_oxa(e)	0
EX_pi(e)	-0.001	EX_pro_L(e)	0	EX_stys(e)	0	EX_pb(e)	0
EX_pnto_R(e)	0	EX_raffin(e)	0	EX_succ(e)	0	EX_phe_L(e)	0
EX_ppi(e)	0	EX_rib_D(e)	0	EX_sucr(e)	0	EX_pi(e)	-0.089548
EX_pro_L(e)	0	EX_ribflv(e)	-0.001	EX_taur(e)	0	EX_pnto_R(e)	-0.001
EX_pydam(e)	0	EX_salcn(e)	0	EX_tchola(e)	0	EX_ppi(e)	0
EX_pydx(e)	-0.001	EX_ser_L(e)	-0.1	EX_tdchola(e)	0	EX_pro_L(e)	0
EX_pydxn(e)	0	EX_so4(e)	-0.00065451	EX_thf(e)	0	EX_raffin(e)	0
EX_raffin(e)	-0.1	EX_stys(e)	0	EX_thm(e)	0	EX_rib_D(e)	0
EX_rib_D(e)	-0.000694265	EX_succ(e)	0	EX_thr_L(e)	-0.0336373	EX_ribflv(e)	-0.001
EX_ribflv(e)	0	EX_sucr(e)	0	EX_tre(e)	0	EX_salcn(e)	0
EX_salcn(e)	0.0164938	EX_taur(e)	0	EX_trp_L(e)	-0.00350592	EX_ser_L(e)	-0.1
EX_ser_L(e)	0	EX_tchola(e)	0	EX_tyr_L(e)	0	EX_so4(e)	-0.00059736
EX_so4(e)	0	EX_tdchola(e)	0	EX_ura(e)	-0.01	EX_stys(e)	0
EX_stys(e)	0	EX_thf(e)	0	EX_urea(e)	0	EX_succ(e)	0
EX_succ(e)	0	EX_thm(e)	0	EX_val_L(e)	-0.0261623	EX_sucr(e)	0
EX_sucr(e)	0	EX_thr_L(e)	-0.0443525	EX_xan(e)	0	EX_taur(e)	0
EX_taur(e)	0	EX_tre(e)	0	EX_zn2(e)	-0.000496385	EX_tchola(e)	0
EX_tchola(e)	-0.0470465	EX_trp_L(e)	-0.00462274	F6PE4PL	1000	EX_tdchola(e)	0
EX_tdchola(e)	0	EX_tyr_L(e)	-0.0112516	FACOAL140	0	EX_thf(e)	0
EX_thf(e)	-0.00490352	EX_ura(e)	-0.01	FACOAL160	0	EX_thm(e)	0
EX_thm(e)	0.088065	EX_urea(e)	0	FACOAL161	0	EX_thr_L(e)	-0.0404798
EX_thr_L(e)	-0.01	EX_val_L(e)	-0.0348054	FACOAL180	0	EX_tre(e)	0
EX_tre(e)	0	EX_xan(e)	0	FACOAL181	0	EX_trp_L(e)	-0.00421909
EX_trp_L(e)	0	EX_zn2(e)	-0.00065451	FACOALAI15	0	EX_tyr_L(e)	0
EX_tyr_L(e)	0	F6PE4PL	1000	FACOALAI17	0	EX_ura(e)	-0.01
EX_ura(e)	-0.000694265	FACOAL140	0	FACOALI14	0	EX_urea(e)	0
EX_urea(e)	1000	FACOAL160	0	FACOALI15	0	EX_val_L(e)	-0.031679
EX_val_L(e)	0	FACOAL161	0	FACOALI16	0	EX_xan(e)	0
EX_xan(e)	0	FACOAL180	0	FACOALI17	0	EX_zn2(e)	-0.00059736
EX_zn2(e)	0	FACOAL181	0	FBA	0	F6PE4PL	1000
F6PE4PL	0	FACOALAI15	0	FBA2	0	FACOAL140	0
FACOAL140	0	FACOALAI17	0	FBA3	0	FACOAL160	0
FACOAL160	0	FACOALI14	0	FE2abc	0.000496385	FACOAL161	0
FACOAL161	0	FACOALI15	0	FE3abc	0.000496385	FACOAL180	0
FACOAL180	0	FACOALI16	0	FERO	0	FACOAL181	0
FACOAL181	0	FACOALI17	0	FICYTCOX	0	FACOALAI15	0
FACOALAI15	0	FBA	0	FMNAT	0.000496385	FACOALAI17	0
FACOALAI17	0	FBA2	0	FMNRx2	0	FACOALI14	0
FACOALI14	0	FBA3	0	FOLD3	0	FACOALI15	0
FACOALI15	0	FE2abc	0.00065451	FOLte	0	FACOALI16	0
FACOALI16	0	FE3abc	0.00065451	FORt2r	-0.0253917	FACOALI17	0
FACOALI17	0.00138853	FERO	0	FPGS	0	FBA	0
FBA	0	FFSD	0	FPGS7	0	FBA2	0
FBA2	0	FICYTCOX	0	FPGS_tm	0	FBA3	0
FBA3	0	FMNAT	0.00065451	FRD2	1000	FE2abc	0.00059736
FE2abc	0.000694265	FMNRx2	0	FRD3	0	FE3abc	0.00059736
FE3abc	0.000694265	FOLD3	0	FRD7	0	FERO	0
FERO	0	FOLte	0	FRDOr	0	FICYTCOX	0
FICYTCOX	0	FORt2r	-0.0346448	FRUt2r	0	FMNAT	0.00059736
FMNAT	0	FPGS	0	FT	0.005878	FMNRx2	0
FMNRx2	-0.0376589	FPGS7	0	FTHFCL	0	FOLD3	0
FOLD3	0	FPGS_tm	0	FTHFL	0.0180782	FOLte	0
FOLte	0	FRD2	0	FUCt2_1	0	FORt2r	-0.0334694
FORt2r	0	FRD3	0	FUM	0.122649	FPGS	0
FPGS	0	FRD7	0	G1PACT	0.011756	FPGS7	0
FPGS7	0	FRDOr	0	G3PD1	1000	FPGS_tm	0
FPGS_tm	0	FRUt2r	0	G3PD2	-1000	FRD2	1000
FRD2	0	FT	0.00775046	G5SADs	0.0136933	FRD3	0
FRD3	0	FTHFCL	0	G5SDr	0.00502852	FRD7	0
FRD7	0.00822122	FTHFL	0.0273316	G6PBDH	0	FRDOr	0
FRDOr	0	FUCt2_1	0	G6PDA	999.911	FRUt2r	0
FRUt2r	0.513232	FUM	1000	G6PDH2r	0	FT	0.00707371
FT	0	G1PACT	0.0155009	G6PI	1000	FTHFCL	0
FTHFL	0.00669843	G3PD1	1000	G6PI3	1000	FTHFL	0.0239845
FUCt2_1	0.0164424	G3PD2	-1000	GALASE_OGLYCAN1e	0	FUCt2_1	0
FUM	1000	G5SADs	0.0180553	GALASE_OGLYCAN2e	0	FUM	0.553225
G1PACT	-1000	G5SDr	0.00344484	GALASE_OGLYCAN3e	0	G1PACT	0.0141474
G3PD1	0.019152	G6PBDH	1000	GALK	0.7	G3PD1	-1000
G3PD2	0.00304669	G6PDA	0.464499	GALNACASE_OGLYCAN1e	0	G3PD2	1000
G5SADs	-1000	G6PDH2r	-1000	GALNACASE_OGLYCAN2e	0	G5SADs	0.0164788
G5SDr	999.867	G6PI	1.44	GALNACASE_OGLYCAN3e	0	G5SDr	0
G6PBDH	1000	G6PI3	-998.56	GALS3	0	G6PBDH	-1.08
G6PDA	0	GALASE_OGLYCAN1e	0	GALT	-999.3	G6PDA	1000
G6PDH2r	1000	GALASE_OGLYCAN2e	0	GALU	999.3	G6PDH2r	1.08
G6PI	0	GALASE_OGLYCAN3e	0	GALabc	0	G6PI	-1000
G6PI3	0	GALK	0.96	GALt2_2	0	G6PI3	-998.92
GALASE_OGLYCAN1e	0	GALNACASE_OGLYCAN1e	0	GAPD	1.27486	GALASE_OGLYCAN1e	0
GALASE_OGLYCAN2e	1	GALNACASE_OGLYCAN2e	0	GARFTi	0	GALASE_OGLYCAN2e	0
GALASE_OGLYCAN3e	0	GALNACASE_OGLYCAN3e	0	GART	0.0180782	GALASE_OGLYCAN3e	0
GALK	0	GALS3	0	GCALDD	0	GALK	0.54
GALNACASE_OGLYCAN1e	0	GALT	-999.04	GCALDt	0	GALNACASE_OGLYCAN1e	0
GALNACASE_OGLYCAN2e	0	GALU	999.04	GCCb	0	GALNACASE_OGLYCAN2e	0
GALNACASE_OGLYCAN3e	-999	GALabc	0	GCCc	0	GALNACASE_OGLYCAN3e	0
GALS3	999	GAPD	1.75376	GCDCHOLBHSe	0	GALS3	0
GALT	0.259843	GARFTi	0	GCHOLBHSe	0	GALT	-999.46
GALU	-0.259843	GART	0.0273316	GF6PTA	999.923	GALU	999.46
GALabc	1.82342	GCALDD	0	GHMT2r	0.000746669	GALabc	0
GAPD	0.0296598	GCALDt	0	GK2	0.0140376	GALt2_2	0
GARFTi	0	GCCb	0	GLCNACASE_OGLYCAN1e	0	GAPD	1.46862
GART	0	GCCc	0	GLCNACASE_OGLYCAN2e	0	GARFTi	0
GCALDD	0	GCDCHOLBHSe	0	GLCNACASE_OGLYCAN3e	0	GART	0.0239845
GCALDt	0	GCHOLBHSe	0	GLCNACASE_OGLYCAN4e	0	GCALDD	0
GCDCHOLBHSe	0	GF6PTA	0	GLCNACASE_OGLYCAN5e	0	GCALDt	0
GCHOLBHSe	0	GHMT2r	0.00129354	GLCNACASE_OGLYCAN6e	0	GCCb	0
GF6PTA	999.883	GK2	0.0188183	GLCP3	0	GCCc	0
GHMT2r	-0.452479	GLCNACASE_OGLYCAN1e	0	GLCURt2r	0	GCDCHOLBHSe	0
GK1	0.0200221	GLCNACASE_OGLYCAN2e	0	GLGC	0	GCHOLBHSe	0
GLCNACASE_OGLYCAN1e	0	GLCNACASE_OGLYCAN3e	0	GLKKpppi	0.7	GF6PTA	999.474
GLCNACASE_OGLYCAN2e	0	GLCNACASE_OGLYCAN4e	0	GLNS	0	GHMT2r	0.00109328
GLCNACASE_OGLYCAN3e	0	GLCNACASE_OGLYCAN5e	0	GLNSP1	0	GK1	1000
GLCNACASE_OGLYCAN4e	0	GLCNACASE_OGLYCAN6e	0	GLNSP2	0	GK2	-999.983
GLCNACASE_OGLYCAN5e	0	GLCP3	0	GLNSP3	0	GLCNACASE_OGLYCAN1e	0
GLCNACASE_OGLYCAN6e	0	GLCURt2r	0	GLNt2r	0	GLCNACASE_OGLYCAN2e	0
GLCP3	0	GLGC	0	GLU5K	0.00502852	GLCNACASE_OGLYCAN3e	0
GLCURt2r	0	GLKKpppi	0.48	GLUDy	-1000	GLCNACASE_OGLYCAN4e	0
GLCabc	0	GLNS	0	GLUOX	1000	GLCNACASE_OGLYCAN5e	0
GLGC	1	GLNSP1	0	GLUPRT	0.0180782	GLCNACASE_OGLYCAN6e	0
GLKKpppi	0	GLNSP2	0	GLUR	-0.005878	GLCP3	0
GLNSP1	0	GLNSP3	0	GLUSy	0	GLCURt2r	0
GLNSP2	0	GLNt2r	0.0391885	GLUTRS	0	GLGC	0
GLNSP3	0	GLU5K	0.00344484	GLUt2r	0.034787	GLKKpppi	0.54
GLNt2r	0	GLUDy	-999.904	GLXCL	0	GLNS	0
GLU5K	0.00304669	GLUOX	0.0564038	GLXO1	0	GLNSP1	0
GLUDy	-999.854	GLUPRT	0.0273316	GLYASN1c	0	GLNSP2	0
GLUOX	1000	GLUR	-0.00775046	GLYASNabc	0	GLNSP3	0
GLUPRT	0.0296598	GLUSy	0	GLYASP1c	0.0351919	GLNt2r	0
GLUR	-0.00822122	GLUTRS	0	GLYASPabc	0.0351919	GLU5K	0
GLUSy	0	GLUt2r	0	GLYCLTDxr	0	GLUDy	-1000
GLUTRS	0	GLXCL	0	GLYCYSabc	0	GLUOX	1000
GLUt2r	0	GLXO1	0	GLYGLN1c	0	GLUPRT	0.0239845
GLXCL	0	GLYASN1c	0	GLYGLNabc	0	GLUR	-0.00707371
GLXO1	0	GLYASNabc	0	GLYGLU1c	0	GLUSy	0.428587
GLYASN1c	0.1	GLYASP1c	0.0759723	GLYGLUabc	0	GLUTRS	0
GLYASNabc	0.1	GLYASPabc	0.0759723	GLYK	0	GLUt2r	0.0376003
GLYASP1c	0.1	GLYCLTDxr	0	GLYLEUHYDROc	0	GLXCL	0
GLYASPabc	0.1	GLYCYSabc	0	GLYLEUPEPT1tc	0	GLXO1	0
GLYC3Pabc	0	GLYGLN1c	0	GLYMET1c	0	GLYASN1c	0
GLYCLTDxr	0	GLYGLNabc	0	GLYMETabc	0	GLYASNabc	0
GLYCYSabc	0	GLYGLU1c	0	GLYPHEHYc	0.0114768	GLYASP1c	0.0443849
GLYGLN1c	0	GLYGLUabc	0	GLYPHEabc	0.0114768	GLYASPabc	0.0443849
GLYGLNabc	0.0567871	GLYK	0	GLYPROPRO1c	0	GLYCLTDxr	0
GLYGLU1c	0.0567871	GLYLEUHYDROc	0	GLYPROabc	0	GLYCYSabc	0
GLYGLUabc	0	GLYLEUPEPT1tc	0	GLYTYR1c	0.00853326	GLYGLN1c	0
GLYK	0.0389974	GLYMET1c	0	GLYTYRabc	0.00853326	GLYGLNabc	0
GLYLEUHYDROc	0.0389974	GLYMETabc	0	GLYt2r	0	GLYGLU1c	0
GLYLEUPEPT1tc	0.0139708	GLYPHEHYc	0	GMPS2	0.0140376	GLYGLUabc	0
GLYMET1c	0.0139708	GLYPHEabc	0	GND	0	GLYK	0
GLYMETabc	0.016052	GLYPROPRO1c	0	GNK	0	GLYLEUHYDROc	0
GLYPHEHYc	0.016052	GLYPROabc	0	GNNUC	0	GLYLEUPEPT1tc	0
GLYPHEabc	0	GLYTYR1c	0	GPDDA1	0	GLYMET1c	0
GLYPROPRO1c	0	GLYTYRabc	0	GPDDA2	0	GLYMETabc	0
GLYPROabc	0.1	GLYt2r	0	GPDDA4	0	GLYPHEHYc	0
GLYTYR1c	0.1	GMPS2	0.0188183	GRTT	0.005878	GLYPHEabc	0
GLYTYRabc	0.1	GND	0	GTPCI	0	GLYPROPRO1c	0
GLYt2r	0.0200221	GNNUC	0	GTPCII	0	GLYPROabc	0
GMPS2	0	GPDDA1	0	GTPDPK	0	GLYTYR1c	0.0240806
GND	0	GPDDA2	0	GUAPRT	0	GLYTYRabc	0.0240806
GNK	0	GPDDA4	0	H2CO3D	0.0180782	GLYt2r	0
GPDDA1	0	GRTT	0.00775046	H2Ot	1.09595	GMPS2	0.0170878
GPDDA2	0	GTPCI	0	HEX1	0	GND	0
GPDDA4	0.00822122	GTPCII	0.00030902	HEX4	0	GNNUC	0
GRTT	0	GTPDPK	0	HEX7	0	GPDDA1	0
GTPCII	0.000388529	GUAPRT	0	HG2abc	0	GPDDA2	0
GTPDPK	0	H2CO3D	0.0273316	HISTD	0	GPDDA4	0
GUAPRT	0	H2Ot	1.22443	HISTDOX	0	GRTT	0.00707371
GUI1	0.0296598	HEX1	0	HISTLOX	0	GTPCI	0
GUI2	0.568208	HEX4	0	HISTP	0	GTPCII	0.000194719
H2CO3D	0	HEX7	0	HISt2r	0.00588735	GTPDPK	0
H2Ot	0	HG2abc	0	HKt	0.000496385	GUAPRT	0
HEX1	0	HISTD	0	HMPK1	0	H2CO3D	0.0239845
HEX4	0	HISTDOX	0	HPPK	0	H2Ot	1.589
HEX7	0	HISTLOX	0	HPPK2	0	HEX1	0
HG2abc	0	HISTP	0	HSDx	1000	HEX4	0
HISTD	0	HISt2r	0.00776278	HSDy	-1000	HEX7	0
HISTDOX	0	HKt	0.00065451	HSERTA	0	HG2abc	0
HISTLOX	0.00823429	HMPK1	0	HSK	0	HISTD	0
HISTP	0.000694265	HPPK	0	HSST	0	HISTDOX	0
HISt2r	0	HSDx	-0.0280134	HSTPTr	0	HISTLOX	0
HKt	0	HSDy	0.0280134	HXPRT	0	HISTP	0
HMPK1	0	HSERTA	0	HYXNt	0	HISt2r	0.00708496
HPPK	999.479	HSK	0	ICDHy	0	HKt	0.00059736
HSDx	-999.479	HSTPTr	0	IG3PS	0	HMPK1	0
HSDy	0	HXPRT	0	IGPDH	0	HPPK	0
HSERTA	0	ICDHy	0	IGPS	0	HSDx	1000
HSK	0	IG3PS	0	ILETA	-0.0179596	HSDy	-1000
HSTPTr	0	IGPDH	0	ILEt2r	0	HSERTA	0
HXPRT	0	ILETA	-0.0236807	IMACTD	0	HSK	0
ILETA	0	ILEt2r	0	IMPC	-0.0180782	HSST	0
ILEt2r	0	IMACTD	0	IMPD	0.0140376	HSTPTr	0
IMACTD	0	IMPC	-0.0273316	INSH	0	HXPRT	0
IMPC	-0.025119	IMPD	0.0188183	INULINASE	0	ICDHy	0
IMPD	0	INSH	0	INULINabc	0	IG3PS	0
INULINASE	0	INULINASE	0	IPDPS	0	IGPDH	0
INULINabc	-0.0296598	INULINabc	0	IPDPS2	0.05878	IGPS	0
IPDPS	0.0200221	IPDPS	0.0775046	IPDPUPT	0.005878	ILETA	-0.0216129
IPDPS2	0	IPDPS2	0	IPMDr	0	ILEt2r	0
IPDPUPT	0	IPDPUPT	0.00775046	KARA1	0	IMACTD	0
IPMDr	0	IPMDr	0	KARA2	0.0179596	IMPC	-0.0239845
IPPMIa	0.0822122	KARA1	0	KARA3	0	IMPD	0.0170878
IPPMIb	0	KARA2	0.0236807	KESTOASEe	0	INSH	0
ISOMALT	0.00822122	KARA3	0	KESTOPTASEe	0	INULINASE	0
KARA1	0	KESTOASEe	0	KESTOTTRASEe	0	INULINabc	0
KARA2	-0.0369802	KESTOPTASEe	0	L2A6ODs	0	IPDPS	0
KARA3	0.025119	KESTOTTRASEe	0	LACZ	0.7	IPDPS2	0.0707371
KESTOASEe	0	L2A6ODs	0	LARGNAT	0	IPDPUPT	0.00707371
KESTOPTASEe	0	LACZ	0.48	LCARS	0.7	IPMDr	0
KESTOTTRASEe	0	LARGNAT	0	LDH_L	-1.57072	KARA1	0
L2A6ODs	0	LCARS	0	LEUTA	0	KARA2	0.0216129
LACZ	0	LDH_L	-1.65162	LEUt2r	0.0278823	KARA3	0
LARGNAT	1	LEUTA	0	LPAMS	0.0179596	KESTOASEe	0
LCARS	0	LEUt2r	0.0367643	LPLIPAL1A120	0	KESTOPTASEe	0
LDH_L	0	LPAMS	0	LPLIPAL1A140	0	KESTOTTRASEe	0
LEUTA	-1.44433	LPLIPAL1A120	0	LPLIPAL1A141	0	L2A6ODs	0
LEUt2r	0	LPLIPAL1A140	0	LPLIPAL1A160	0	LACZ	0.54
LPAMS	0	LPLIPAL1A141	0	LPLIPAL1A161	0	LARGNAT	0.0138115
LPLIPAL1A120	0.0620993	LPLIPAL1A160	0	LPLIPAL1A180	0	LCARS	0
LPLIPAL1A140	0	LPLIPAL1A161	0	LPLIPAL1A181	0	LDH_L	-1.62683
LPLIPAL1A141	0	LPLIPAL1A180	0	LPLIPAL1E120	0	LEUTA	0
LPLIPAL1A160	0	LPLIPAL1A181	0	LPLIPAL1E140	0	LEUt2r	0.0335542
LPLIPAL1A161	0	LPLIPAL1E120	0	LPLIPAL1E141	0	LPAMS	0.0216129
LPLIPAL1A180	0	LPLIPAL1E140	0	LPLIPAL1E160	0	LPLIPAL1A120	0
LPLIPAL1A181	0	LPLIPAL1E141	0	LPLIPAL1E161	0	LPLIPAL1A140	0
LPLIPAL1E120	0	LPLIPAL1E160	0	LPLIPAL1E180	0	LPLIPAL1A141	0
LPLIPAL1E140	0	LPLIPAL1E161	0	LPLIPAL1E181	0	LPLIPAL1A160	0
LPLIPAL1E141	0	LPLIPAL1E180	0	LPLIPAL1G120	0	LPLIPAL1A161	0
LPLIPAL1E160	0	LPLIPAL1E181	0	LPLIPAL1G140	0	LPLIPAL1A180	0
LPLIPAL1E161	0	LPLIPAL1G120	0	LPLIPAL1G141	0	LPLIPAL1A181	0
LPLIPAL1E180	0	LPLIPAL1G140	0	LPLIPAL1G160	0	LPLIPAL1E120	0
LPLIPAL1E181	0	LPLIPAL1G141	0	LPLIPAL1G161	0	LPLIPAL1E140	0
LPLIPAL1G120	0	LPLIPAL1G160	0	LPLIPAL1G180	0	LPLIPAL1E141	0
LPLIPAL1G140	0	LPLIPAL1G161	0	LPLIPAL1G181	0	LPLIPAL1E160	0
LPLIPAL1G141	0	LPLIPAL1G180	0	LPLIPAL2A120	0	LPLIPAL1E161	0
LPLIPAL1G160	0	LPLIPAL1G181	0	LPLIPAL2A140	0	LPLIPAL1E180	0
LPLIPAL1G161	0	LPLIPAL2A120	0	LPLIPAL2A141	0	LPLIPAL1E181	0
LPLIPAL1G180	0	LPLIPAL2A140	0	LPLIPAL2A160	0	LPLIPAL1G120	0
LPLIPAL1G181	0	LPLIPAL2A141	0	LPLIPAL2A161	0	LPLIPAL1G140	0
LPLIPAL2A120	0	LPLIPAL2A160	0	LPLIPAL2A180	0	LPLIPAL1G141	0
LPLIPAL2A140	0	LPLIPAL2A161	0	LPLIPAL2A181	0	LPLIPAL1G160	0
LPLIPAL2A141	0	LPLIPAL2A180	0	LPLIPAL2E120	0	LPLIPAL1G161	0
LPLIPAL2A160	0	LPLIPAL2A181	0	LPLIPAL2E140	0	LPLIPAL1G180	0
LPLIPAL2A161	0	LPLIPAL2E120	0	LPLIPAL2E141	0	LPLIPAL1G181	0
LPLIPAL2A180	0	LPLIPAL2E140	0	LPLIPAL2E160	0	LPLIPAL2A120	0
LPLIPAL2A181	0	LPLIPAL2E141	0	LPLIPAL2E161	0	LPLIPAL2A140	0
LPLIPAL2E120	0	LPLIPAL2E160	0	LPLIPAL2E180	0	LPLIPAL2A141	0
LPLIPAL2E140	0	LPLIPAL2E161	0	LPLIPAL2E181	0	LPLIPAL2A160	0
LPLIPAL2E141	0	LPLIPAL2E180	0	LPLIPAL2G120	0	LPLIPAL2A161	0
LPLIPAL2E160	0	LPLIPAL2E181	0	LPLIPAL2G140	0	LPLIPAL2A180	0
LPLIPAL2E161	0	LPLIPAL2G120	0	LPLIPAL2G141	0	LPLIPAL2A181	0
LPLIPAL2E180	0	LPLIPAL2G140	0	LPLIPAL2G160	0	LPLIPAL2E120	0
LPLIPAL2E181	0	LPLIPAL2G141	0	LPLIPAL2G161	0	LPLIPAL2E140	0
LPLIPAL2G120	0	LPLIPAL2G160	0	LPLIPAL2G180	0	LPLIPAL2E141	0
LPLIPAL2G140	0	LPLIPAL2G161	0	LPLIPAL2G181	0	LPLIPAL2E160	0
LPLIPAL2G141	0	LPLIPAL2G180	0	LYSt2r	0.0212013	LPLIPAL2E161	0
LPLIPAL2G160	0	LPLIPAL2G181	0	L_AROND	-1000	LPLIPAL2E180	0
LPLIPAL2G161	0	LYSt2r	0.027955	L_ARONR	1000	LPLIPAL2E181	0
LPLIPAL2G180	0	L_LACD2	0	L_LACD2	0	LPLIPAL2G120	0
LPLIPAL2G181	0	L_LACD3	0	L_LACD3	0	LPLIPAL2G140	0
LYSt2r	0	L_LACDr	0	L_LACDr	0	LPLIPAL2G141	0
L_LACD2	0.029653	L_LACt2r	-1.65162	L_LACt2r	-1.57072	LPLIPAL2G160	0
L_LACD3	0	MADGBG	0	MADGBG	0	LPLIPAL2G161	0
L_LACDr	0	MALT	0	MALTHXabc	0	LPLIPAL2G180	0
L_LACt2r	-0.000347132	MALTHXabc	0	MALTTRabc	0	LPLIPAL2G181	0
MADGBG	-1.44468	MALTTRabc	0	MALTabc	0	LYSt2r	0.025514
MALTHXabc	0	MALTabc	0	MANA4	0	L_AROND	999.986
MALTTRabc	0	MANA4	0	MANTRabc	0	L_ARONR	-1000
MALTabc	0	MANTRabc	0	MBDGBG	0	L_LACD2	0
MANA4	0	MBDGBG	0	MDH	0.122649	L_LACD3	0
MANAO	0	MDH	1000	MECDPDH2	0.064658	L_LACDr	0
MANTRabc	0	MECDPDH2	0.0852551	MECDPS	0.064658	L_LACt2r	-1.62683
MBDGBG	0	MECDPS	0.0852551	MELIBabc	0	MADGBG	0
MDH	0.00669843	MELIBabc	0	MEPCT	0.064658	MALTHXabc	0
MECDPDH2	0.0904334	MEPCT	0.0852551	METALA1c	0	MALTTRabc	0
MECDPS	0.0904334	METALA1c	0	METALAabc	0	MALTabc	0
MELIBabc	0	METALAabc	0	METAT	0.000496385	MANA4	0
MEPCT	0.0904334	METAT	0.00065451	METDabc	0	MANTRabc	0
METALA1c	0	METDabc	0	METFR	1000	MBDGBG	0
METALAabc	0	METFR	1000	METS	0	MDH	0.553225
METAT	0.000694265	METS	0	METSOX1abc	0.00998881	MECDPDH2	0.0778108
METB1	0	METSOX1abc	0.0131708	METSOX2abc	0	MECDPS	0.0778108
METDabc	1000	METSOX2abc	0	METSOXR1r	0.00998881	MELIBabc	0
METFR	0	METSOXR1r	0.0131708	METabc	0	MEPCT	0.0778108
METS	0	METabc	0	MG2abc	0	METALA1c	0
METSOX1abc	0	MG2abc	0	MGt5	-0.000496385	METALAabc	0
METSOX2abc	0	MGt5	-0.00065451	MI1PP	0	METAT	0.00059736
METSOXR1r	0	MI1PP	0	MI3PP	0	METDabc	0
METabc	0	MI3PP	0	MI4PP	0	METFR	1000
MG2abc	-0.000694265	MI4PP	0	MNNH	0	METS	0
MGt5	0	MNNH	0	MNt2	0.000496385	METSOX1abc	0.0120207
MI1PP	0	MNt2	0.00065451	MOHMT	0	METSOX2abc	0
MI3PP	0	MOHMT	0.00030902	MTHFC	0	METSOXR1r	0.0120207
MI4PP	0	MTHFC	0	MTHFTe	0	METabc	0
MLTG1	0.000694265	MTHFTe	0	MTHPTGHM	0	MG2abc	0
MLTG2	0.000388529	MTHPTGHM	0	NACt2r	-0.00099277	MGt5	-0.00059736
MLTG3	-0.453912	NACt2r	-0.001	NADK	0.000496385	MI1PP	0
MLTG4	-0.453912	NADK	0.00065451	NADK2	0	MI3PP	0
MLTG5	0	NADK2	0	NADS1	0	MI4PP	0
MNNH	0	NADS1	0.00130902	NADS2	0.00099277	MNNH	0
MNt2	-0.001	NADS2	0	NAPRT	0.00099277	MNt2	0.00059736
MOHMT	0.000694265	NAPRT	0.001	NAt3_1	0.00099277	MOHMT	0.000194719
MTHFC	0	NAt3_1	0.001	NDPK1	1000	MTHFC	0
MTHFD	0	NDPK1	1000	NDPK2	-999.97	MTHFTe	0
MTHFTe	0.00138853	NDPK2	-999.96	NDPK3	1000	MTHPTGHM	0
MTHPTGHM	0.001	NDPK3	0.699974	NDPK4	1000	NACt2r	-0.001
NACt2r	0.001	NDPK4	-999.999	NDPK5	0.852367	NADK	0.00059736
NADK	1000	NDPK5	1000	NDPK6	-1000	NADK2	0
NADK2	-999.957	NDPK6	-1000	NDPK7	-1000	NADS1	0
NADS1	1000	NDPK7	-1000	NDPK8	-999.986	NADS2	0.00119472
NADS2	1000	NDPK8	1000	NDPK9	0	NAPRT	0.001
NAPRT	1.21362	NDPK9	0	NH4tb	-0.13303	NAt3_1	0.001
NAt3_1	-1000	NH4tb	-0.645858	NNATr	0.00099277	NDPK1	-999.976
NDPK1	-999.999	NNATr	0.00130902	NT5C	0	NDPK2	1000
NDPK2	-1000	NNDPR	0.00030902	NTD1	0	NDPK3	-999.922
NDPK3	0	NTPTP1	0	NTD10	0	NDPK4	-999.999
NDPK4	-0.57226	O2t	0	NTD11	0	NDPK5	1000
NDPK5	0.00138853	OAASr	0	NTD2	0	NDPK6	-1000
NDPK6	0.000388529	OBTFL	0	NTD3	0	NDPK7	1000
NDPK7	0	OCBT	-0.0146105	NTD4	0	NDPK8	-999.325
NDPK8	0	OHPBAT	0	NTD5	0	NDPK9	0
NDPK9	0	OMCDC	0	NTD5_a	0	NH4tb	-0.652136
NH4tb	0	OMPDC	0.0146105	NTD6	0	NNATr	0.00119472
NNAM	-0.0161053	ORNTA	0.0146105	NTD7	0	NNDPR	0.000194719
NNATr	0	ORNTAC	0	NTD8	0	NTPTP1	0
NNDPR	0	OROTPT	0.0146105	NTD9	0	O2t	0
NTPTP1	0.0161053	OXAte	0	NTPTP1	0	OBTFL	0
O2t	0.0161053	P5CRyr	-0.0180553	O2t	0	OCBT	-0.0124615
OAASr	0	PANTS	0.00030902	OAASr	0	OHPBAT	0
OBTFL	0.0161053	PAPPT2	0	OBTFL	0	OMCDC	0
OCBT	0	PAPPT3	0.00775046	OCBT	-0.00866474	OMPDC	0.0124615
OHPBAT	-0.019152	PBt	0	OHPBAT	0	ORNTA	0.0164788
OMCDC	0.000388529	PDHa	0.154022	OMCDC	0	ORNTAC	0.00401722
OMPDC	0	PDHbr	0.154022	OMPDC	0.00866474	OROTPT	0.0124615
ORNTA	0.00822122	PDHc	0.154022	ORNTA	0.00866474	OXAte	0
ORNTAC	0	PEPGLY	0.00775046	ORNTAC	0	P5CRyr	-0.0164788
OROTPT	0.425651	PFK	0	OROTPT	0.00866474	PANTS	0.000194719
OXAte	0.363552	PFK_2	0	OXAte	0	PAPPT2	0
P5CRyr	0.363552	PFL	0.0883809	P5CRyr	-0.0136933	PAPPT3	0.00707371
PANTS	0.00822122	PGAMT	-0.0155009	PANTS	0	PBt	0
PAPPT2	0	PGCDr	0	PAPPT2	0	PDHa	0.445169
PAPPT3	0.549725	PGI	1000	PAPPT3	0.005878	PDHbr	0.423556
PBt	-0.0164424	PGK	-1.75376	PBt	0	PDHc	0.423556
PDHa	0	PGLYCP	0	PDHa	0.498591	PEPGLY	0.00707371
PDHbr	-998	PGM	-1.75376	PDHbr	0.480631	PFK	0
PDHc	-1.82342	PGMT	0.96	PDHc	0.480631	PFK_2	0
PEPGLY	0	PGSA120	0	PEPGLY	0.005878	PFL	0.0808544
PFK_2	-1.82342	PGSA140	0	PFK	0	PGAMT	-0.0141474
PFL	1	PGSA141	0	PFK_2	0	PGCDr	0
PGAMT	0	PGSA160	0	PFL	0.061548	PGI	1000
PGCDr	0	PGSA161	0	PGAMT	-0.011756	PGK	-1.46862
PGI	0	PGSA180	0	PGCDr	0	PGLYCP	0
PGK	0	PGSA181	0	PGI	-998.6	PGM	-1.46862
PGLYCP	0	PGSAAI15	0	PGK	-1.27486	PGMT	0.54
PGM	0	PGSAAI17	0	PGLYCP	0	PGSA120	0
PGMT	0	PGSAI14	0	PGM	-1.27486	PGSA140	0
PGSA120	0	PGSAI15	0	PGMT	0.7	PGSA141	0
PGSA140	0	PGSAI16	0	PGSA120	0	PGSA160	0
PGSA141	0	PGSAI17	0	PGSA140	0	PGSA161	0
PGSA160	0	PHETA1	0	PGSA141	0	PGSA180	0
PGSA161	0	PHEt2r	0.0151328	PGSA160	0	PGSA181	0
PGSA180	0	PIt6b	0.704856	PGSA161	0	PGSAAI15	0
PGSA181	0	PKL	-997.208	PGSA180	0	PGSAAI17	0
PGSAAI15	0	PLPS	0.00065451	PGSA181	0	PGSAI14	0
PGSAAI17	0.104075	PMDPHT	0.00030902	PGSAAI15	0	PGSAI15	0
PGSAI14	-997.093	PMPK	0	PGSAAI17	0	PGSAI16	0
PGSAI15	0.000694265	PNTK	0.00130902	PGSAI14	0	PGSAI17	0
PGSAI16	0.000388529	PNTOt4	0.001	PGSAI15	0	PHETA1	-0.0138115
PGSAI17	0	PPA	0	PGSAI16	0	PIt6b	0.089548
PHETA1	0.00138853	PPAKr	0	PGSAI17	0	PKL	-997.65
PHEt2r	0.001	PPCDC	0.00130902	PHETA1	0	PLPS	0.00059736
PIt6b	0.321432	PPCK	0	PIt6b	0.0744113	PMDPHT	0.000194719
PKL	0	PPCr	0.183567	PKL	-997.966	PMPK	0
PLPS	0.00138853	PPIt2e	0.30337	PLPS	0.000496385	PNTK	0.00119472
PMDPHT	0	PPNCL3	0.00130902	PMDPHT	0	PNTOt4	0.001
PMPK	0.206659	PRAGS	0.0273316	PMPK	0	PPA	0.277405
PNTK	0	PRAI	0	PNTK	0.00099277	PPAKr	0
PNTOt4	0	PRAIS	0.0273316	PNTOt4	0.00099277	PPCDC	0.00119472
PPA	0.0296598	PRASCSi	0.0273316	PPA	0.231556	PPCK	0
PPAKr	0	PRFGS	0.0273316	PPAKr	0	PPCr	0.153325
PPCDC	0.0296598	PRMICI	0	PPCDC	0.00099277	PPIt2e	0
PPCK	0.0296598	PRO1x	0	PPCK	0	PPNCL3	0.00119472
PPCr	0.0296598	PRPPS	0.063251	PPCr	0.146487	PPNDH	0.0138115
PPIt2e	0	PSERT	0	PRAGS	0.0180782	PRAGS	0.0239845
PPNCL3	0	PTA2	0	PRAI	0	PRAI	0
PRAGS	0.0671536	PTAr	0.192257	PRAIS	0.0180782	PRAIS	0.0239845
PRAIS	0	PTPAT	0.00130902	PRASCSi	0.0180782	PRASCSi	0.0239845
PRASCSi	0	PYDAMK	0	PRFGS	0.0180782	PRFGS	0.0239845
PRFGS	0.859175	PYDXK	0	PRMICI	0	PRMICI	0
PRPPS	0.00138853	PYDXNK	0	PRO1x	0	PRO1x	0
PSCVT	0	PYK	1.92957	PRPPS	0.0477357	PRPPS	0.0576408
PSERT	0	QULNS	0.00030902	PSERT	0	PSERT	0
PTA2	0	RAFFabc	0	PTA2	0	PTA2	0
PTAr	2.02185	RAFGH	0	PTAr	0.505032	PTAr	0.456793
PTPAT	0.000388529	RAFH	0	PTPAT	0.00099277	PTPAT	0.00119472
PYDAMK	0	RB5PE	0	PYK	1.41547	PYK	1.61487
PYDAMtr	0	RBFK	0.00065451	RAFFabc	0	QULNS	0.000194719
PYDXK	0	RBFSa	0.00061804	RAFGH	0	RAFFabc	0
PYDXNK	0	RBFSb	0.00030902	RB5PE	0	RAFGH	0
PYDXNtr	0.000694265	RBK	0	RBFK	0.000496385	RB5PE	0
PYDXtr	0.000777058	RE1944C	0	RBK	0	RBFK	0.00059736
PYK	0.000388529	RE3351C	0	RE1944C	0	RBFSa	0.000389439
QULNS	0	RE3352C	0	RE3351C	0	RBFSb	0.000194719
RAFFabc	0	RHCCE	0	RE3352C	0	RBK	0
RAFGH	0	RIBFLVt2r	0.001	RHCCE	0	RE1944C	0
RB5PE	0	RIBabc	0	RIBFLVt2r	0.00099277	RE3351C	0
RBFK	0	RMNt2	0	RIBabc	0	RE3352C	0
RBFSa	0.001	RNDR1	0	RMNt2	0	RHCCE	0
RBFSb	0	RNDR2	0	RNDR1	0	RIBFLVt2r	0.001
RBK	0	RNDR3	0	RNDR2	0.000746669	RIBabc	0
RE3351C	0	RNDR4	0	RNDR3	0	RMNt2	0
RE3352C	0	RNTR1	0.000984522	RNDR4	0	RNTR1	0.000898556
RHCCE	0.00104432	RNTR2	0.000984522	RNTR1	0.000746669	RNTR2	0.000898556
RIBFLVt2r	0	RNTR3	0.000984522	RNTR2	0	RNTR3	0.000898556
RIBabc	0.00104432	RNTR4	0.000984522	RNTR3	0.000746669	RNTR4	0.000898556
RMNt2	0.00104432	RPE	0.887726	RNTR4	0.000746669	RPE	0.744299
RNDR1	0	RPI	0.888998	RPE	0.64589	RPI	0.745285
RNDR2	0.00104432	SADT	0	RPI	0.646386	SADT	0
RNDR3	0.923154	SALCpts	0	SADT	0	SALCpts	0
RNDR4	0.924625	SDPDS	0.00775046	SALCpts	0	SDPDS	0.00707371
RNTR1	0	SDPTA	-0.00775046	SDPDS	0.005878	SDPTA	-0.00707371
RNTR2	0	SERt2r	0.1	SDPTA	-0.005878	SERt2r	0.1
RNTR3	0.00822122	SHK3Dr	0	SERt2r	0.1	SHK3Dr	0
RNTR4	-0.00822122	SHKK	0	SHK3Dr	0	SHSL1	0
RPE	0.1	SHSL1	0	SHSL1	0	SIAASE_OGLYCAN1e	0
RPI	0	SIAASE_OGLYCAN1e	0	SIAASE_OGLYCAN1e	0	SIAASE_OGLYCAN2e	0
SADT	0	SIAASE_OGLYCAN2e	0	SIAASE_OGLYCAN2e	0	SIAASE_OGLYCAN3e	0
SDPDS	0	SIAASE_OGLYCAN3e	0	SIAASE_OGLYCAN3e	0	SO4t2	0.00059736
SDPTA	0	SO4t2	0.00065451	SO4t2	0.000496385	STYSGH	0
SERATi	0	STYSGH	0	STYSGH	0	STYSabc	0
SERt2r	0.000694265	STYSabc	0	STYSabc	0	SUCCt2r	0
SHK3Dr	0	SUCCt2r	0	SUCCt2r	0	SUCD1	-1000
SHKK	0	SUCD1	0	SUCD1	-1000	SUCD4	-1000
SHSL1	-0.0164938	SUCD4	0	SUCD4	-1000	SUCDi	1000
SHSL2	-0.0161053	SUCOAS	0.0226699	SUCDi	999.991	SUCDimq	999.988
SHSL4r	-0.0161053	SUCRt2	0	SUCDimq	1000	SUCOAS	0.01973
SIAASE_OGLYCAN1e	0.00822122	SULRi	0	SUCOAS	0.0145427	SUCRt2	0
SIAASE_OGLYCAN2e	0	TALA	-0.95225	SUCRt2	0	SULRi	0
SIAASE_OGLYCAN3e	0	TCDCHOLBHSe	0	SULRi	0	TALA	-0.802926
SO4t2	-0.991779	TCHOLBHSe	0	TALA	-0.694122	TCDCHOLBHSe	0
STYSGH	0	TDPGDH	0	TCDCHOLBHSe	0	TCHOLBHSe	0
STYSabc	0	TECA5S140	0	TCHOLBHSe	0	TDPGDH	0
SUCCt2r	0	TECA5S160	0	TDPGDH	0	TECA5S140	0
SUCD1	0	TECA5S180	0	TECA5S140	0	TECA5S160	0
SUCD4	0	TECA5SAI15	0	TECA5S160	0	TECA5S180	0
SUCDi	0	TECA5SAI17	0	TECA5S180	0	TECA5SAI15	0
SUCDimq	0	TECA5SI14	0	TECA5SAI15	0	TECA5SAI17	0
SUCOAS	0	TECA5SI15	0	TECA5SAI17	0	TECA5SI14	0
SUCR	0	TECA5SI16	0	TECA5SI14	0	TECA5SI15	0
SUCRt2	0	TECA5SI17	0	TECA5SI15	0	TECA5SI16	0
SULRi	0	TECAAE	0	TECA5SI16	0	TECA5SI17	0
TALA	0	TECAGE	0	TECA5SI17	0	TECAAE	0
TCDCHOLBHSe	0	TECAUE	0	TECAAE	0	TECAGE	0
TCHOLBHSe	0	TGBPA	0	TECAGE	0	TECAUE	0
TDPGDH	0	THDPS	0.00775046	TECAUE	0	TGBPA	0
TECA5S140	0	THFte	0	TGBPA	0	THDPS	0.00707371
TECA5S160	0.00822122	THIORDXi	0	THD1	-0.197354	THFte	0
TECA5S180	0	THRD_L	0.0236807	THD2	0	THIORDXi	0
TECA5SAI15	0	THRS	0	THDPS	0.005878	THRD_L	0.0216129
TECA5SAI17	0.025119	THRt2r	0.0443525	THFte	0	THRS	0
TECA5SI14	0	TKT1	-0.95225	THIORDXi	0	THRt2r	0.0404798
TECA5SI15	0.0470465	TKT2	999.048	THRD_L	0.0179596	TKT1	-0.802926
TECA5SI16	-0.991779	TMDPK	0	THRS	0	TKT2	999.197
TECA5SI17	999.008	TMDS	0.000984522	THRt2r	0.0336373	TMDPK	0
TECAAE	0.00104432	TMPPP	0	TKT1	-0.694122	TMDS	0.000898556
TECAGE	0	TPI	-0.00030902	TKT2	999.306	TMPPP	0
TECAUE	-0.000388529	TRDOXOX	0	TMDPK	0	TPI	-0.000194719
TGBPA	0	TRDRr	0.0171089	TMDS	0.000746669	TRDOXOX	0
THD1	0.00417729	TREH	0	TMPPP	0	TRDRr	0.015615
THD2	0	TREabc	0	TPI	0	TREH	0
THDPS	0	TRPt2r	0.00462274	TRDOXOX	0	TREabc	0
THFte	0.00490352	TRSARr	0	TRDRr	0.0129755	TRPt2r	0.00421909
THIORDXi	0	TYRTA	0	TREH	0	TRSARr	0
THRAi	0	TYRt2r	0.0112516	TREabc	0	TYRTA	0
THRD_L	-0.088065	UAAGDS	0.00775046	TRPt2r	0.00350592	UAAGDS	0.00707371
THRS	0.00822122	UAG4E	0	TRSARr	0	UAG4E	0
THRt2r	0	UAGCVT_r	0.00775046	TYRTA	0	UAGCVT_r	0.00707371
THZPSN	0.00822122	UAGDP	0.0155009	UAAGDS	0.005878	UAGDP	0.0141474
TKT1	0.0164424	UAGPT2	0	UAG4E	0	UAGPT2	0
TKT2	0	UAGPT3	0.00775046	UAGCVT_r	0.005878	UAGPT3	0.00707371
TMDS	0.00822122	UAMAGS	0.00775046	UAGDP	0.011756	UAMAGS	0.00707371
TMN	0.00822122	UAMAS	0.00775046	UAGPT2	0	UAMAS	0.00707371
TMPPP	0.00822122	UAPGR	0.00775046	UAGPT3	0.005878	UAPGR	0.00707371
TPI	0.00822122	UDCPDP	0.00775046	UAMAGS	0.005878	UDCPDP	0.00707371
TRDOXOX	0.00822122	UDPG4E	-0.96	UAMAS	0.005878	UDPG4E	-0.54
TRDRr	-1	UDPGALM	0	UAPGR	0.005878	UDPGALM	0
TREH	0	UDPGDr	0	UDCPDP	0.005878	UDPGDr	0
TREabc	0	UGLT	1000	UDPG4E	-0.7	UGLT	1000
TRPt2r	1000	UGMDDS	0.00775046	UDPGALM	0	UGMDDS	0.00707371
TRSARr	0.00822122	UMPK	0.0323609	UDPGDr	0	UMPK	0.0295352
TYRTA	0.0343265	UP4GH	0	UGLT	1000	UP4GH	0
TYRt2r	0	UPPRT	0.01	UGMDDS	0.005878	UPPRT	0.01
UAAGDS	0.01	URAt2	0.01	UMPK	0.0245427	URAt2	0.01
UAG4E	0.01	UREAt	0	UP4GH	0	UREAt	0
UAGCVT_r	0	URIDK3	-0.000984522	UPPRT	0.01	URIDK3	-0.000898556
UAGDP	-0.00104432	UTPATPT	-1000	URAt2	0.01	UTPATPT	999.963
UAGPT2	-1000	VALTA	0.00030902	UREAt	0	VALTA	0.000194719
UAGPT3	-0.0365917	VALt2r	0.0348054	URIDK3	-0.000746669	VALt2r	0.031679
UAMAGS	0	XANt2r	0	UTPATPT	-1000	XANt2r	0
UAMAS	0	XPPT	0	VALTA	0	XPPT	0
UAPGR	0	XTSNH	0	VALt2r	0.0261623	XTSNH	0
UDCPDP	0	ZNabc	0.00065451	XANt2r	0	ZNabc	0.00059736
UDPG4E	0.000694265	dreplication	0.0838105	XPPT	0	dreplication	0.0764924
UDPGALM	0.0889011	pbiosynthesis	0.0838105	XTSNH	0	pbiosynthesis	0.0764924
UDPGDr	0.0889011	r0060	0.0811314	ZNabc	0.000496385	r0060	0.0828663
UGLT	0.533836	r0082	0	dreplication	0.0635625	r0082	0
UGMDDS	0	r0120	0	pbiosynthesis	0.0635625	r0120	0
UMPK	0	r0339	0	r0060	0.0859243	r0339	0
UP4GH	0	r0345	0	r0082	0	r0345	0
UPPRT	0	r0422	0	r0120	0	r0422	0
URAt2	0	r0708	0	r0339	0	r0708	0
UREAt	0.00138853	r0775	0	r0345	0	r0775	0
URIDK3	0	r0777	0	r0422	0	r0777	0
UTPATPT	0	r0792	-1000	r0671	0.00099277	r0792	-1000
VALTA	0	r2137	0.00065451	r0708	0	r2137	0.00059736
VALt2r	-1000	rtranscription	0.0838105	r0775	0	rtranscription	0.0764924
VPAMTr	0.000694265	LCTSMFSt	0	r0777	0	LCTSMFSt	0
XPPT	0.0889011	TRAN_mglx	0	r0792	-1000	TRAN_mglx	0
ZNabc	1	EX_mglx(e)	0	r2137	0.000496385	EX_mglx(e)	0
dreplication	0	TRAN_lactgsh	0	rtranscription	0.0635625	TRAN_lactgsh	0
pbiosynthesis	0	EX_lactgsh(e)	0	LCTSMFSt	0	EX_lactgsh(e)	0
r0060	0	TRAN_gsh	0	TRAN_mglx	0	TRAN_gsh	0
r0339	0	EX_gsh(e)	0	EX_mglx(e)	0	EX_gsh(e)	0
r0345	0	lald_mglx	0	TRAN_lactgsh	0	lald_mglx	0
r0671	0	acCOAACP	0	EX_lactgsh(e)	0	acCOAACP	0
r0792	0	malCOAACP	0	TRAN_gsh	0	malCOAACP	0
r2137	0	acmalACP	0	EX_gsh(e)	0	acmalACP	0
rtranscription	0	3hbutACP	0	lald_mglx	0	3hbutACP	0
LCTSMFSt	0	but2ACP	0	acCOAACP	0	but2ACP	0
TRAN_mglx	0	butACP	0	malCOAACP	0	butACP	0
EX_mglx(e)	0	butmalACP	0	acmalACP	0	butmalACP	0
TRAN_lactgsh	0	3ohexto3hhexACP	0	3hbutACP	0	3ohexto3hhexACP	0
EX_lactgsh(e)	0	3hhextothexACP	0	but2ACP	0	3hhextothexACP	0
TRAN_gsh	0	thextohexACP	0	butACP	0	thextohexACP	0
EX_gsh(e)	0	hexmalACP	0	butmalACP	0	hexmalACP	0
acCOAACP	0	3ooctto3hoctACP	0	3ohexto3hhexACP	0	3ooctto3hoctACP	0
malCOAACP	0	3hocttotoctACP	0	3hhextothexACP	0	3hocttotoctACP	0
acmalACP	0	tocttooctACP	0	thextohexACP	0	tocttooctACP	0
3hbutACP	0	octmalACP	0	hexmalACP	0	octmalACP	0
but2ACP	0	3odecto3hdecACP	0	3ooctto3hoctACP	0	3odecto3hdecACP	0
butACP	0	3hdectotdecACP	0	3hocttotoctACP	0	3hdectotdecACP	0
butmalACP	0	tdectodecACP	0	tocttooctACP	0	tdectodecACP	0
3ohexto3hhexACP	0	decmalACP	0	octmalACP	0	decmalACP	0
3hhextothexACP	0	3oddecto3hddecACP	0	3odecto3hdecACP	0	3oddecto3hddecACP	0
thextohexACP	0	3hddectotddecACP	0	3hdectotdecACP	0	3hddectotddecACP	0
hexmalACP	0	tddectoddcaACP	0	tdectodecACP	0	tddectoddcaACP	0
3ooctto3hoctACP	0	ddcamalACP	0	decmalACP	0	ddcamalACP	0
3hocttotoctACP	0	3omrsto3hmrsACP	0	3oddecto3hddecACP	0	3omrsto3hmrsACP	0
tocttooctACP	0	3hmrstotmrsACP	0	3hddectotddecACP	0	3hmrstotmrsACP	0
octmalACP	0	tmrstomyrsACP	0	tddectoddcaACP	0	tmrstomyrsACP	0
3odecto3hdecACP	0	myrsmalACP	0	ddcamalACP	0	myrsmalACP	0
3hdectotdecACP	0	3opalmto3hpalmACP	0	3omrsto3hmrsACP	0	3opalmto3hpalmACP	0
tdectodecACP	0	3hpalmtotpalmACP	0	3hmrstotmrsACP	0	3hpalmtotpalmACP	0
decmalACP	0	tpalmtopalmACP	0	tmrstomyrsACP	0	tpalmtopalmACP	0
3oddecto3hddecACP	0	palmmalACP	0	myrsmalACP	0	palmmalACP	0
3hddectotddecACP	0	3ooctdto3hoctaACP	0	3opalmto3hpalmACP	0	3ooctdto3hoctaACP	0
tddectoddcaACP	0	3hoctatotoctdACP	0	3hpalmtotpalmACP	0	3hoctatotoctdACP	0
ddcamalACP	0	toctdtoocdaACP	0	tpalmtopalmACP	0	toctdtoocdaACP	0
3omrsto3hmrsACP	0	palmACPtopmtcoa	0	palmmalACP	0	palmACPtopmtcoa	0
3hmrstotmrsACP	0	12acpg3p	0	3ooctdto3hoctaACP	0	12acpg3p	0
tmrstomyrsACP	0	14acpg3p	0	3hoctatotoctdACP	0	14acpg3p	0
myrsmalACP	0	16acpg3p	0	toctdtoocdaACP	0	16acpg3p	0
3opalmto3hpalmACP	0	18acpg3p	0	palmACPtopmtcoa	0	18acpg3p	0
3hpalmtotpalmACP	0	myrstca1	0	12acpg3p	0	myrstca1	0
tpalmtopalmACP	0	palmtca1	0	14acpg3p	0	palmtca1	0
palmmalACP	0	sttca1	0	16acpg3p	0	sttca1	0
3ooctdto3hoctaACP	0	LTA	0	18acpg3p	0	LTA	0
3hoctatotoctdACP	0	UreaABCPP	0	myrstca1	0	UreaABCPP	0
toctdtoocdaACP	0	sink_LTA[c]	0	palmtca1	0	sink_LTA[c]	0
palmACPtopmtcoa	0	sink_pgp120[c]	0	sttca1	0	sink_pgp120[c]	0
12acpg3p	0	sink_pgp140[c]	0	LTA	0	sink_pgp140[c]	0
14acpg3p	0	sink_pgp160[c]	0	UreaABCPP	0	sink_pgp160[c]	0
16acpg3p	0	sink_pgp180[c]	0	sink_LTA[c]	0	sink_pgp180[c]	0
18acpg3p	0	EX_Lacto_N_Biose(e)	0	sink_pgp120[c]	0	EX_Lacto_N_Biose(e)	0
myrstca1	0	lnbABCt	0	sink_pgp140[c]	0	lnbABCt	0
palmtca1	0	EX_Galacto_N_biose(e)	0	sink_pgp160[c]	0	LNBP	0
sttca1	0	gnbABCt	0	sink_pgp180[c]	0	EX_Galacto_N_biose(e)	0
LTA	0	EX_Lacto_N_Tetraose(e)	0	EX_Lacto_N_Biose(e)	0	gnbABCt	0
UreaABCPP	0	lntABCt	0	lnbABCt	0	GNBP	0
sink_LTA[c]	0	lntgly	0	LNBP	0	EX_Lacto_N_Tetraose(e)	0
sink_pgp120[c]	0	GlcNAc-gal-glcgly2	0.48	EX_Galacto_N_biose(e)	0	lntABCt	0
sink_pgp140[c]	0	EX_Lacto_N_Neotetraose(e)	-0.48	gnbABCt	0	lntgly	0
sink_pgp160[c]	0	lnntABCt	0.48	GNBP	0	GlcNAc-gal-glcgly2	0
sink_pgp180[c]	0	lnntgly	0.48	EX_Lacto_N_Tetraose(e)	0	EX_Lacto_N_Neotetraose(e)	0
EX_Lacto_N_Biose(e)	0	EX_2fucosyllactose(e)	0	lntABCt	0	lnntABCt	0
lnbABCt	0	2flgly	0	lntgly	0	lnntgly	0
EX_Galacto_N_biose(e)	0	fumB	0	GlcNAc-gal-glcgly2	0	EX_2fucosyllactose(e)	0
gnbABCt	0	fumC	0	EX_Lacto_N_Neotetraose(e)	0	2flgly	0
EX_Lacto_N_Tetraose(e)	0	fumD	0	lnntABCt	0	fumB	0
lntABCt	0	fumE	0	lnntgly	0	fumC	0
lntgly	0	fumF	0	EX_2fucosyllactose(e)	0	fumE	0
EX_Lacto_N_Neotetraose(e)	0	EX_3fucosyllactose(e)	0	2flABCt	0	fumF	0
lnntABCt	0	3flgly1	0	2flgly	0	EX_3fucosyllactose(e)	0
lnntgly	0	EX_6sialyllactose(e)	0	fumB	0.7	3flgly1	0
EX_2fucosyllactose(e)	0	6slMFSt	0	fumC	0.7	EX_6sialyllactose(e)	-0.54
2flABCt	0.0889011	6slgly	0	fumD	0.7	6slMFSt	0.54
2flgly	0	ngam	0	fumE	0.7	6slgly	0.54
fumB	0	Biomass_growth_AGORA	0.0838105	fumF	0.7	ngam	0
fumC	0	Biomass_growth_Schopping	0	EX_3fucosyllactose(e)	-0.7	Biomass_growth_AGORA	0.0764924
fumD	0			3flABCt	0.7	Biomass_growth_Schopping	0
fumE	0			3flgly1	0.7
fumF	0			EX_6sialyllactose(e)	0
EX_3fucosyllactose(e)	0			6slMFSt	0
3flABCt	0			ngam	0
3flgly1	0			Biomass_growth_AGORA	0.0635625
EX_6sialyllactose(e)	0			Biomass_growth_Schopping	0
6slMFSt	0
6slgly	0
ngam	0
Biomass_growth_AGORA	0.0893954
Biomass_growth_Schopping	0
						0.0792719
						0

## Sheet: Ubiquitously Expressed Genes
Reaction ID	Reaction Name	Associated Gene	Reaction Formula	Missing metabolite
ADNCYC	Adenylate Cyclase	Blon_0083	1 atp[c] -> 1 camp[c] + 1 ppi[c]	camp[c]
AMALT1	Amylomaltase (maltotriose)	(Blon_0139 or Blon_2246)	1 malt[c] + 1 malttr[c] -> 1 glc_D[c] + 1 maltttr[c]	malt[c] or malttr[c]
AMALT2	Amylomaltase (maltotetraose)	(Blon_0139 or Blon_2246)	1 malt[c] + 1 maltttr[c] -> 1 glc_D[c] + 1 maltpt[c]	malt[c] or maltttr[c]
AMALT3	Amylomaltase (maltopentaose)	(Blon_0139 or Blon_2246)	1 malt[c] + 1 maltpt[c] -> 1 glc_D[c] + 1 malthx[c]	malt[c] or maltpt[c]
AMALT4	Amylomaltase (maltohexaose)	(Blon_0139 or Blon_2246)	1 malt[c] + 1 malthx[c] -> 1 glc_D[c] + 1 malthp[c]	malt[c] or malthx[c]
BGLA	1,4-beta-D-Glucan glucohydrolase	(Blon_1905 or Blon_0625)	1 cellb[c] + 1 h2o[c] -> 2 glc_D[c]	cellb[c]
BGLAr	1,4-beta-D-Glucan glucohydrolase, reversible	(Blon_1905 or Blon_0618 or Blon_0625)	1 cellb[c] + 1 h2o[c] <=> 2 glc_bD[c]	cellb[c], glc_bD[c]
FERO	Ferroxidase	Blon_0029	4 fe2[c] + 4 h[c] + 1 o2[c] -> 4 fe3[c] + 2 h2o[c]	fe3[c], o2[c]
FMNRx2	FMN reductase	Blon_2447	1 fmn[c] + 1 h[c] + 1 nadph[c] -> 1 fmnh2[c] + 1 nadp[c]	fmnh2[c]
FRDOr	ferredoxin oxidoreductase	Blon_0116	1 fdxrd[c] + 1 nadp[c] <=> 1 fdxox[c] + 1 h[c] + 1 nadph[c]	fdxox[c], fdxrd[c]
FTHFCL	5-Formethyltetrahydrofolate Cyclo-Ligase	Blon_2260	1 5fthf[c] + 1 atp[c] -> 1 adp[c] + 1 methf[c] + 1 pi[c]	5fthf[c]
GCCb	glycine cleavage complex	Blon_2073	1 alpro[c] + 1 thf[c] -> 1 dhlpro[c] + 1 mlthf[c] + 1 nh4[c]	alpro[c], dhlpro[c]
GCCc	glycine-cleavage complex	(Blon_1891 or Blon_2073)	1 dhlpro[c] + 1 nad[c] -> 1 h[c] + 1 lpro[c] + 1 nadh[c]	dhlpro[c], lpro[c]
GCDCHOLBHSe	Glycochenodeoxycholate hydrolysis by bile salt hydrolase (EC 3.5.1.24)	Blon_1453	1 dgchol[e] + 1 h2o[e] -> 1 C02528[e] + 1 gly[e] + 1 h[e]	dgchol[e]
GCHOLBHSe	Glycocholate hydrolysis by bile salt hydrolase (EC 3.5.1.24)	Blon_1453	1 gchola[e] + 1 h2o[e] -> 1 cholate[e] + 1 gly[e] + 1 h[e]	gchola[e]
GLCP3	Glycogen phosphorylase	Blon_0070	1 glycogen[c] + 1 h[c] + 1 pi[c] <=> 1 g1p[c] + 1 glycogenb[c]	glycogen[c], glycogenb[c]
GLNSP1	glutamine synthetase (uaaAgld)	(Blon_1893 or Blon_0830)	1 atp[c] + 1 nh4[c] + 1 uaaAgla[c] -> 1 adp[c] + 1 h[c] + 1 pi[c] + 1 uaaAgtla[c]	uaaAgla[c], uaaAgtla[c]
GLNSP2	glutamine synthetase (uaaGgla)	(Blon_1893 or Blon_0830)	1 atp[c] + 1 nh4[c] + 1 uaaGgla[c] -> 1 adp[c] + 1 h[c] + 1 pi[c] + 1 uaaGgtla[c]	uaaGgla[c], uaaGgtla[c]
GLNSP3	glutamine synthetase (uaagmda)	(Blon_1893 or Blon_0830)	1 atp[c] + 1 nh4[c] + 1 uaagmda[c] -> 1 adp[c] + 1 h[c] + 1 pi[c] + 1 uaagtmda[c]	uaagtmda[c]
GTPDPK	GTP diphosphokinase	Blon_0971	1 atp[c] + 1 gtp[c] -> 1 amp[c] + 1 gdptp[c] + 1 h[c]	gdptp[c]
HMPK1	hydroxymethylpyrimidine kinase (ATP)	Blon_0794	1 4ahmmp[c] + 1 atp[c] -> 1 4ampm[c] + 1 adp[c] + 1 h[c]	4ahmmp[c], 4ampm[c]
MADGBG	beta-glucosidase (methyl-alpha-D-glucoside)	(Blon_1905 or Blon_0625)	1 h2o[c] + 1 madg[c] <=> 1 glc_D[c] + 1 meoh[c]	madg[c], meoh[c]
MBDGBG	beta-glucosidase	(Blon_1905 or Blon_0625)	1 h2o[c] + 1 mbdg[c] <=> 1 glc_D[c] + 1 meoh[c]	mbdg[c], meoh[c]
NTPTP1	Nucleoside triphosphate tripolyhydrolase	Blon_1996	1 dgtp[c] + 1 h2o[c] -> 1 dgsn[c] + 1 pppi[c]	dgsn[c]
PMPK	phosphomethylpyrimidine kinase	Blon_0794	1 4ampm[c] + 1 atp[c] -> 1 2mahmp[c] + 1 adp[c]	2mahmp[c]
TCDCHOLBHSe	Taurochenodeoxycholate hydrolysis by bile salt hydrolase (EC 3.5.1.24, EC 3.5.1.74)	Blon_1453	1 h2o[e] + 1 tdchola[e] -> 1 C02528[e] + 1 h[e] + 1 taur[e]	tdchola[e]
TCHOLBHSe	Taurocholate hydrolysis by bile salt hydrolase (EC 3.5.1.24)	Blon_1453	1 h2o[e] + 1 tchola[e] -> 1 cholate[e] + 1 h[e] + 1 taur[e]	tchola[e]
TDPGDH	DTDPglucose 4, 6-Dehydratase	Blon_2390	1 dtdpglu[c] -> 1 dtdp4d6dg[c] + 1 h2o[c]	dtdp4d6dg[c], dtdpglu[c]
TECAAE	Teichoic acid D-alanine substituted export	Blon_2386	1 PGPm1[c] + 1 prl45tcaala[c] <=> 1 glyc45tcaala_D[c] + 1 udcpp[c]	PGPm1[c], glyc45tcaala_D[c], prl45tcaala[c]
TECAGE	Teichoic acid glucose substituted export	Blon_2386	1 PGPm1[c] + 1 prl45tcaglc[c] <=> 1 glyc45tcaglc[c] + 1 udcpp[c]	PGPm1[c], glyc45tcaglc[c], prl45tcaglc[c]
TECAUE	Teichoic acid unsubstituted export	Blon_2386	1 PGPm1[c] + 1 prl45tca[c] <=> 1 glyc45tca[c] + 1 udcpp[c]	PGPm1[c], glyc45tca[c], prl45tca[c]
THIORDXi	hydrogen peroxide reductase (thioredoxin)	Blon_2077	1 h2o2[c] + 1 trdrd[c] -> 2 h2o[c] + 1 trdox[c]	h2o2[c]
UP4GH	P1,P4-Bis(5-nucleosyl)-tetraphosphate nucleotidohydrolase	Blon_1585	1 h2o[c] + 1 up4g[c] <=> 2 h[c] + 1 ump[c] + 1 utp[c]	up4g[c]

## Sheet: Single-gene KO
Gene ID	LCTS			LNnT			3FL			6SL
	Has Effect?	Ratio m KO/WT	Essential?	Has Effect?	Ratio m KO/WT	Essential?	Has Effect?	Ratio m KO/WT	Essential?	Has Effect?	Ratio m KO/WT	Essential?
Blon_0131	TRUE	0.566474	FALSE	TRUE	0.617658	FALSE	TRUE	0.731676	FALSE	TRUE	0.641445	FALSE
Blon_0136	TRUE	0.566474	FALSE	TRUE	0.617658	FALSE	TRUE	0.731676	FALSE	TRUE	0.641445	FALSE
Blon_0019	TRUE	1	FALSE	TRUE	1	FALSE	TRUE	1	FALSE	TRUE	1	FALSE
Blon_0170	TRUE	1	FALSE	TRUE	1	FALSE	TRUE	1	FALSE	TRUE	1	FALSE
Blon_0148	TRUE	1	FALSE	TRUE	1	FALSE	TRUE	1	FALSE	TRUE	1	FALSE
Blon_1848	TRUE	1	FALSE	TRUE	1	FALSE	TRUE	1	FALSE	TRUE	1	FALSE
Blon_0140	TRUE	1	FALSE	TRUE	1	FALSE	TRUE	1	FALSE	TRUE	1	FALSE
Blon_1980	TRUE	0.0747843	FALSE	TRUE	0.0815415	FALSE	TRUE	0.0965938	FALSE	TRUE	0.0846818	FALSE
Blon_1981	TRUE	0.0747843	FALSE	TRUE	0.0815415	FALSE	TRUE	0.0965938	FALSE	TRUE	0.0846818	FALSE
Blon_1455	TRUE	1	FALSE	TRUE	1	FALSE	TRUE	1	FALSE	TRUE	1	FALSE
Blon_1961	TRUE	1	FALSE	TRUE	1	FALSE	TRUE	1	FALSE	TRUE	1	FALSE
Blon_0567	FALSE	1	FALSE	FALSE	1	FALSE	FALSE	1	FALSE	FALSE	1	FALSE
Blon_0820	TRUE	1	FALSE	TRUE	1	FALSE	TRUE	1	FALSE	TRUE	1	FALSE
Blon_2241	TRUE	0.830959	FALSE	TRUE	0.815659	FALSE	TRUE	0.816903	FALSE	TRUE	0.814592	FALSE
Blon_2285	TRUE	1	FALSE	TRUE	1	FALSE	TRUE	1	FALSE	TRUE	1	FALSE
Blon_0875	FALSE	1	FALSE	FALSE	1	FALSE	FALSE	1	FALSE	FALSE	1	FALSE
Blon_0583	TRUE	1	FALSE	TRUE	1	FALSE	TRUE	1	FALSE	TRUE	1	FALSE
Blon_0178	TRUE	1	FALSE	TRUE	1	FALSE	TRUE	1	FALSE	TRUE	1	FALSE
Blon_2471	FALSE	1	FALSE	FALSE	1	FALSE	FALSE	1	FALSE	FALSE	1	FALSE
Blon_1879	TRUE	1	FALSE	TRUE	1	FALSE	TRUE	1	FALSE	TRUE	1	FALSE
Blon_1880	TRUE	1	FALSE	TRUE	1	FALSE	TRUE	1	FALSE	TRUE	1	FALSE
Blon_0398	TRUE	1	FALSE	TRUE	1	FALSE	TRUE	1	FALSE	TRUE	1	FALSE
Blon_0399	TRUE	1	FALSE	TRUE	1	FALSE	TRUE	1	FALSE	TRUE	1	FALSE
Blon_1731	TRUE	1	FALSE	TRUE	0.975803	FALSE	TRUE	1	FALSE	TRUE	0.971594	FALSE
Blon_2239	TRUE	1	FALSE	TRUE	1	FALSE	TRUE	1	FALSE	TRUE	1	FALSE
Blon_0318	FALSE	1	FALSE	FALSE	1	FALSE	FALSE	1	FALSE	FALSE	1	FALSE
Blon_0956	TRUE	1	FALSE	TRUE	1	FALSE	TRUE	1	FALSE	TRUE	1	FALSE
Blon_1450	TRUE	1	FALSE	TRUE	1	FALSE	TRUE	1	FALSE	TRUE	1	FALSE
Blon_0909	TRUE	1	FALSE	TRUE	1	FALSE	TRUE	1	FALSE	TRUE	1	FALSE
Blon_1878	TRUE	1	FALSE	TRUE	1	FALSE	TRUE	1	FALSE	TRUE	1	FALSE
Blon_0799	TRUE	1	FALSE	TRUE	1	FALSE	TRUE	1	FALSE	TRUE	1	FALSE
Blon_0384	TRUE	1	FALSE	TRUE	1	FALSE	TRUE	1	FALSE	TRUE	1	FALSE
Blon_0385	FALSE	1	FALSE	FALSE	1	FALSE	FALSE	1	FALSE	FALSE	1	FALSE
Blon_0076	TRUE	1	FALSE	TRUE	1	FALSE	TRUE	1	FALSE	TRUE	1	FALSE
Blon_2216	TRUE	0	TRUE	TRUE	0	TRUE	TRUE	0	TRUE	TRUE	0	TRUE
Blon_0083	TRUE	1	FALSE	TRUE	1	FALSE	TRUE	1	FALSE	TRUE	1	FALSE
Blon_2007	FALSE	1	FALSE	FALSE	1	FALSE	FALSE	1	FALSE	FALSE	1	FALSE
Blon_0373	FALSE	1	FALSE	FALSE	1	FALSE	FALSE	1	FALSE	FALSE	1	FALSE
Blon_0638	FALSE	1	FALSE	FALSE	1	FALSE	FALSE	1	FALSE	FALSE	1	FALSE
Blon_0784	FALSE	1	FALSE	FALSE	1	FALSE	FALSE	1	FALSE	FALSE	1	FALSE
Blon_1160	TRUE	0.985224	FALSE	TRUE	0.985009	FALSE	TRUE	0.982241	FALSE	TRUE	0.984431	FALSE
Blon_0681	TRUE	0.0747843	FALSE	TRUE	0.0815415	FALSE	TRUE	0.0965938	FALSE	TRUE	0.0846818	FALSE
Blon_0123	TRUE	0.400538	FALSE	TRUE	0.436729	FALSE	TRUE	0.517348	FALSE	TRUE	0.453548	FALSE
Blon_0882	TRUE	1	FALSE	TRUE	0.16968	FALSE	TRUE	1	FALSE	TRUE	0.176215	FALSE
Blon_1881	TRUE	1	FALSE	TRUE	1	FALSE	TRUE	1	FALSE	TRUE	1	FALSE
Blon_1952	TRUE	1	FALSE	TRUE	1	FALSE	TRUE	1	FALSE	TRUE	1	FALSE
Blon_0359	TRUE	1	FALSE	TRUE	1	FALSE	TRUE	1	FALSE	TRUE	1	FALSE
Blon_1843	TRUE	1	FALSE	TRUE	1	FALSE	TRUE	1	FALSE	TRUE	1	FALSE
Blon_1696	FALSE	1	FALSE	FALSE	1	FALSE	FALSE	1	FALSE	FALSE	1	FALSE
Blon_0757	FALSE	1	FALSE	FALSE	1	FALSE	FALSE	1	FALSE	FALSE	1	FALSE
Blon_1164	TRUE	0	TRUE	TRUE	0	TRUE	TRUE	0	TRUE	TRUE	0	TRUE
Blon_1891	TRUE	1	FALSE	TRUE	1	FALSE	TRUE	1	FALSE	TRUE	1	FALSE
Blon_0320	TRUE	0	TRUE	TRUE	0	TRUE	TRUE	0	TRUE	TRUE	0	TRUE
Blon_1991	FALSE	1	FALSE	FALSE	1	FALSE	FALSE	1	FALSE	FALSE	1	FALSE
Blon_2032	FALSE	1	FALSE	FALSE	1	FALSE	FALSE	1	FALSE	FALSE	1	FALSE
Blon_0593	FALSE	1	FALSE	FALSE	1	FALSE	FALSE	1	FALSE	FALSE	1	FALSE
Blon_1480	FALSE	1	FALSE	FALSE	1	FALSE	FALSE	1	FALSE	FALSE	1	FALSE
Blon_2008	FALSE	1	FALSE	FALSE	1	FALSE	FALSE	1	FALSE	FALSE	1	FALSE
Blon_2420	FALSE	1	FALSE	FALSE	1	FALSE	FALSE	1	FALSE	FALSE	1	FALSE
Blon_0053	FALSE	1	FALSE	FALSE	1	FALSE	FALSE	1	FALSE	FALSE	1	FALSE
Blon_0055	FALSE	1	FALSE	FALSE	1	FALSE	FALSE	1	FALSE	FALSE	1	FALSE
Blon_0056	FALSE	1	FALSE	FALSE	1	FALSE	FALSE	1	FALSE	FALSE	1	FALSE
Blon_0832	FALSE	1	FALSE	FALSE	1	FALSE	FALSE	1	FALSE	FALSE	1	FALSE
Blon_0872	FALSE	1	FALSE	FALSE	1	FALSE	FALSE	1	FALSE	FALSE	1	FALSE
Blon_1997	TRUE	0	TRUE	TRUE	0	TRUE	TRUE	0	TRUE	TRUE	0	TRUE
Blon_0139	FALSE	1	FALSE	FALSE	1	FALSE	FALSE	1	FALSE	FALSE	1	FALSE
Blon_2246	FALSE	1	FALSE	FALSE	1	FALSE	FALSE	1	FALSE	FALSE	1	FALSE
Blon_2402	FALSE	1	FALSE	FALSE	1	FALSE	FALSE	1	FALSE	FALSE	1	FALSE
Blon_0645	TRUE	1	FALSE	TRUE	1	FALSE	TRUE	1	FALSE	TRUE	0.176215	FALSE
Blon_2432	TRUE	1	FALSE	TRUE	1	FALSE	TRUE	1	FALSE	TRUE	1	FALSE
Blon_0954	TRUE	1	FALSE	TRUE	1	FALSE	TRUE	1	FALSE	TRUE	1	FALSE
Blon_1065	TRUE	1	FALSE	TRUE	1	FALSE	TRUE	1	FALSE	TRUE	1	FALSE
Blon_0386	TRUE	0.566474	FALSE	TRUE	0.617658	FALSE	TRUE	0.731676	FALSE	TRUE	0.641445	FALSE
Blon_1989	TRUE	1	FALSE	TRUE	1	FALSE	TRUE	1	FALSE	TRUE	1	FALSE
Blon_2183	TRUE	1	FALSE	TRUE	1	FALSE	TRUE	1	FALSE	TRUE	1	FALSE
Blon_2444	FALSE	1	FALSE	FALSE	1	FALSE	FALSE	1	FALSE	FALSE	1	FALSE
Blon_2456	FALSE	1	FALSE	FALSE	1	FALSE	FALSE	1	FALSE	FALSE	1	FALSE
Blon_2457	FALSE	1	FALSE	FALSE	1	FALSE	FALSE	1	FALSE	FALSE	1	FALSE
Blon_2458	FALSE	1	FALSE	FALSE	1	FALSE	FALSE	1	FALSE	FALSE	1	FALSE
Blon_0044	FALSE	1	FALSE	FALSE	1	FALSE	FALSE	1	FALSE	FALSE	1	FALSE
Blon_0045	FALSE	1	FALSE	FALSE	1	FALSE	FALSE	1	FALSE	FALSE	1	FALSE
Blon_0431	TRUE	1	FALSE	TRUE	1	FALSE	TRUE	1	FALSE	TRUE	1	FALSE
Blon_1874	FALSE	1	FALSE	FALSE	1	FALSE	FALSE	1	FALSE	FALSE	1	FALSE
Blon_1875	TRUE	0.986365	FALSE	TRUE	0.986567	FALSE	TRUE	0.98778	FALSE	TRUE	0.98682	FALSE
Blon_0166	TRUE	1	FALSE	TRUE	1	FALSE	TRUE	1	FALSE	TRUE	1	FALSE
Blon_1451	TRUE	0.301305	FALSE	TRUE	0.32853	FALSE	TRUE	0.389175	FALSE	TRUE	0.341182	FALSE
Blon_0164	FALSE	1	FALSE	FALSE	1	FALSE	FALSE	1	FALSE	FALSE	1	FALSE
Blon_0165	FALSE	1	FALSE	FALSE	1	FALSE	FALSE	1	FALSE	FALSE	1	FALSE
Blon_0327	FALSE	1	FALSE	FALSE	1	FALSE	FALSE	1	FALSE	FALSE	1	FALSE
Blon_0911	TRUE	1	FALSE	TRUE	1	FALSE	TRUE	1	FALSE	TRUE	1	FALSE
Blon_1439	TRUE	0.998875	FALSE	TRUE	0.998525	FALSE	TRUE	0.998525	FALSE	TRUE	0.998525	FALSE
Blon_1937	FALSE	1	FALSE	FALSE	1	FALSE	FALSE	1	FALSE	FALSE	1	FALSE
Blon_1992	FALSE	1	FALSE	FALSE	1	FALSE	FALSE	1	FALSE	FALSE	1	FALSE
Blon_2297	FALSE	1	FALSE	FALSE	1	FALSE	FALSE	1	FALSE	FALSE	1	FALSE
Blon_0491	FALSE	1	FALSE	FALSE	1	FALSE	FALSE	1	FALSE	FALSE	1	FALSE
Blon_0602	FALSE	1	FALSE	FALSE	1	FALSE	FALSE	1	FALSE	FALSE	1	FALSE
Blon_1366	TRUE	1	FALSE	TRUE	1	FALSE	TRUE	1	FALSE	TRUE	1	FALSE
Blon_0303	TRUE	1	FALSE	TRUE	0.961068	FALSE	TRUE	0.937405	FALSE	TRUE	0.933671	FALSE
Blon_0304	TRUE	1	FALSE	TRUE	0.961068	FALSE	TRUE	0.937405	FALSE	TRUE	0.933671	FALSE
Blon_0305	TRUE	1	FALSE	TRUE	0.961068	FALSE	TRUE	0.937405	FALSE	TRUE	0.933671	FALSE
Blon_0306	TRUE	1	FALSE	TRUE	0.961068	FALSE	TRUE	0.937405	FALSE	TRUE	0.933671	FALSE
Blon_0307	TRUE	1	FALSE	TRUE	0.961068	FALSE	TRUE	0.937405	FALSE	TRUE	0.933671	FALSE
Blon_0308	TRUE	1	FALSE	TRUE	0.961068	FALSE	TRUE	0.937405	FALSE	TRUE	0.933671	FALSE
Blon_0309	TRUE	1	FALSE	TRUE	0.961068	FALSE	TRUE	0.937405	FALSE	TRUE	0.933671	FALSE
Blon_0310	TRUE	1	FALSE	TRUE	0.961068	FALSE	TRUE	0.937405	FALSE	TRUE	0.933671	FALSE
Blon_2288	TRUE	1	FALSE	TRUE	1	FALSE	TRUE	1	FALSE	TRUE	1	FALSE
Blon_1905	FALSE	1	FALSE	FALSE	1	FALSE	FALSE	1	FALSE	FALSE	1	FALSE
Blon_0625	FALSE	1	FALSE	FALSE	1	FALSE	FALSE	1	FALSE	FALSE	1	FALSE
Blon_0618	FALSE	1	FALSE	FALSE	1	FALSE	FALSE	1	FALSE	FALSE	1	FALSE
Blon_2286	TRUE	1	FALSE	TRUE	1	FALSE	TRUE	1	FALSE	TRUE	1	FALSE
Blon_0134	TRUE	1	FALSE	TRUE	1	FALSE	TRUE	1	FALSE	TRUE	1	FALSE
Blon_0737	FALSE	1	FALSE	FALSE	1	FALSE	FALSE	1	FALSE	FALSE	1	FALSE
Blon_0738	FALSE	1	FALSE	FALSE	1	FALSE	FALSE	1	FALSE	FALSE	1	FALSE
Blon_1930	FALSE	1	FALSE	FALSE	1	FALSE	FALSE	1	FALSE	FALSE	1	FALSE
Blon_2095	FALSE	1	FALSE	FALSE	1	FALSE	FALSE	1	FALSE	FALSE	1	FALSE
Blon_1851	FALSE	1	FALSE	FALSE	1	FALSE	FALSE	1	FALSE	FALSE	1	FALSE
Blon_0251	FALSE	1	FALSE	FALSE	1	FALSE	FALSE	1	FALSE	FALSE	1	FALSE
Blon_2485	TRUE	0	TRUE	TRUE	0	TRUE	TRUE	0	TRUE	TRUE	0	TRUE
Blon_0273	TRUE	1	FALSE	TRUE	1	FALSE	TRUE	1	FALSE	TRUE	1	FALSE
Blon_1598	TRUE	1	FALSE	TRUE	1	FALSE	TRUE	1	FALSE	TRUE	1	FALSE
Blon_1010	TRUE	0	TRUE	TRUE	0	TRUE	TRUE	0	TRUE	TRUE	0	TRUE
Blon_1485	TRUE	1	FALSE	TRUE	1	FALSE	TRUE	1	FALSE	TRUE	1	FALSE
Blon_1595	TRUE	0	TRUE	TRUE	0	TRUE	TRUE	0	TRUE	TRUE	0	TRUE
Blon_1591	TRUE	1	FALSE	TRUE	1	FALSE	TRUE	1	FALSE	TRUE	1	FALSE
Blon_2004	TRUE	0.998831	FALSE	TRUE	0.99887	FALSE	TRUE	0.99903	FALSE	TRUE	0.998903	FALSE
Blon_0748	TRUE	1	FALSE	TRUE	1	FALSE	TRUE	1	FALSE	TRUE	1	FALSE
Blon_2320	TRUE	1	FALSE	TRUE	1	FALSE	TRUE	1	FALSE	TRUE	1	FALSE
Blon_1167	TRUE	0	TRUE	TRUE	0	TRUE	TRUE	0	TRUE	TRUE	0	TRUE
Blon_0756	TRUE	1	FALSE	TRUE	1	FALSE	TRUE	1	FALSE	TRUE	1	FALSE
Blon_2317	TRUE	1	FALSE	TRUE	1	FALSE	TRUE	1	FALSE	TRUE	1	FALSE
Blon_0769	TRUE	0	TRUE	TRUE	0	TRUE	TRUE	0	TRUE	TRUE	0	TRUE
Blon_1060	TRUE	1	FALSE	TRUE	1	FALSE	TRUE	1	FALSE	TRUE	1	FALSE
Blon_0388	TRUE	0.566474	FALSE	TRUE	0.617658	FALSE	TRUE	0.731676	FALSE	TRUE	0.641445	FALSE
Blon_2465	TRUE	1	FALSE	TRUE	1	FALSE	TRUE	1	FALSE	TRUE	1	FALSE
Blon_0357	TRUE	1	FALSE	TRUE	1	FALSE	TRUE	1	FALSE	TRUE	1	FALSE
Blon_0358	TRUE	1	FALSE	TRUE	1	FALSE	TRUE	1	FALSE	TRUE	1	FALSE
Blon_2453	TRUE	1	FALSE	TRUE	1	FALSE	TRUE	1	FALSE	TRUE	1	FALSE
Blon_0740	TRUE	0	TRUE	TRUE	0	TRUE	TRUE	0	TRUE	TRUE	0	TRUE
Blon_2134	TRUE	1	FALSE	TRUE	1	FALSE	TRUE	1	FALSE	TRUE	1	FALSE
Blon_2035	TRUE	0	TRUE	TRUE	0	TRUE	TRUE	0	TRUE	TRUE	0	TRUE
Blon_2034	FALSE	1	FALSE	FALSE	1	FALSE	FALSE	1	FALSE	FALSE	1	FALSE
Blon_0651	TRUE	1	FALSE	TRUE	1	FALSE	TRUE	1	FALSE	TRUE	0.176215	FALSE
Blon_2141	TRUE	0	TRUE	TRUE	0	TRUE	TRUE	0	TRUE	TRUE	0	TRUE
Blon_0890	TRUE	1	FALSE	TRUE	1	FALSE	TRUE	1	FALSE	TRUE	1	FALSE
Blon_2160	TRUE	1	FALSE	TRUE	1	FALSE	TRUE	1	FALSE	TRUE	1	FALSE
Blon_0552	TRUE	1	FALSE	TRUE	1	FALSE	TRUE	1	FALSE	TRUE	1	FALSE
Blon_0553	TRUE	1	FALSE	TRUE	1	FALSE	TRUE	1	FALSE	TRUE	1	FALSE
Blon_1446	FALSE	1	FALSE	FALSE	1	FALSE	FALSE	1	FALSE	FALSE	1	FALSE
Blon_1447	FALSE	1	FALSE	FALSE	1	FALSE	FALSE	1	FALSE	FALSE	1	FALSE
Blon_2065	FALSE	1	FALSE	FALSE	1	FALSE	FALSE	1	FALSE	FALSE	1	FALSE
Blon_2323	FALSE	1	FALSE	FALSE	1	FALSE	FALSE	1	FALSE	FALSE	1	FALSE
Blon_1449	TRUE	0.301305	FALSE	TRUE	0.32853	FALSE	TRUE	0.389175	FALSE	TRUE	0.341182	FALSE
Blon_0551	TRUE	1	FALSE	TRUE	1	FALSE	TRUE	1	FALSE	TRUE	1	FALSE
Blon_1597	TRUE	1	FALSE	TRUE	1	FALSE	TRUE	1	FALSE	TRUE	1	FALSE
Blon_1596	TRUE	1	FALSE	TRUE	1	FALSE	TRUE	1	FALSE	TRUE	1	FALSE
Blon_0898	TRUE	0	TRUE	TRUE	0	TRUE	TRUE	0	TRUE	TRUE	0	TRUE
Blon_1753	TRUE	0	TRUE	TRUE	0	TRUE	TRUE	0	TRUE	TRUE	0	TRUE
Blon_0640	FALSE	1	FALSE	FALSE	1	FALSE	FALSE	1	FALSE	FALSE	1	FALSE
Blon_0963	FALSE	1	FALSE	FALSE	1	FALSE	FALSE	1	FALSE	FALSE	1	FALSE
Blon_0174	TRUE	0	TRUE	TRUE	0	TRUE	TRUE	0	TRUE	TRUE	0	TRUE
Blon_0970	TRUE	1	FALSE	TRUE	1	FALSE	TRUE	1	FALSE	TRUE	1	FALSE
Blon_0779	TRUE	0	TRUE	TRUE	0	TRUE	TRUE	0	TRUE	TRUE	0	TRUE
Blon_1983	TRUE	0	TRUE	TRUE	0	TRUE	TRUE	0	TRUE	TRUE	0	TRUE
Blon_0900	TRUE	0.116278	FALSE	TRUE	0.125202	FALSE	TRUE	0.150776	FALSE	TRUE	0.130902	FALSE
Blon_1836	TRUE	0.527788	FALSE	TRUE	0.49113	FALSE	TRUE	0.526131	FALSE	TRUE	0.503269	FALSE
Blon_1695	TRUE	0.999317	FALSE	TRUE	0.99933	FALSE	TRUE	0.99933	FALSE	TRUE	0.99933	FALSE
Blon_1722	TRUE	1	FALSE	TRUE	1	FALSE	TRUE	1	FALSE	TRUE	1	FALSE
Blon_1054	FALSE	1	FALSE	FALSE	1	FALSE	FALSE	1	FALSE	FALSE	1	FALSE
Blon_0427	FALSE	1	FALSE	FALSE	1	FALSE	FALSE	1	FALSE	FALSE	1	FALSE
Blon_0607	FALSE	1	FALSE	FALSE	1	FALSE	FALSE	1	FALSE	FALSE	1	FALSE
Blon_0120	TRUE	0.791534	FALSE	TRUE	0.764633	FALSE	TRUE	0.761402	FALSE	TRUE	0.742073	FALSE
Blon_1648	TRUE	0	TRUE	TRUE	0	TRUE	TRUE	0	TRUE	TRUE	0	TRUE
Blon_0029	TRUE	1	FALSE	TRUE	1	FALSE	TRUE	1	FALSE	TRUE	1	FALSE
Blon_2056	FALSE	1	FALSE	FALSE	1	FALSE	FALSE	1	FALSE	FALSE	1	FALSE
Blon_0787	FALSE	1	FALSE	FALSE	1	FALSE	FALSE	1	FALSE	FALSE	1	FALSE
Blon_2195	TRUE	0	TRUE	TRUE	0	TRUE	TRUE	0	TRUE	TRUE	0	TRUE
Blon_2447	TRUE	1	FALSE	TRUE	1	FALSE	TRUE	1	FALSE	TRUE	1	FALSE
Blon_0116	TRUE	1	FALSE	TRUE	1	FALSE	TRUE	1	FALSE	TRUE	1	FALSE
Blon_0783	TRUE	0	TRUE	TRUE	0	TRUE	TRUE	0	TRUE	TRUE	0	TRUE
Blon_2260	TRUE	1	FALSE	TRUE	1	FALSE	TRUE	1	FALSE	TRUE	1	FALSE
Blon_0181	TRUE	0.921214	FALSE	TRUE	0.940066	FALSE	TRUE	0.926237	FALSE	TRUE	0.937181	FALSE
Blon_1727	TRUE	0	TRUE	TRUE	0	TRUE	TRUE	0	TRUE	TRUE	0	TRUE
Blon_0319	TRUE	1	FALSE	TRUE	1	FALSE	TRUE	1	FALSE	TRUE	1	FALSE
Blon_1846	TRUE	1	FALSE	TRUE	1	FALSE	TRUE	1	FALSE	TRUE	1	FALSE
Blon_0210	TRUE	1	FALSE	TRUE	1	FALSE	TRUE	1	FALSE	TRUE	1	FALSE
Blon_0881	TRUE	1	FALSE	TRUE	0.175962	FALSE	TRUE	1	FALSE	TRUE	0.181693	FALSE
Blon_0417	TRUE	0.566168	FALSE	TRUE	0.673347	FALSE	TRUE	0.623309	FALSE	TRUE	0.744346	FALSE
Blon_2062	TRUE	0.638534	FALSE	TRUE	0.637052	FALSE	TRUE	0.686488	FALSE	TRUE	0.786955	FALSE
Blon_2460	TRUE	1	FALSE	TRUE	1	FALSE	TRUE	1	FALSE	TRUE	1	FALSE
Blon_2063	TRUE	1	FALSE	TRUE	1	FALSE	TRUE	1	FALSE	TRUE	1	FALSE
Blon_1169	TRUE	1	FALSE	TRUE	1	FALSE	TRUE	1	FALSE	TRUE	1	FALSE
Blon_1938	TRUE	0.0747843	FALSE	TRUE	0.0815415	FALSE	TRUE	0.0965938	FALSE	TRUE	0.0846818	FALSE
Blon_2073	TRUE	1	FALSE	TRUE	1	FALSE	TRUE	1	FALSE	TRUE	1	FALSE
Blon_1453	TRUE	1	FALSE	TRUE	1	FALSE	TRUE	1	FALSE	TRUE	1	FALSE
Blon_2018	TRUE	0	TRUE	TRUE	1	FALSE	TRUE	0	TRUE	TRUE	1	FALSE
Blon_1847	TRUE	0.939345	FALSE	TRUE	0.953356	FALSE	TRUE	0.938469	FALSE	TRUE	0.95025	FALSE
Blon_0070	TRUE	1	FALSE	TRUE	1	FALSE	TRUE	1	FALSE	TRUE	1	FALSE
Blon_0128	TRUE	1	FALSE	TRUE	1	FALSE	TRUE	1	FALSE	TRUE	1	FALSE
Blon_1588	TRUE	1	FALSE	TRUE	1	FALSE	TRUE	1	FALSE	TRUE	1	FALSE
Blon_0725	TRUE	1	FALSE	TRUE	1	FALSE	TRUE	1	FALSE	TRUE	1	FALSE
Blon_1893	FALSE	1	FALSE	FALSE	1	FALSE	FALSE	1	FALSE	FALSE	1	FALSE
Blon_0394	FALSE	1	FALSE	FALSE	1	FALSE	FALSE	1	FALSE	FALSE	1	FALSE
Blon_0830	FALSE	1	FALSE	FALSE	1	FALSE	FALSE	1	FALSE	FALSE	1	FALSE
Blon_2298	TRUE	1	FALSE	TRUE	1	FALSE	TRUE	1	FALSE	TRUE	1	FALSE
Blon_0011	TRUE	1	FALSE	TRUE	1	FALSE	TRUE	1	FALSE	TRUE	1	FALSE
Blon_1481	TRUE	0.987896	FALSE	TRUE	0.990929	FALSE	TRUE	0.988927	FALSE	TRUE	0.991126	FALSE
Blon_1482	TRUE	0.987896	FALSE	TRUE	0.990929	FALSE	TRUE	0.988927	FALSE	TRUE	0.991126	FALSE
Blon_1958	TRUE	0.0747843	FALSE	TRUE	0.0815415	FALSE	TRUE	0.0965938	FALSE	TRUE	0.0846818	FALSE
Blon_0768	TRUE	0	TRUE	TRUE	0	TRUE	TRUE	0	TRUE	TRUE	0	TRUE
Blon_0191	TRUE	1	FALSE	TRUE	1	FALSE	TRUE	1	FALSE	TRUE	1	FALSE
Blon_2357	FALSE	1	FALSE	FALSE	1	FALSE	FALSE	1	FALSE	FALSE	1	FALSE
Blon_2367	FALSE	1	FALSE	FALSE	1	FALSE	FALSE	1	FALSE	FALSE	1	FALSE
Blon_2368	FALSE	1	FALSE	FALSE	1	FALSE	FALSE	1	FALSE	FALSE	1	FALSE
Blon_2369	FALSE	1	FALSE	FALSE	1	FALSE	FALSE	1	FALSE	FALSE	1	FALSE
Blon_0250	TRUE	1	FALSE	TRUE	1	FALSE	TRUE	1	FALSE	TRUE	1	FALSE
Blon_1723	TRUE	0	TRUE	TRUE	0	TRUE	TRUE	0	TRUE	TRUE	0	TRUE
Blon_0666	TRUE	1	FALSE	TRUE	1	FALSE	TRUE	1	FALSE	TRUE	1	FALSE
Blon_0207	FALSE	1	FALSE	FALSE	1	FALSE	FALSE	1	FALSE	FALSE	1	FALSE
Blon_2365	TRUE	1	FALSE	TRUE	1	FALSE	TRUE	1	FALSE	TRUE	1	FALSE
Blon_2370	TRUE	1	FALSE	TRUE	1	FALSE	TRUE	1	FALSE	TRUE	1	FALSE
Blon_0550	TRUE	1	FALSE	TRUE	1	FALSE	TRUE	1	FALSE	TRUE	1	FALSE
Blon_0971	TRUE	1	FALSE	TRUE	1	FALSE	TRUE	1	FALSE	TRUE	1	FALSE
Blon_0548	TRUE	1	FALSE	TRUE	1	FALSE	TRUE	1	FALSE	TRUE	1	FALSE
Blon_0669	TRUE	1	FALSE	TRUE	1	FALSE	TRUE	1	FALSE	TRUE	1	FALSE
Blon_0034	TRUE	0	TRUE	TRUE	0	TRUE	TRUE	0	TRUE	TRUE	0	TRUE
Blon_0797	TRUE	1	FALSE	TRUE	1	FALSE	TRUE	1	FALSE	TRUE	1	FALSE
Blon_0565	TRUE	1	FALSE	TRUE	1	FALSE	TRUE	1	FALSE	TRUE	1	FALSE
Blon_0823	TRUE	1	FALSE	TRUE	1	FALSE	TRUE	1	FALSE	TRUE	1	FALSE
Blon_0794	TRUE	1	FALSE	TRUE	1	FALSE	TRUE	1	FALSE	TRUE	1	FALSE
Blon_2316	TRUE	0.999265	FALSE	TRUE	0.999244	FALSE	TRUE	0.999244	FALSE	TRUE	0.999244	FALSE
Blon_2315	FALSE	1	FALSE	FALSE	1	FALSE	FALSE	1	FALSE	FALSE	1	FALSE
Blon_0302	TRUE	1	FALSE	TRUE	1	FALSE	TRUE	1	FALSE	TRUE	1	FALSE
Blon_0824	TRUE	1	FALSE	TRUE	1	FALSE	TRUE	1	FALSE	TRUE	1	FALSE
Blon_2269	TRUE	1	FALSE	TRUE	1	FALSE	TRUE	1	FALSE	TRUE	1	FALSE
Blon_1051	TRUE	1	FALSE	TRUE	1	FALSE	TRUE	1	FALSE	TRUE	1	FALSE
Blon_0827	TRUE	1	FALSE	TRUE	1	FALSE	TRUE	1	FALSE	TRUE	1	FALSE
Blon_0825	TRUE	1	FALSE	TRUE	1	FALSE	TRUE	1	FALSE	TRUE	1	FALSE
Blon_1371	TRUE	1	FALSE	TRUE	1	FALSE	TRUE	1	FALSE	TRUE	1	FALSE
Blon_1574	TRUE	0.956751	FALSE	TRUE	0.964841	FALSE	TRUE	0.955946	FALSE	TRUE	0.963001	FALSE
Blon_0577	FALSE	1	FALSE	FALSE	1	FALSE	FALSE	1	FALSE	FALSE	1	FALSE
Blon_0578	FALSE	1	FALSE	FALSE	1	FALSE	FALSE	1	FALSE	FALSE	1	FALSE
Blon_0579	FALSE	1	FALSE	FALSE	1	FALSE	FALSE	1	FALSE	FALSE	1	FALSE
Blon_0580	FALSE	1	FALSE	FALSE	1	FALSE	FALSE	1	FALSE	FALSE	1	FALSE
Blon_0581	FALSE	1	FALSE	FALSE	1	FALSE	FALSE	1	FALSE	FALSE	1	FALSE
Blon_0753	FALSE	1	FALSE	FALSE	1	FALSE	FALSE	1	FALSE	FALSE	1	FALSE
Blon_0754	FALSE	1	FALSE	FALSE	1	FALSE	FALSE	1	FALSE	FALSE	1	FALSE
Blon_0755	FALSE	1	FALSE	FALSE	1	FALSE	FALSE	1	FALSE	FALSE	1	FALSE
Blon_1094	TRUE	0.991822	FALSE	TRUE	0.991485	FALSE	TRUE	0.991507	FALSE	TRUE	0.991489	FALSE
Blon_1052	FALSE	1	FALSE	FALSE	1	FALSE	FALSE	1	FALSE	FALSE	1	FALSE
Blon_0584	FALSE	1	FALSE	FALSE	1	FALSE	FALSE	1	FALSE	FALSE	1	FALSE
Blon_2070	TRUE	1	FALSE	TRUE	1	FALSE	TRUE	1	FALSE	TRUE	1	FALSE
Blon_2324	TRUE	1	FALSE	TRUE	1	FALSE	TRUE	1	FALSE	TRUE	1	FALSE
Blon_2325	TRUE	1	FALSE	TRUE	1	FALSE	TRUE	1	FALSE	TRUE	1	FALSE
Blon_2016	TRUE	1	FALSE	TRUE	1	FALSE	TRUE	1	FALSE	TRUE	1	FALSE
Blon_2123	FALSE	1	FALSE	FALSE	1	FALSE	FALSE	1	FALSE	FALSE	1	FALSE
Blon_2334	TRUE	1	FALSE	TRUE	0.16968	FALSE	TRUE	1	FALSE	TRUE	1	FALSE
Blon_2416	FALSE	1	FALSE	FALSE	1	FALSE	FALSE	1	FALSE	FALSE	1	FALSE
Blon_0268	FALSE	1	FALSE	FALSE	1	FALSE	FALSE	1	FALSE	FALSE	1	FALSE
Blon_0540	TRUE	1	FALSE	TRUE	1	FALSE	TRUE	0.874755	FALSE	TRUE	1	FALSE
Blon_1090	FALSE	1	FALSE	FALSE	1	FALSE	FALSE	1	FALSE	FALSE	1	FALSE
Blon_0840	FALSE	1	FALSE	FALSE	1	FALSE	FALSE	1	FALSE	FALSE	1	FALSE
[truncated: 317 more rows]

## Sheet: Essentiality analysis
GeneID	SubSystem	rxnIDs
[truncated: 81 more rows]
